# Supplementary material for: Two faces of bivalent domain regulate VEGFA responsiveness and angiogenesis
Source: Cell Death Dis. 2020 Jan 30;11(1):75. doi: 10.1038/s41419-020-2228-3 (PMC6992747; doi:10.1038/s41419-020-2228-3)
Supplement: Supplementary file 9 — Table1 [file 41419_2020_2228_MOESM9_ESM.xlsx]

## Sheet: TSS K cluster
Genes	Class	DEG	BD	Symbol	locus
ENSG00000267370	ENSG00000267370	C1	nonDEG	nonBD	CTD-2623N2.3
ENSG00000259180	ENSG00000259180	C1	nonDEG	nonBD	RP11-420M1.2
ENSG00000232085	ENSG00000232085	C1	nonDEG	nonBD	RP11-261C10.4
ENSG00000270115	ENSG00000270115	C1	nonDEG	nonBD	RP11-415J8.7
ENSG00000205022	ENSG00000205022	C1	nonDEG	nonBD	PABPN1L
ENSG00000251520	ENSG00000251520	C1	nonDEG	nonBD	RP11-46A10.6
ENSG00000134007	ENSG00000134007	C1	nonDEG	nonBD	ADAM20
ENSG00000223379	ENSG00000223379	C1	nonDEG	nonBD	RP11-374M1.4
ENSG00000160867	ENSG00000160867	C1	nonDEG	nonBD	FGFR4
ENSG00000214223	ENSG00000214223	C1	nonDEG	nonBD	HNRNPA1P10
ENSG00000218521	ENSG00000218521	C1	nonDEG	nonBD	RP11-420A21.1
ENSG00000085514	ENSG00000085514	C1	nonDEG	nonBD	PILRA
ENSG00000227765	ENSG00000227765	C1	nonDEG	nonBD	RP11-162O12.2
ENSG00000241644	ENSG00000241644	C1	nonDEG	nonBD	INMT
ENSG00000236768	ENSG00000236768	C1	nonDEG	nonBD	RP11-1029M24.1
ENSG00000258757	ENSG00000258757	C1	nonDEG	nonBD	RP11-841O20.2
ENSG00000272214	ENSG00000272214	C1	nonDEG	nonBD	AC079602.1
ENSG00000226306	ENSG00000226306	C1	nonDEG	nonBD	NPY6R
ENSG00000187144	ENSG00000187144	C1	nonDEG	nonBD	SPATA21
ENSG00000188162	ENSG00000188162	C1	nonDEG	nonBD	OTOG
ENSG00000214761	ENSG00000214761	C1	nonDEG	nonBD	HNRNPA1P15
ENSG00000249476	ENSG00000249476	C1	nonDEG	nonBD	CTD-2587M2.1
ENSG00000222266	ENSG00000222266	C1	nonDEG	nonBD	RNU6-757P
ENSG00000254019	ENSG00000254019	C1	nonDEG	nonBD	RP11-10J21.3
ENSG00000224675	ENSG00000224675	C1	nonDEG	nonBD	AC009227.2
ENSG00000223584	ENSG00000223584	C1	nonDEG	nonBD	TVP23CP1
ENSG00000237899	ENSG00000237899	C1	nonDEG	nonBD	RP4-739H11.3
ENSG00000269416	ENSG00000269416	C1	nonDEG	nonBD	CTB-175P5.4
ENSG00000256282	ENSG00000256282	C1	nonDEG	nonBD	RP11-504G3.4
ENSG00000248113	ENSG00000248113	C1	nonDEG	nonBD	RP11-791G16.4
ENSG00000273488	ENSG00000273488	C1	nonDEG	nonBD	RP11-114I8.4
ENSG00000268500	ENSG00000268500	C1	nonDEG	nonBD	SIGLEC5
ENSG00000254158	ENSG00000254158	C1	nonDEG	nonBD	RP11-281O15.5
ENSG00000240241	ENSG00000240241	C1	nonDEG	nonBD	RP11-314M24.1
ENSG00000254561	ENSG00000254561	C1	nonDEG	nonBD	RP11-196E1.3
ENSG00000103175	ENSG00000103175	C1	nonDEG	BD	WFDC1
ENSG00000237506	ENSG00000237506	C1	nonDEG	nonBD	RPSAP15
ENSG00000256657	ENSG00000256657	C1	nonDEG	nonBD	RP11-144O23.20
ENSG00000217557	ENSG00000217557	C1	nonDEG	nonBD	RP11-157L10.1
ENSG00000228166	ENSG00000228166	C1	nonDEG	nonBD	MTND1P11
ENSG00000224003	ENSG00000224003	C1	nonDEG	nonBD	CTA-407F11.6
ENSG00000226930	ENSG00000226930	C1	nonDEG	nonBD	GTF2IP2
ENSG00000267691	ENSG00000267691	C1	nonDEG	nonBD	SHC1P2
ENSG00000121053	ENSG00000121053	C1	nonDEG	nonBD	EPX
ENSG00000238009	ENSG00000238009	C1	nonDEG	nonBD	RP11-34P13.7
ENSG00000232573	ENSG00000232573	C1	nonDEG	nonBD	RPL3P4
ENSG00000163283	ENSG00000163283	C1	nonDEG	nonBD	ALPP
ENSG00000265136	ENSG00000265136	C1	nonDEG	nonBD	RP13-638C3.6
ENSG00000205644	ENSG00000205644	C1	nonDEG	nonBD	CTD-2375G15.1
ENSG00000173077	ENSG00000173077	C1	nonDEG	nonBD	2018-12-01
ENSG00000224886	ENSG00000224886	C1	nonDEG	nonBD	BEND3P3
ENSG00000269274	ENSG00000269274	C1	nonDEG	nonBD	AC078899.3
ENSG00000250290	ENSG00000250290	C1	nonDEG	nonBD	CTC-820M8.1
ENSG00000269202	ENSG00000269202	C1	nonDEG	nonBD	RP4-614O4.12
ENSG00000225135	ENSG00000225135	C1	nonDEG	nonBD	RP11-361F15.2
ENSG00000179979	ENSG00000179979	C1	nonDEG	nonBD	CRIPAK
ENSG00000251093	ENSG00000251093	C1	nonDEG	nonBD	RP11-414H23.3
ENSG00000203602	ENSG00000203602	C1	nonDEG	nonBD	AL137059.1
ENSG00000250980	ENSG00000250980	C1	nonDEG	nonBD	RP11-529H22.1
ENSG00000226798	ENSG00000226798	C1	nonDEG	nonBD	RP11-289F5.1
ENSG00000069188	ENSG00000069188	C1	nonDEG	nonBD	SDK2
ENSG00000228986	ENSG00000228986	C1	nonDEG	nonBD	RP13-228J13.8
ENSG00000180509	ENSG00000180509	C1	nonDEG	nonBD	KCNE1
ENSG00000248019	ENSG00000248019	C1	nonDEG	nonBD	FAM13A-AS1
ENSG00000164185	ENSG00000164185	C1	nonDEG	nonBD	ZNF474
ENSG00000236540	ENSG00000236540	C1	nonDEG	nonBD	AC006547.13
ENSG00000255491	ENSG00000255491	C1	nonDEG	nonBD	RP11-1082L8.4
ENSG00000237212	ENSG00000237212	C1	nonDEG	nonBD	RP11-569G13.2
ENSG00000128692	ENSG00000128692	C1	nonDEG	BD	EIF2S2P4
ENSG00000250651	ENSG00000250651	C1	nonDEG	nonBD	PABPC1P7
ENSG00000204802	ENSG00000204802	C1	nonDEG	nonBD	RP11-111F5.4
ENSG00000178342	ENSG00000178342	C1	nonDEG	nonBD	KCNG2
ENSG00000175873	ENSG00000175873	C1	nonDEG	nonBD	AC004840.9
ENSG00000230649	ENSG00000230649	C1	nonDEG	nonBD	AC024084.1
ENSG00000232993	ENSG00000232993	C1	nonDEG	nonBD	RP11-334A14.5
ENSG00000184144	ENSG00000184144	C1	nonDEG	nonBD	CNTN2
ENSG00000170379	ENSG00000170379	C1	nonDEG	nonBD	FAM115C
ENSG00000249986	ENSG00000249986	C1	nonDEG	nonBD	YWHAQP6
ENSG00000212126	ENSG00000212126	C1	nonDEG	nonBD	TAS2R50
ENSG00000222561	ENSG00000222561	C1	nonDEG	nonBD	RNU6-1025P
ENSG00000223427	ENSG00000223427	C1	nonDEG	nonBD	AC016716.1
ENSG00000271787	ENSG00000271787	C1	nonDEG	nonBD	RP11-254F7.3
ENSG00000169084	ENSG00000169084	C1	nonDEG	nonBD	DHRSX
ENSG00000198574	ENSG00000198574	C1	nonDEG	nonBD	SH2D1B
ENSG00000228002	ENSG00000228002	C1	nonDEG	nonBD	DHX9P1
ENSG00000259240	ENSG00000259240	C1	nonDEG	nonBD	RP11-108K3.1
ENSG00000188488	ENSG00000188488	C1	nonDEG	nonBD	SERPINA5
ENSG00000225261	ENSG00000225261	C1	nonDEG	nonBD	RP5-937E21.8
ENSG00000162493	ENSG00000162493	C1	nonDEG	nonBD	PDPN
ENSG00000234553	ENSG00000234553	C1	nonDEG	nonBD	AC022431.3
ENSG00000258689	ENSG00000258689	C1	nonDEG	nonBD	RP6-65G23.1
ENSG00000230392	ENSG00000230392	C1	nonDEG	nonBD	RP5-1139I1.1
ENSG00000173976	ENSG00000173976	C1	nonDEG	nonBD	RAX2
ENSG00000270810	ENSG00000270810	C1	nonDEG	nonBD	RP11-274B21.8
ENSG00000229723	ENSG00000229723	C1	nonDEG	nonBD	LINC01054
ENSG00000196862	ENSG00000196862	C1	nonDEG	nonBD	RGPD4
ENSG00000228991	ENSG00000228991	C1	nonDEG	nonBD	RP11-318K12.1
ENSG00000181495	ENSG00000181495	C1	nonDEG	nonBD	AC026703.1
ENSG00000245164	ENSG00000245164	C1	nonDEG	nonBD	LINC00861
ENSG00000132470	ENSG00000132470	C1	nonDEG	BD	ITGB4
ENSG00000226318	ENSG00000226318	C1	nonDEG	nonBD	RP11-474D14.2
ENSG00000225767	ENSG00000225767	C1	nonDEG	nonBD	RP5-850O15.3
ENSG00000240399	ENSG00000240399	C1	nonDEG	nonBD	RP1-228P16.1
ENSG00000216817	ENSG00000216817	C1	nonDEG	nonBD	R3HDM2P2
ENSG00000196387	ENSG00000196387	C1	nonDEG	nonBD	ZNF140
ENSG00000143278	ENSG00000143278	C1	nonDEG	nonBD	F13B
ENSG00000235664	ENSG00000235664	C1	nonDEG	nonBD	AC005682.8
ENSG00000249226	ENSG00000249226	C1	nonDEG	nonBD	SUCLG2P4
ENSG00000253908	ENSG00000253908	C1	nonDEG	nonBD	RP11-252I14.2
ENSG00000218175	ENSG00000218175	C1	nonDEG	nonBD	AC016739.2
ENSG00000111046	ENSG00000111046	C1	nonDEG	nonBD	MYF6
ENSG00000236877	ENSG00000236877	C1	nonDEG	nonBD	RP11-443K8.2
ENSG00000235930	ENSG00000235930	C1	nonDEG	nonBD	HSPE1P12
ENSG00000152583	ENSG00000152583	C1	nonDEG	nonBD	SPARCL1
ENSG00000256271	ENSG00000256271	C1	nonDEG	nonBD	CACNA1C-AS2
ENSG00000259045	ENSG00000259045	C1	nonDEG	nonBD	RP11-320M16.1
ENSG00000245711	ENSG00000245711	C1	nonDEG	nonBD	NADK2-AS1
ENSG00000267207	ENSG00000267207	C1	nonDEG	nonBD	RP11-264B14.1
ENSG00000256571	ENSG00000256571	C1	nonDEG	nonBD	RP11-274J7.2
ENSG00000261597	ENSG00000261597	C1	nonDEG	nonBD	RP11-353B9.1
ENSG00000263051	ENSG00000263051	C1	nonDEG	nonBD	RP11-565F19.3
ENSG00000180764	ENSG00000180764	C1	nonDEG	nonBD	PIPSL
ENSG00000272579	ENSG00000272579	C1	nonDEG	nonBD	RP11-101E13.5
ENSG00000225728	ENSG00000225728	C1	nonDEG	nonBD	RP6-191P20.3
ENSG00000251111	ENSG00000251111	C1	nonDEG	nonBD	FCF1P8
ENSG00000271010	ENSG00000271010	C1	nonDEG	nonBD	CTC-539A10.7
ENSG00000263859	ENSG00000263859	C1	nonDEG	nonBD	RP11-498C9.16
ENSG00000233701	ENSG00000233701	C1	nonDEG	nonBD	PRR23C
ENSG00000239443	ENSG00000239443	C1	nonDEG	nonBD	PABPC1P10
ENSG00000259098	ENSG00000259098	C1	nonDEG	nonBD	RP11-603B24.2
ENSG00000181097	ENSG00000181097	C1	nonDEG	nonBD	RP11-429J17.2
ENSG00000254962	ENSG00000254962	C1	nonDEG	nonBD	OR4A14P
ENSG00000221175	ENSG00000221175	C1	nonDEG	nonBD	AL391538.1
ENSG00000137976	ENSG00000137976	C1	nonDEG	nonBD	DNASE2B
ENSG00000272430	ENSG00000272430	C1	nonDEG	nonBD	RP11-38L15.8
ENSG00000207248	ENSG00000207248	C1	nonDEG	nonBD	RNU6-1005P
ENSG00000225092	ENSG00000225092	C1	nonDEG	nonBD	RP11-405O10.2
ENSG00000106809	ENSG00000106809	C1	nonDEG	nonBD	OGN
ENSG00000260317	ENSG00000260317	C1	nonDEG	nonBD	RP11-48B3.4
ENSG00000269758	ENSG00000269758	C1	nonDEG	nonBD	CTD-2245F17.9
ENSG00000202512	ENSG00000202512	C1	nonDEG	nonBD	RN7SKP230
ENSG00000256804	ENSG00000256804	C1	nonDEG	nonBD	RP13-977J11.5
ENSG00000236554	ENSG00000236554	C1	nonDEG	nonBD	ASNSP3
ENSG00000226652	ENSG00000226652	C1	nonDEG	nonBD	PSMD10P2
ENSG00000258080	ENSG00000258080	C1	nonDEG	nonBD	ARHGAP42P4
ENSG00000155026	ENSG00000155026	C1	nonDEG	nonBD	RSPH10B
ENSG00000225251	ENSG00000225251	C1	nonDEG	nonBD	RPL5P25
ENSG00000273448	ENSG00000273448	C1	nonDEG	nonBD	RP11-166O4.6
ENSG00000255767	ENSG00000255767	C1	nonDEG	nonBD	RP13-512J5.1
ENSG00000149516	ENSG00000149516	C1	nonDEG	nonBD	MS4A3
ENSG00000232407	ENSG00000232407	C1	nonDEG	nonBD	RP11-641C17.2
ENSG00000259790	ENSG00000259790	C1	nonDEG	nonBD	ANP32BP1
ENSG00000260392	ENSG00000260392	C1	nonDEG	nonBD	RP11-1129I3.1
ENSG00000106927	ENSG00000106927	C1	nonDEG	nonBD	AMBP
ENSG00000226329	ENSG00000226329	C1	nonDEG	nonBD	AC005682.6
ENSG00000182771	ENSG00000182771	C1	nonDEG	nonBD	GRID1
ENSG00000265303	ENSG00000265303	C1	nonDEG	nonBD	CTD-2510F5.6
ENSG00000152214	ENSG00000152214	C1	nonDEG	nonBD	RIT2
ENSG00000272448	ENSG00000272448	C1	nonDEG	nonBD	LLNLR-299G3.1
ENSG00000101342	ENSG00000101342	C1	nonDEG	nonBD	TLDC2
ENSG00000205929	ENSG00000205929	C1	nonDEG	nonBD	C21orf62
ENSG00000259326	ENSG00000259326	C1	nonDEG	nonBD	RP11-102L12.2
ENSG00000162685	ENSG00000162685	C1	nonDEG	nonBD	LSP1P3
ENSG00000266976	ENSG00000266976	C1	nonDEG	nonBD	AC079466.1
ENSG00000226232	ENSG00000226232	C1	nonDEG	nonBD	RP11-419C5.2
ENSG00000156096	ENSG00000156096	C1	nonDEG	nonBD	UGT2B4
ENSG00000213239	ENSG00000213239	C1	nonDEG	nonBD	NPM1P32
ENSG00000251046	ENSG00000251046	C1	nonDEG	nonBD	ZNF969P
ENSG00000127589	ENSG00000127589	C1	nonDEG	nonBD	TUBBP1
ENSG00000258964	ENSG00000258964	C1	nonDEG	nonBD	RP11-618G20.1
ENSG00000179136	ENSG00000179136	C1	nonDEG	nonBD	LINC00670
ENSG00000203276	ENSG00000203276	C1	nonDEG	nonBD	AL353898.2
ENSG00000273420	ENSG00000273420	C1	nonDEG	nonBD	CTD-2540B15.13
ENSG00000250443	ENSG00000250443	C1	nonDEG	nonBD	AC128709.1
ENSG00000240710	ENSG00000240710	C1	nonDEG	nonBD	RP11-430C7.4
ENSG00000261364	ENSG00000261364	C1	nonDEG	nonBD	RP11-59E19.4
ENSG00000223599	ENSG00000223599	C1	nonDEG	nonBD	RP11-216N14.7
ENSG00000270574	ENSG00000270574	C1	nonDEG	nonBD	RP11-171I2.2
ENSG00000265077	ENSG00000265077	C1	nonDEG	nonBD	RN7SL54P
ENSG00000171053	ENSG00000171053	C1	nonDEG	nonBD	PATE1
ENSG00000263422	ENSG00000263422	C1	nonDEG	nonBD	AC005702.1
ENSG00000066294	ENSG00000066294	C1	nonDEG	nonBD	CD84
ENSG00000255823	ENSG00000255823	C1	nonDEG	nonBD	MTRNR2L8
ENSG00000266371	ENSG00000266371	C1	nonDEG	nonBD	RP11-142O6.1
ENSG00000196400	ENSG00000196400	C1	nonDEG	nonBD	BX255923.1
ENSG00000203589	ENSG00000203589	C1	nonDEG	nonBD	RP5-886K2.1
ENSG00000271347	ENSG00000271347	C1	nonDEG	nonBD	RP11-701H24.7
ENSG00000267242	ENSG00000267242	C1	nonDEG	nonBD	AC069278.4
ENSG00000244731	ENSG00000244731	C1	nonDEG	nonBD	C4A
ENSG00000198886	ENSG00000198886	C1	nonDEG	nonBD	MT-ND4
ENSG00000232274	ENSG00000232274	C1	nonDEG	nonBD	RP11-782C8.2
ENSG00000230160	ENSG00000230160	C1	nonDEG	nonBD	AC004854.5
ENSG00000257277	ENSG00000257277	C1	nonDEG	nonBD	RP11-434H14.1
ENSG00000272742	ENSG00000272742	C1	nonDEG	nonBD	CTB-43P18.1
ENSG00000164299	ENSG00000164299	C1	nonDEG	nonBD	SPZ1
ENSG00000198712	ENSG00000198712	C1	nonDEG	nonBD	MT-CO2
ENSG00000223984	ENSG00000223984	C1	nonDEG	nonBD	HNRNPRP1
ENSG00000196735	ENSG00000196735	C1	nonDEG	nonBD	HLA-DQA1
ENSG00000233270	ENSG00000233270	C1	nonDEG	nonBD	SNRPEP4
ENSG00000248498	ENSG00000248498	C1	nonDEG	nonBD	ASNSP1
ENSG00000136834	ENSG00000136834	C1	nonDEG	nonBD	OR1J1
ENSG00000251566	ENSG00000251566	C1	nonDEG	nonBD	HMGB1P35
ENSG00000223566	ENSG00000223566	C1	nonDEG	nonBD	TNRC18P2
ENSG00000235655	ENSG00000235655	C1	nonDEG	nonBD	H3F3AP4
ENSG00000250831	ENSG00000250831	C1	nonDEG	nonBD	CTD-2232E5.2
ENSG00000139656	ENSG00000139656	C1	nonDEG	nonBD	SMIM2
ENSG00000081148	ENSG00000081148	C1	nonDEG	nonBD	IMPG2
ENSG00000250397	ENSG00000250397	C1	nonDEG	nonBD	RP11-1391J7.1
ENSG00000255314	ENSG00000255314	C1	nonDEG	nonBD	RP11-702F3.3
ENSG00000154864	ENSG00000154864	C1	nonDEG	BD	PIEZO2
ENSG00000235277	ENSG00000235277	C1	nonDEG	nonBD	AF127577.8
ENSG00000140623	ENSG00000140623	C1	nonDEG	nonBD	2018-09-12
ENSG00000206900	ENSG00000206900	C1	nonDEG	nonBD	RNU6-98P
ENSG00000257608	ENSG00000257608	C1	nonDEG	nonBD	GRAMD4P3
ENSG00000255043	ENSG00000255043	C1	nonDEG	nonBD	NAV2-AS5
ENSG00000261338	ENSG00000261338	C1	nonDEG	nonBD	RP11-378A13.1
ENSG00000176046	ENSG00000176046	C1	nonDEG	nonBD	NUPR1
ENSG00000265891	ENSG00000265891	C1	nonDEG	nonBD	AC017028.8
ENSG00000255448	ENSG00000255448	C1	nonDEG	nonBD	RP1-59M18.2
ENSG00000260461	ENSG00000260461	C1	nonDEG	nonBD	RP11-541N10.3
ENSG00000203434	ENSG00000203434	C1	nonDEG	nonBD	RP11-163F15.1
ENSG00000225144	ENSG00000225144	C1	nonDEG	nonBD	AC018643.4
ENSG00000244199	ENSG00000244199	C1	nonDEG	nonBD	RP11-139K4.4
ENSG00000244535	ENSG00000244535	C1	nonDEG	nonBD	RP1-181J22.1
ENSG00000267809	ENSG00000267809	C1	nonDEG	nonBD	NDUFV2P1
ENSG00000231130	ENSG00000231130	C1	nonDEG	nonBD	HLA-T
ENSG00000102683	ENSG00000102683	C1	nonDEG	nonBD	SGCG
ENSG00000201129	ENSG00000201129	C1	nonDEG	nonBD	SNORA58
ENSG00000255927	ENSG00000255927	C1	nonDEG	nonBD	AC005000.1
ENSG00000241280	ENSG00000241280	C1	nonDEG	nonBD	RP11-221J22.2
ENSG00000262061	ENSG00000262061	C1	nonDEG	nonBD	RP11-1260E13.4
ENSG00000253602	ENSG00000253602	C1	nonDEG	nonBD	CTD-3135A9.3
ENSG00000239908	ENSG00000239908	C1	nonDEG	nonBD	RN7SL75P
ENSG00000169752	ENSG00000169752	C1	nonDEG	nonBD	NRG4
ENSG00000250057	ENSG00000250057	C1	nonDEG	nonBD	RP11-576N17.5
ENSG00000241476	ENSG00000241476	C1	nonDEG	nonBD	SSX2
ENSG00000138798	ENSG00000138798	C1	nonDEG	nonBD	EGF
ENSG00000262880	ENSG00000262880	C1	nonDEG	nonBD	RP11-104H15.7
ENSG00000212695	ENSG00000212695	C1	nonDEG	nonBD	RP11-134K1.2
ENSG00000255993	ENSG00000255993	C1	nonDEG	nonBD	PSMC1P9
ENSG00000248632	ENSG00000248632	C1	nonDEG	nonBD	RP11-366M4.11
ENSG00000113262	ENSG00000113262	C1	nonDEG	nonBD	GRM6
ENSG00000203397	ENSG00000203397	C1	nonDEG	nonBD	RP13-36G14.3
ENSG00000271554	ENSG00000271554	C1	nonDEG	nonBD	RP4-665N4.8
ENSG00000224126	ENSG00000224126	C1	nonDEG	nonBD	UBE2SP2
ENSG00000196616	ENSG00000196616	C1	nonDEG	nonBD	ADH1B
ENSG00000254959	ENSG00000254959	C1	nonDEG	nonBD	INMT-FAM188B
ENSG00000189089	ENSG00000189089	C1	nonDEG	nonBD	RIMKLBP1
ENSG00000213622	ENSG00000213622	C1	nonDEG	nonBD	AL163952.1
ENSG00000263235	ENSG00000263235	C1	nonDEG	nonBD	RP11-461A8.4
ENSG00000267615	ENSG00000267615	C1	nonDEG	nonBD	RP11-552F3.13
ENSG00000198010	ENSG00000198010	C1	nonDEG	nonBD	DLGAP2
ENSG00000237094	ENSG00000237094	C1	nonDEG	nonBD	RP4-669L17.10
ENSG00000213071	ENSG00000213071	C1	nonDEG	nonBD	LPAL2
ENSG00000231510	ENSG00000231510	C1	nonDEG	nonBD	RP11-542C10.1
ENSG00000186704	ENSG00000186704	C1	nonDEG	nonBD	DTX2P1
ENSG00000136155	ENSG00000136155	C1	nonDEG	nonBD	SCEL
ENSG00000251031	ENSG00000251031	C1	nonDEG	nonBD	CTC-367F4.1
ENSG00000255042	ENSG00000255042	C1	nonDEG	nonBD	RP11-347H15.5
ENSG00000162722	ENSG00000162722	C1	nonDEG	nonBD	TRIM58
ENSG00000160183	ENSG00000160183	C1	nonDEG	nonBD	TMPRSS3
ENSG00000249667	ENSG00000249667	C1	nonDEG	nonBD	RP11-213G21.1
ENSG00000213512	ENSG00000213512	C1	nonDEG	nonBD	GBP7
ENSG00000250261	ENSG00000250261	C1	nonDEG	nonBD	AC007050.18
ENSG00000227096	ENSG00000227096	C1	nonDEG	nonBD	HMGB3P8
ENSG00000267644	ENSG00000267644	C1	nonDEG	nonBD	CTD-2008P7.10
ENSG00000228110	ENSG00000228110	C1	nonDEG	nonBD	ST13P19
ENSG00000123838	ENSG00000123838	C1	nonDEG	nonBD	C4BPA
ENSG00000263218	ENSG00000263218	C1	nonDEG	nonBD	CTD-2561B21.7
ENSG00000259805	ENSG00000259805	C1	nonDEG	nonBD	RP11-382A20.5
ENSG00000227304	ENSG00000227304	C1	nonDEG	nonBD	RP11-791G16.2
ENSG00000240571	ENSG00000240571	C1	nonDEG	nonBD	RP11-775D22.3
ENSG00000196811	ENSG00000196811	C1	nonDEG	nonBD	CHRNG
ENSG00000260917	ENSG00000260917	C1	nonDEG	nonBD	RP11-57H14.4
ENSG00000270212	ENSG00000270212	C1	nonDEG	nonBD	CTD-2540B15.12
ENSG00000271786	ENSG00000271786	C1	nonDEG	nonBD	RP11-139J15.7
ENSG00000258645	ENSG00000258645	C1	nonDEG	nonBD	HSPE1P2
ENSG00000268626	ENSG00000268626	C1	nonDEG	nonBD	AC103809.2
ENSG00000267838	ENSG00000267838	C1	nonDEG	nonBD	AC008746.12
ENSG00000237682	ENSG00000237682	C1	nonDEG	nonBD	RP3-514P16.1
ENSG00000159618	ENSG00000159618	C1	nonDEG	nonBD	GPR114
ENSG00000240175	ENSG00000240175	C1	nonDEG	nonBD	MAGI1-AS1
ENSG00000239223	ENSG00000239223	C1	nonDEG	nonBD	RPL34P31
ENSG00000249614	ENSG00000249614	C1	nonDEG	nonBD	RP11-703G6.1
ENSG00000100079	ENSG00000100079	C1	nonDEG	nonBD	LGALS2
ENSG00000225401	ENSG00000225401	C1	nonDEG	nonBD	TGIF2P1
ENSG00000230267	ENSG00000230267	C1	nonDEG	nonBD	HERC2P4
ENSG00000272472	ENSG00000272472	C1	nonDEG	nonBD	RP11-95G17.2
ENSG00000271973	ENSG00000271973	C1	nonDEG	nonBD	RP11-572O6.1
ENSG00000224113	ENSG00000224113	C1	nonDEG	nonBD	RP5-837J1.2
ENSG00000266910	ENSG00000266910	C1	nonDEG	nonBD	CTC-448F2.6
ENSG00000237689	ENSG00000237689	C1	nonDEG	nonBD	AC007064.24
ENSG00000236453	ENSG00000236453	C1	nonDEG	nonBD	AC003092.1
ENSG00000132182	ENSG00000132182	C1	nonDEG	BD	NUP210
ENSG00000270846	ENSG00000270846	C1	nonDEG	nonBD	RP11-674I16.1
ENSG00000229567	ENSG00000229567	C1	nonDEG	nonBD	RP4-717I23.2
ENSG00000254370	ENSG00000254370	C1	nonDEG	nonBD	RP11-181B11.1
ENSG00000225929	ENSG00000225929	C1	nonDEG	nonBD	AC000036.4
ENSG00000143512	ENSG00000143512	C1	nonDEG	nonBD	HHIPL2
ENSG00000257568	ENSG00000257568	C1	nonDEG	nonBD	RP11-863H1.1
ENSG00000223861	ENSG00000223861	C1	nonDEG	nonBD	RP11-74C1.2
ENSG00000272349	ENSG00000272349	C1	nonDEG	nonBD	RP11-397O8.7
ENSG00000249251	ENSG00000249251	C1	nonDEG	nonBD	PGAM1P8
ENSG00000249252	ENSG00000249252	C1	nonDEG	nonBD	RP11-665G4.1
ENSG00000251467	ENSG00000251467	C1	nonDEG	nonBD	CTC-250P20.2
ENSG00000252604	ENSG00000252604	C1	nonDEG	nonBD	RNU2-44P
ENSG00000249745	ENSG00000249745	C1	nonDEG	nonBD	HMGB1P28
ENSG00000240138	ENSG00000240138	C1	nonDEG	nonBD	EEF1GP4
ENSG00000203565	ENSG00000203565	C1	nonDEG	nonBD	RP13-259N13.2
ENSG00000259781	ENSG00000259781	C1	nonDEG	nonBD	RP11-673C5.1
ENSG00000173546	ENSG00000173546	C1	nonDEG	nonBD	CSPG4
ENSG00000267541	ENSG00000267541	C1	nonDEG	nonBD	RP11-380M21.2
ENSG00000174912	ENSG00000174912	C1	nonDEG	nonBD	METTL15P1
ENSG00000270804	ENSG00000270804	C1	nonDEG	nonBD	CTD-2583A14.11
ENSG00000253605	ENSG00000253605	C1	nonDEG	nonBD	HNRNPA1P38
ENSG00000255029	ENSG00000255029	C1	nonDEG	nonBD	CTD-3012A18.1
ENSG00000008118	ENSG00000008118	C1	nonDEG	nonBD	CAMK1G
ENSG00000267702	ENSG00000267702	C1	nonDEG	nonBD	RP11-53B2.2
ENSG00000224559	ENSG00000224559	C1	nonDEG	nonBD	LINC01087
ENSG00000257037	ENSG00000257037	C1	nonDEG	nonBD	RP13-200J3.2
ENSG00000238133	ENSG00000238133	C1	nonDEG	nonBD	MLK7-AS1
ENSG00000253528	ENSG00000253528	C1	nonDEG	nonBD	RP11-347C18.4
ENSG00000261166	ENSG00000261166	C1	nonDEG	nonBD	RP11-775H9.3
ENSG00000228078	ENSG00000228078	C1	nonDEG	nonBD	HLA-U
ENSG00000273091	ENSG00000273091	C1	nonDEG	nonBD	AP000255.6
ENSG00000237978	ENSG00000237978	C1	nonDEG	nonBD	RP11-385J1.2
ENSG00000123243	ENSG00000123243	C1	nonDEG	BD	ITIH5
ENSG00000269793	ENSG00000269793	C1	nonDEG	nonBD	AC006115.3
ENSG00000213526	ENSG00000213526	C1	nonDEG	nonBD	SETP8
ENSG00000242445	ENSG00000242445	C1	nonDEG	nonBD	RPL7AP11
ENSG00000234253	ENSG00000234253	C1	nonDEG	nonBD	RPL7P13
ENSG00000213184	ENSG00000213184	C1	nonDEG	nonBD	RP11-335F8.2
ENSG00000219565	ENSG00000219565	C1	nonDEG	nonBD	ZNF259P1
ENSG00000215284	ENSG00000215284	C1	nonDEG	nonBD	RP11-198M15.1
ENSG00000165863	ENSG00000165863	C1	nonDEG	nonBD	C10orf82
ENSG00000248578	ENSG00000248578	C1	nonDEG	nonBD	NPM1P21
ENSG00000231821	ENSG00000231821	C1	nonDEG	nonBD	NPM1P48
ENSG00000184374	ENSG00000184374	C1	nonDEG	nonBD	COLEC10
ENSG00000223396	ENSG00000223396	C1	nonDEG	nonBD	RPS10P7
ENSG00000242791	ENSG00000242791	C1	nonDEG	nonBD	RP11-651P23.5
ENSG00000264151	ENSG00000264151	C1	nonDEG	nonBD	RP11-739N10.1
ENSG00000234993	ENSG00000234993	C1	nonDEG	nonBD	CUBNP2
ENSG00000259364	ENSG00000259364	C1	nonDEG	nonBD	RP11-64K12.9
ENSG00000272334	ENSG00000272334	C1	nonDEG	nonBD	RP11-129K12.1
ENSG00000224646	ENSG00000224646	C1	nonDEG	nonBD	AC007387.2
ENSG00000266453	ENSG00000266453	C1	nonDEG	nonBD	RN7SL142P
ENSG00000215124	ENSG00000215124	C1	nonDEG	nonBD	RP3-420J14.1
ENSG00000272895	ENSG00000272895	C1	nonDEG	nonBD	RP11-98C1.2
ENSG00000262480	ENSG00000262480	C1	nonDEG	nonBD	SAMD11P1
ENSG00000251062	ENSG00000251062	C1	nonDEG	nonBD	CTD-2218G20.1
ENSG00000222493	ENSG00000222493	C1	nonDEG	nonBD	Y_RNA
ENSG00000232142	ENSG00000232142	C1	nonDEG	nonBD	RP11-367H5.8
ENSG00000254235	ENSG00000254235	C1	nonDEG	nonBD	RP11-115J16.1
ENSG00000255340	ENSG00000255340	C1	nonDEG	nonBD	RP11-484D2.5
ENSG00000200674	ENSG00000200674	C1	nonDEG	nonBD	RN7SKP160
ENSG00000241020	ENSG00000241020	C1	nonDEG	nonBD	RP11-727A23.1
ENSG00000271590	ENSG00000271590	C1	nonDEG	nonBD	RP11-181E10.3
ENSG00000197446	ENSG00000197446	C1	nonDEG	nonBD	CYP2F1
ENSG00000204752	ENSG00000204752	C1	nonDEG	nonBD	AC025278.1
ENSG00000258842	ENSG00000258842	C1	nonDEG	nonBD	RP11-355I22.5
ENSG00000249485	ENSG00000249485	C1	nonDEG	nonBD	RBBP4P1
ENSG00000213735	ENSG00000213735	C1	nonDEG	nonBD	ANAPC10P1
ENSG00000200823	ENSG00000200823	C1	nonDEG	nonBD	SNORD114-2
ENSG00000256723	ENSG00000256723	C1	nonDEG	nonBD	RP11-167N4.4
ENSG00000240821	ENSG00000240821	C1	nonDEG	nonBD	RPL9P25
ENSG00000255450	ENSG00000255450	C1	nonDEG	nonBD	CTD-2063L20.1
ENSG00000211452	ENSG00000211452	C1	nonDEG	nonBD	DIO1
ENSG00000188676	ENSG00000188676	C1	nonDEG	nonBD	IDO2
ENSG00000206952	ENSG00000206952	C1	nonDEG	nonBD	SNORA50
ENSG00000232267	ENSG00000232267	C1	nonDEG	nonBD	ACTR3P2
ENSG00000239922	ENSG00000239922	C1	nonDEG	nonBD	RP11-71N10.1
ENSG00000263817	ENSG00000263817	C1	nonDEG	nonBD	RN7SL157P
ENSG00000255283	ENSG00000255283	C1	nonDEG	nonBD	RP11-72M10.4
ENSG00000234329	ENSG00000234329	C1	nonDEG	nonBD	RP11-767N6.2
ENSG00000134612	ENSG00000134612	C1	nonDEG	nonBD	FOLH1B
ENSG00000230207	ENSG00000230207	C1	nonDEG	nonBD	RPL4P5
ENSG00000237705	ENSG00000237705	C1	nonDEG	nonBD	AC008937.2
ENSG00000229115	ENSG00000229115	C1	nonDEG	nonBD	RP11-417B4.3
ENSG00000234702	ENSG00000234702	C1	nonDEG	nonBD	VDAC1P3
ENSG00000273284	ENSG00000273284	C1	nonDEG	nonBD	RP11-888D10.4
ENSG00000234259	ENSG00000234259	C1	nonDEG	nonBD	CTC-507E12.1
ENSG00000100312	ENSG00000100312	C1	nonDEG	nonBD	ACR
ENSG00000235065	ENSG00000235065	C1	nonDEG	nonBD	RPL24P2
ENSG00000256989	ENSG00000256989	C1	nonDEG	nonBD	AC010335.1
ENSG00000230262	ENSG00000230262	C1	nonDEG	nonBD	MIRLET7DHG
ENSG00000248319	ENSG00000248319	C1	nonDEG	nonBD	RP11-205M3.3
ENSG00000234106	ENSG00000234106	C1	nonDEG	nonBD	RP11-288E14.2
ENSG00000212789	ENSG00000212789	C1	nonDEG	nonBD	ST13P5
ENSG00000224302	ENSG00000224302	C1	nonDEG	nonBD	RP11-302K17.3
ENSG00000267003	ENSG00000267003	C1	nonDEG	nonBD	CTC-507E2.1
ENSG00000227440	ENSG00000227440	C1	nonDEG	nonBD	ATP5G1P4
ENSG00000263272	ENSG00000263272	C1	nonDEG	nonBD	CTC-524C5.2
ENSG00000260389	ENSG00000260389	C1	nonDEG	nonBD	WBP11P1
ENSG00000264273	ENSG00000264273	C1	nonDEG	nonBD	CTD-2145A24.4
ENSG00000234828	ENSG00000234828	C1	nonDEG	nonBD	RP11-526A4.1
ENSG00000242267	ENSG00000242267	C1	nonDEG	nonBD	SKINTL
ENSG00000225015	ENSG00000225015	C1	nonDEG	nonBD	SNX18P15
ENSG00000176134	ENSG00000176134	C1	nonDEG	nonBD	AL445665.1
ENSG00000213260	ENSG00000213260	C1	nonDEG	nonBD	YWHAZP5
ENSG00000234393	ENSG00000234393	C1	nonDEG	nonBD	RP11-211N11.5
ENSG00000261584	ENSG00000261584	C1	nonDEG	nonBD	RP11-457M11.5
ENSG00000175820	ENSG00000175820	C1	nonDEG	nonBD	CCDC168
ENSG00000241627	ENSG00000241627	C1	nonDEG	nonBD	UBQLN4P1
ENSG00000260400	ENSG00000260400	C1	nonDEG	nonBD	RP11-119F7.5
ENSG00000264935	ENSG00000264935	C1	nonDEG	nonBD	AC009035.1
ENSG00000225431	ENSG00000225431	C1	nonDEG	nonBD	AP001626.1
ENSG00000243113	ENSG00000243113	C1	nonDEG	nonBD	RP11-480I12.9
ENSG00000230249	ENSG00000230249	C1	nonDEG	nonBD	RP13-824C8.2
ENSG00000198406	ENSG00000198406	C1	nonDEG	nonBD	BZW1P2
ENSG00000269396	ENSG00000269396	C1	nonDEG	nonBD	AC187652.1
ENSG00000267568	ENSG00000267568	C1	nonDEG	nonBD	RP11-87G24.3
ENSG00000270893	ENSG00000270893	C1	nonDEG	nonBD	RP11-311B14.1
ENSG00000234626	ENSG00000234626	C1	nonDEG	nonBD	RP1-149A16.12
ENSG00000217716	ENSG00000217716	C1	nonDEG	nonBD	RPS10P3
ENSG00000258168	ENSG00000258168	C1	nonDEG	nonBD	RP11-588H23.3
ENSG00000224431	ENSG00000224431	C1	nonDEG	nonBD	AC063976.7
ENSG00000271181	ENSG00000271181	C1	nonDEG	nonBD	CTA-221G9.10
ENSG00000176029	ENSG00000176029	C1	nonDEG	nonBD	C11orf16
ENSG00000271771	ENSG00000271771	C1	nonDEG	nonBD	RP11-1250I15.3
ENSG00000255021	ENSG00000255021	C1	nonDEG	nonBD	RP11-536I6.2
ENSG00000258375	ENSG00000258375	C1	nonDEG	nonBD	RP11-617J18.1
ENSG00000076826	ENSG00000076826	C1	nonDEG	BD	CAMSAP3
ENSG00000269163	ENSG00000269163	C1	nonDEG	nonBD	CTB-25J19.9
ENSG00000182965	ENSG00000182965	C1	nonDEG	nonBD	NPM1P14
ENSG00000253503	ENSG00000253503	C1	nonDEG	nonBD	RP11-653B10.1
ENSG00000264168	ENSG00000264168	C1	nonDEG	nonBD	MTND1P15
ENSG00000239926	ENSG00000239926	C1	nonDEG	nonBD	PRDX3P4
ENSG00000237353	ENSG00000237353	C1	nonDEG	nonBD	PATE4
ENSG00000241809	ENSG00000241809	C1	nonDEG	nonBD	CTD-2207L17.1
ENSG00000258917	ENSG00000258917	C1	nonDEG	nonBD	ZMYND19P1
ENSG00000139193	ENSG00000139193	C1	nonDEG	nonBD	CD27
ENSG00000173212	ENSG00000173212	C1	nonDEG	nonBD	MAB21L3
ENSG00000214298	ENSG00000214298	C1	nonDEG	nonBD	MRPS21P6
ENSG00000175105	ENSG00000175105	C1	nonDEG	nonBD	ZNF654
ENSG00000081237	ENSG00000081237	C1	nonDEG	nonBD	PTPRC
ENSG00000272485	ENSG00000272485	C1	nonDEG	nonBD	RP11-284J1.1
ENSG00000234353	ENSG00000234353	C1	nonDEG	nonBD	AP000347.4
ENSG00000188649	ENSG00000188649	C1	nonDEG	nonBD	CC2D2B
ENSG00000225402	ENSG00000225402	C1	nonDEG	nonBD	AC010878.3
ENSG00000250731	ENSG00000250731	C1	nonDEG	nonBD	TPM3P6
ENSG00000232883	ENSG00000232883	C1	nonDEG	nonBD	RP11-302I18.1
ENSG00000230789	ENSG00000230789	C1	nonDEG	nonBD	ARHGAP26-IT1
ENSG00000230906	ENSG00000230906	C1	nonDEG	nonBD	AC023115.1
ENSG00000235505	ENSG00000235505	C1	DEG	nonBD	RP11-693N9.2
ENSG00000253576	ENSG00000253576	C1	nonDEG	nonBD	GS1-5L10.1
ENSG00000236687	ENSG00000236687	C1	nonDEG	nonBD	RP11-323H21.3
ENSG00000233061	ENSG00000233061	C1	nonDEG	nonBD	TTLL7-IT1
ENSG00000265959	ENSG00000265959	C1	nonDEG	nonBD	AL354720.1
ENSG00000265882	ENSG00000265882	C1	nonDEG	nonBD	RN7SL73P
ENSG00000227638	ENSG00000227638	C1	nonDEG	nonBD	HNRNPA1P14
ENSG00000259103	ENSG00000259103	C1	nonDEG	nonBD	RP11-270M14.4
ENSG00000258537	ENSG00000258537	C1	nonDEG	nonBD	FRMD6-AS2
ENSG00000234938	ENSG00000234938	C1	nonDEG	nonBD	AC012668.1
ENSG00000224551	ENSG00000224551	C1	nonDEG	nonBD	HMGB3P21
ENSG00000268465	ENSG00000268465	C1	nonDEG	nonBD	CTC-273B12.7
ENSG00000251667	ENSG00000251667	C1	nonDEG	nonBD	RP11-844P9.3
ENSG00000223525	ENSG00000223525	C1	nonDEG	nonBD	RABGAP1L-IT1
ENSG00000196648	ENSG00000196648	C1	nonDEG	nonBD	GOLGA6L20
ENSG00000272815	ENSG00000272815	C1	nonDEG	nonBD	RP11-219A15.4
ENSG00000253921	ENSG00000253921	C1	nonDEG	nonBD	CTB-113P19.3
ENSG00000272354	ENSG00000272354	C1	nonDEG	nonBD	RP11-307L14.2
ENSG00000188611	ENSG00000188611	C1	nonDEG	nonBD	ASAH2
ENSG00000267802	ENSG00000267802	C1	nonDEG	nonBD	AL358333.1
ENSG00000174429	ENSG00000174429	C1	nonDEG	nonBD	ABRA
ENSG00000235112	ENSG00000235112	C1	nonDEG	nonBD	HSPE1P27
ENSG00000199024	ENSG00000199024	C1	nonDEG	nonBD	MIR103A2
ENSG00000215198	ENSG00000215198	C1	nonDEG	nonBD	RP11-182N22.7
ENSG00000271235	ENSG00000271235	C1	nonDEG	nonBD	RP11-1037D22.1
ENSG00000262769	ENSG00000262769	C1	nonDEG	nonBD	RP11-1113L8.1
ENSG00000230202	ENSG00000230202	C1	nonDEG	nonBD	RP11-632C17__A.1
ENSG00000198388	ENSG00000198388	C1	nonDEG	nonBD	AC092291.1
ENSG00000236780	ENSG00000236780	C1	nonDEG	nonBD	AC078941.1
ENSG00000152086	ENSG00000152086	C1	nonDEG	nonBD	TUBA3E
ENSG00000229972	ENSG00000229972	C1	nonDEG	nonBD	IQCF3
ENSG00000260300	ENSG00000260300	C1	nonDEG	nonBD	RP11-505K9.4
ENSG00000237161	ENSG00000237161	C1	nonDEG	nonBD	RP11-32B5.1
ENSG00000256499	ENSG00000256499	C1	nonDEG	nonBD	CTC-465D4.1
ENSG00000177947	ENSG00000177947	C1	nonDEG	nonBD	ODF3
ENSG00000238615	ENSG00000238615	C1	nonDEG	nonBD	snoU13
ENSG00000232684	ENSG00000232684	C1	nonDEG	nonBD	ATP11A-AS1
ENSG00000171459	ENSG00000171459	C1	nonDEG	nonBD	OR1L6
ENSG00000235700	ENSG00000235700	C1	nonDEG	nonBD	CYCSP52
ENSG00000243250	ENSG00000243250	C1	nonDEG	nonBD	RPS6P16
ENSG00000164080	ENSG00000164080	C1	nonDEG	nonBD	RAD54L2
ENSG00000176584	ENSG00000176584	C1	nonDEG	nonBD	DMBT1P1
ENSG00000268469	ENSG00000268469	C1	nonDEG	nonBD	RP11-15H20.3
ENSG00000261668	ENSG00000261668	C1	nonDEG	nonBD	RP11-50D9.3
ENSG00000260786	ENSG00000260786	C1	nonDEG	nonBD	RP11-112L7.1
ENSG00000157765	ENSG00000157765	C1	nonDEG	nonBD	SLC34A2
ENSG00000196350	ENSG00000196350	C1	nonDEG	nonBD	ZNF729
ENSG00000259634	ENSG00000259634	C1	nonDEG	nonBD	RP11-529H20.5
ENSG00000264812	ENSG00000264812	C1	nonDEG	nonBD	RP13-20L14.4
ENSG00000262152	ENSG00000262152	C1	nonDEG	nonBD	LINC00514
ENSG00000213514	ENSG00000213514	C1	nonDEG	nonBD	RP11-428P16.2
ENSG00000228149	ENSG00000228149	C1	nonDEG	nonBD	RPL3P1
ENSG00000212768	ENSG00000212768	C1	nonDEG	nonBD	AC114546.1
ENSG00000229569	ENSG00000229569	C1	nonDEG	nonBD	RP11-481G8.2
ENSG00000231831	ENSG00000231831	C1	nonDEG	nonBD	MTHFD1P1
ENSG00000225005	ENSG00000225005	C1	nonDEG	nonBD	RP11-483G21.3
ENSG00000224067	ENSG00000224067	C1	nonDEG	nonBD	RP11-430K21.2
ENSG00000125386	ENSG00000125386	C1	DEG	nonBD	FAM193A
ENSG00000219951	ENSG00000219951	C1	nonDEG	nonBD	RP11-378G13.2
ENSG00000268941	ENSG00000268941	C1	nonDEG	nonBD	MGC4294
ENSG00000215236	ENSG00000215236	C1	nonDEG	nonBD	RPL7P33
ENSG00000272576	ENSG00000272576	C1	nonDEG	nonBD	RP11-365H22.2
ENSG00000241678	ENSG00000241678	C1	nonDEG	nonBD	RP11-732A19.1
ENSG00000263904	ENSG00000263904	C1	nonDEG	nonBD	RP11-344B2.3
ENSG00000253654	ENSG00000253654	C1	nonDEG	nonBD	CTD-2210A23.1
ENSG00000213739	ENSG00000213739	C1	nonDEG	nonBD	AC007679.1
ENSG00000238055	ENSG00000238055	C1	nonDEG	nonBD	RP1-128O3.6
ENSG00000244921	ENSG00000244921	C1	nonDEG	nonBD	CTB-36O1.7
ENSG00000258663	ENSG00000258663	C1	nonDEG	nonBD	RP11-123M6.2
ENSG00000272316	ENSG00000272316	C1	nonDEG	nonBD	XXbac-BPGBPG55C20.2
ENSG00000266829	ENSG00000266829	C1	nonDEG	nonBD	RN7SL661P
ENSG00000272308	ENSG00000272308	C1	nonDEG	nonBD	RP11-231G3.1
ENSG00000140506	ENSG00000140506	C1	nonDEG	nonBD	LMAN1L
ENSG00000201500	ENSG00000201500	C1	nonDEG	nonBD	SNORD113
ENSG00000252115	ENSG00000252115	C1	nonDEG	nonBD	Y_RNA
ENSG00000167914	ENSG00000167914	C1	nonDEG	nonBD	GSDMA
ENSG00000272897	ENSG00000272897	C1	nonDEG	nonBD	RP1-309K20.6
ENSG00000254931	ENSG00000254931	C1	nonDEG	nonBD	RP11-37O16.6
ENSG00000240589	ENSG00000240589	C1	nonDEG	nonBD	RN7SL258P
ENSG00000271895	ENSG00000271895	C1	nonDEG	nonBD	RP4-635E18.8
ENSG00000267884	ENSG00000267884	C1	nonDEG	nonBD	AL626787.1
ENSG00000236673	ENSG00000236673	C1	nonDEG	nonBD	RP11-69I8.2
ENSG00000267520	ENSG00000267520	C1	nonDEG	nonBD	RP11-373L24.1
ENSG00000109943	ENSG00000109943	C1	nonDEG	nonBD	CRTAM
ENSG00000258666	ENSG00000258666	C1	nonDEG	nonBD	RP11-638I2.8
ENSG00000180152	ENSG00000180152	C1	nonDEG	nonBD	AC079753.4
ENSG00000244609	ENSG00000244609	C1	nonDEG	nonBD	RN7SL532P
ENSG00000252658	ENSG00000252658	C1	nonDEG	nonBD	RNU6-786P
ENSG00000178642	ENSG00000178642	C1	nonDEG	nonBD	AL513477.1
ENSG00000225662	ENSG00000225662	C1	nonDEG	nonBD	RP11-1036F1.1
ENSG00000118557	ENSG00000118557	C1	nonDEG	nonBD	PMFBP1
ENSG00000250147	ENSG00000250147	C1	nonDEG	nonBD	MORF4L2P1
ENSG00000235958	ENSG00000235958	C1	nonDEG	nonBD	UBOX5-AS1
ENSG00000213108	ENSG00000213108	C1	nonDEG	nonBD	BTF3L4P3
ENSG00000213867	ENSG00000213867	C1	nonDEG	nonBD	RP11-829H16.2
ENSG00000180221	ENSG00000180221	C1	nonDEG	nonBD	TPT1P10
ENSG00000269256	ENSG00000269256	C1	nonDEG	nonBD	RP11-325D15.2
ENSG00000263621	ENSG00000263621	C1	nonDEG	nonBD	RN7SL650P
ENSG00000185823	ENSG00000185823	C1	nonDEG	nonBD	NPAP1
ENSG00000240405	ENSG00000240405	C1	nonDEG	nonBD	RP11-460N16.1
ENSG00000240991	ENSG00000240991	C1	nonDEG	nonBD	RPL23AP67
ENSG00000182308	ENSG00000182308	C1	nonDEG	nonBD	DCAF4L1
ENSG00000267755	ENSG00000267755	C1	nonDEG	nonBD	AC004623.2
ENSG00000229195	ENSG00000229195	C1	nonDEG	nonBD	AC009495.4
ENSG00000269913	ENSG00000269913	C1	nonDEG	nonBD	CTC-1337H24.1
ENSG00000260788	ENSG00000260788	C1	nonDEG	nonBD	RP11-298D21.1
ENSG00000213886	ENSG00000213886	C1	nonDEG	nonBD	UBD
ENSG00000149571	ENSG00000149571	C1	nonDEG	nonBD	KIRREL3
ENSG00000249977	ENSG00000249977	C1	nonDEG	nonBD	RP11-155G15.3
ENSG00000236095	ENSG00000236095	C1	nonDEG	nonBD	RP11-49O14.2
ENSG00000147488	ENSG00000147488	C1	nonDEG	nonBD	ST18
ENSG00000225067	ENSG00000225067	C1	nonDEG	nonBD	RPL23AP2
ENSG00000224839	ENSG00000224839	C1	nonDEG	nonBD	AC093698.2
ENSG00000182873	ENSG00000182873	C1	nonDEG	nonBD	RP11-181G12.2
ENSG00000144460	ENSG00000144460	C1	nonDEG	nonBD	NYAP2
ENSG00000269945	ENSG00000269945	C1	nonDEG	nonBD	RP6-91H8.5
ENSG00000228734	ENSG00000228734	C1	nonDEG	nonBD	RP11-335E6.3
ENSG00000272444	ENSG00000272444	C1	nonDEG	nonBD	RP11-1017G21.6
ENSG00000232848	ENSG00000232848	C1	nonDEG	nonBD	CTA-215D11.4
ENSG00000253358	ENSG00000253358	C1	nonDEG	nonBD	GS1-251I9.3
ENSG00000129221	ENSG00000129221	C1	nonDEG	nonBD	AIPL1
ENSG00000273156	ENSG00000273156	C1	nonDEG	nonBD	RP11-127B20.2
ENSG00000137857	ENSG00000137857	C1	nonDEG	BD	DUOX1
ENSG00000270282	ENSG00000270282	C1	nonDEG	nonBD	RP5-1115A15.2
ENSG00000237772	ENSG00000237772	C1	nonDEG	nonBD	AC092620.3
ENSG00000224730	ENSG00000224730	C1	nonDEG	nonBD	AC009892.10
ENSG00000214578	ENSG00000214578	C1	nonDEG	nonBD	HMGN2P15
ENSG00000230176	ENSG00000230176	C1	nonDEG	nonBD	RP4-779E11.3
ENSG00000226327	ENSG00000226327	C1	nonDEG	nonBD	RP11-350G13.1
ENSG00000271793	ENSG00000271793	C1	nonDEG	nonBD	RP11-321N4.5
ENSG00000243508	ENSG00000243508	C1	nonDEG	nonBD	RP11-775J23.2
ENSG00000269694	ENSG00000269694	C1	nonDEG	nonBD	AC005197.2
ENSG00000261000	ENSG00000261000	C1	nonDEG	nonBD	RP11-534L20.5
ENSG00000249026	ENSG00000249026	C1	nonDEG	nonBD	CTNNAP1
ENSG00000213791	ENSG00000213791	C1	nonDEG	nonBD	RP11-941H19.2
ENSG00000255094	ENSG00000255094	C1	nonDEG	nonBD	RP11-406D1.2
ENSG00000215796	ENSG00000215796	C1	nonDEG	nonBD	RP11-551G24.2
ENSG00000103489	ENSG00000103489	C1	nonDEG	BD	XYLT1
ENSG00000212928	ENSG00000212928	C1	nonDEG	nonBD	AL391152.1
ENSG00000270093	ENSG00000270093	C1	nonDEG	nonBD	AP000473.8
ENSG00000272518	ENSG00000272518	C1	nonDEG	nonBD	RP11-26J3.3
ENSG00000255000	ENSG00000255000	C1	nonDEG	nonBD	AC139103.1
ENSG00000120440	ENSG00000120440	C1	nonDEG	nonBD	TTLL2
ENSG00000213703	ENSG00000213703	C1	nonDEG	nonBD	RP5-849H19.2
ENSG00000149575	ENSG00000149575	C1	nonDEG	nonBD	SCN2B
ENSG00000253336	ENSG00000253336	C1	nonDEG	nonBD	RP11-468O2.1
ENSG00000174500	ENSG00000174500	C1	nonDEG	nonBD	GCSAM
ENSG00000124343	ENSG00000124343	C1	nonDEG	nonBD	XG
ENSG00000163141	ENSG00000163141	C1	nonDEG	nonBD	BNIPL
ENSG00000258582	ENSG00000258582	C1	nonDEG	nonBD	RP11-44L9.1
ENSG00000236861	ENSG00000236861	C1	nonDEG	nonBD	AC006378.2
ENSG00000223042	ENSG00000223042	C1	nonDEG	nonBD	RN7SKP161
ENSG00000134817	ENSG00000134817	C1	nonDEG	nonBD	APLNR
ENSG00000270842	ENSG00000270842	C1	nonDEG	nonBD	RP11-57B24.2
ENSG00000234788	ENSG00000234788	C1	nonDEG	nonBD	HSPA8P3
ENSG00000236456	ENSG00000236456	C1	nonDEG	nonBD	RP4-785G19.2
ENSG00000123009	ENSG00000123009	C1	nonDEG	nonBD	NME2P1
ENSG00000273198	ENSG00000273198	C1	nonDEG	nonBD	GS1-304P7.3
ENSG00000261822	ENSG00000261822	C1	nonDEG	nonBD	RP11-265N6.2
ENSG00000215604	ENSG00000215604	C1	nonDEG	nonBD	ZNF962P
ENSG00000228032	ENSG00000228032	C1	nonDEG	nonBD	C14orf144
ENSG00000268416	ENSG00000268416	C1	nonDEG	nonBD	CTD-2626G11.2
ENSG00000261763	ENSG00000261763	C1	nonDEG	nonBD	RP11-442N1.2
ENSG00000232978	ENSG00000232978	C1	nonDEG	nonBD	RP11-146N23.4
ENSG00000152049	ENSG00000152049	C1	nonDEG	nonBD	KCNE4
ENSG00000230833	ENSG00000230833	C1	nonDEG	nonBD	RPEP3
ENSG00000239201	ENSG00000239201	C1	nonDEG	nonBD	RPL21P106
ENSG00000253500	ENSG00000253500	C1	nonDEG	nonBD	AF121898.3
ENSG00000224074	ENSG00000224074	C1	nonDEG	nonBD	LINC00691
ENSG00000254396	ENSG00000254396	C1	nonDEG	nonBD	RP11-56F10.3
ENSG00000183801	ENSG00000183801	C1	nonDEG	BD	OLFML1
ENSG00000237927	ENSG00000237927	C1	nonDEG	nonBD	RP3-393E18.2
ENSG00000118322	ENSG00000118322	C1	nonDEG	nonBD	ATP10B
ENSG00000253213	ENSG00000253213	C1	nonDEG	nonBD	RP11-546B8.3
ENSG00000266378	ENSG00000266378	C1	nonDEG	nonBD	RP11-214O1.3
ENSG00000268059	ENSG00000268059	C1	nonDEG	nonBD	AL441883.1
ENSG00000269124	ENSG00000269124	C1	nonDEG	nonBD	AC007193.10
ENSG00000223502	ENSG00000223502	C1	nonDEG	nonBD	RP11-96B5.3
ENSG00000172322	ENSG00000172322	C1	nonDEG	nonBD	CLEC12A
ENSG00000207151	ENSG00000207151	C1	nonDEG	nonBD	Y_RNA
ENSG00000102069	ENSG00000102069	C1	nonDEG	nonBD	UBE2NL
ENSG00000261799	ENSG00000261799	C1	nonDEG	nonBD	RP11-283I3.6
ENSG00000258501	ENSG00000258501	C1	nonDEG	nonBD	EIF3LP1
ENSG00000163833	ENSG00000163833	C1	nonDEG	nonBD	FBXO40
ENSG00000236184	ENSG00000236184	C1	nonDEG	nonBD	TCEA1P4
ENSG00000259432	ENSG00000259432	C1	nonDEG	nonBD	RP11-37C7.2
ENSG00000128011	ENSG00000128011	C1	nonDEG	nonBD	LRFN1
ENSG00000145649	ENSG00000145649	C1	nonDEG	nonBD	GZMA
ENSG00000215933	ENSG00000215933	C1	nonDEG	nonBD	BX119917.1
ENSG00000271320	ENSG00000271320	C1	nonDEG	nonBD	RP11-1152H14.1
ENSG00000243404	ENSG00000243404	C1	nonDEG	nonBD	RPL35AP32
ENSG00000232768	ENSG00000232768	C1	nonDEG	nonBD	RP11-201O14.2
ENSG00000262758	ENSG00000262758	C1	nonDEG	nonBD	CTD-3195I5.1
ENSG00000250815	ENSG00000250815	C1	nonDEG	nonBD	RP11-89B16.2
ENSG00000257199	ENSG00000257199	C1	nonDEG	nonBD	RP11-669B18.1
ENSG00000237522	ENSG00000237522	C1	nonDEG	nonBD	NONOP2
ENSG00000258925	ENSG00000258925	C1	nonDEG	nonBD	NPM1P5
ENSG00000213073	ENSG00000213073	C1	nonDEG	nonBD	RP11-288H12.3
ENSG00000270300	ENSG00000270300	C1	nonDEG	nonBD	PHACTR2P1
ENSG00000217385	ENSG00000217385	C1	nonDEG	nonBD	PSMC1P11
ENSG00000249379	ENSG00000249379	C1	nonDEG	nonBD	RP1-27K12.4
ENSG00000248243	ENSG00000248243	C1	nonDEG	nonBD	RP11-93K22.13
ENSG00000266731	ENSG00000266731	C1	nonDEG	nonBD	AL732314.1
ENSG00000255069	ENSG00000255069	C1	nonDEG	nonBD	RP11-145O15.3
ENSG00000240913	ENSG00000240913	C1	nonDEG	nonBD	RN7SL856P
ENSG00000187172	ENSG00000187172	C1	nonDEG	nonBD	BAGE2
ENSG00000258535	ENSG00000258535	C1	nonDEG	nonBD	RP11-280K24.4
ENSG00000224550	ENSG00000224550	C1	nonDEG	nonBD	RP11-270C12.3
ENSG00000146830	ENSG00000146830	C1	nonDEG	nonBD	GIGYF1
ENSG00000250878	ENSG00000250878	C1	nonDEG	nonBD	METTL21EP
ENSG00000174417	ENSG00000174417	C1	nonDEG	nonBD	TRHR
ENSG00000260877	ENSG00000260877	C1	nonDEG	nonBD	RP11-211G23.2
ENSG00000213763	ENSG00000213763	C1	nonDEG	nonBD	ACTBP2
ENSG00000234109	ENSG00000234109	C1	nonDEG	nonBD	RPL7P36
ENSG00000204965	ENSG00000204965	C1	nonDEG	nonBD	PCDHA5
ENSG00000271580	ENSG00000271580	C1	nonDEG	nonBD	RP11-536L3.4
ENSG00000236494	ENSG00000236494	C1	nonDEG	nonBD	RP11-89N17.4
ENSG00000248696	ENSG00000248696	C1	nonDEG	nonBD	AC011406.2
ENSG00000268560	ENSG00000268560	C1	nonDEG	nonBD	CTD-2332E11.2
ENSG00000229638	ENSG00000229638	C1	nonDEG	nonBD	RPL4P4
ENSG00000225234	ENSG00000225234	C1	nonDEG	nonBD	TRAPPC12-AS1
ENSG00000165121	ENSG00000165121	C1	nonDEG	nonBD	RP11-213G2.3
ENSG00000248993	ENSG00000248993	C1	nonDEG	nonBD	XXbac-BPG181M17.5
ENSG00000254440	ENSG00000254440	C1	nonDEG	nonBD	PBOV1
ENSG00000137648	ENSG00000137648	C1	nonDEG	nonBD	TMPRSS4
ENSG00000260322	ENSG00000260322	C1	nonDEG	nonBD	RP11-339A11.2
ENSG00000241652	ENSG00000241652	C1	nonDEG	nonBD	RN7SL253P
ENSG00000238271	ENSG00000238271	C1	nonDEG	nonBD	IFNWP19
ENSG00000242021	ENSG00000242021	C1	nonDEG	nonBD	RP11-268G12.3
ENSG00000236120	ENSG00000236120	C1	nonDEG	nonBD	RP11-733O18.1
ENSG00000214940	ENSG00000214940	C1	nonDEG	nonBD	NPIPA8
ENSG00000272040	ENSG00000272040	C1	nonDEG	nonBD	CTC-366B18.4
ENSG00000230448	ENSG00000230448	C1	nonDEG	nonBD	LINC00276
ENSG00000270292	ENSG00000270292	C1	nonDEG	nonBD	RP11-453E17.4
ENSG00000237115	ENSG00000237115	C1	nonDEG	nonBD	RP1-131F15.2
ENSG00000139540	ENSG00000139540	C1	nonDEG	nonBD	SLC39A5
ENSG00000207523	ENSG00000207523	C1	nonDEG	nonBD	SNORA66
ENSG00000267776	ENSG00000267776	C1	nonDEG	nonBD	AC006116.24
ENSG00000270788	ENSG00000270788	C1	nonDEG	nonBD	PDLIM1P1
ENSG00000163406	ENSG00000163406	C1	nonDEG	nonBD	SLC15A2
ENSG00000227403	ENSG00000227403	C1	nonDEG	nonBD	AC009299.3
ENSG00000167608	ENSG00000167608	C1	DEG	nonBD	TMC4
ENSG00000224309	ENSG00000224309	C1	nonDEG	nonBD	ANKRD30BP2
ENSG00000236213	ENSG00000236213	C1	nonDEG	nonBD	AC006369.2
ENSG00000258951	ENSG00000258951	C1	nonDEG	BD	KRT18P7
ENSG00000267402	ENSG00000267402	C1	nonDEG	nonBD	RP11-619L19.2
ENSG00000259334	ENSG00000259334	C1	nonDEG	nonBD	LINC00596
ENSG00000264316	ENSG00000264316	C1	nonDEG	nonBD	RP11-846F4.9
ENSG00000242276	ENSG00000242276	C1	nonDEG	nonBD	RPL5P3
ENSG00000260103	ENSG00000260103	C1	nonDEG	nonBD	RP11-10O17.1
ENSG00000255040	ENSG00000255040	C1	nonDEG	nonBD	RP11-677N16.1
ENSG00000242578	ENSG00000242578	C1	nonDEG	nonBD	RP11-469J4.3
ENSG00000196458	ENSG00000196458	C1	nonDEG	nonBD	ZNF605
ENSG00000243650	ENSG00000243650	C1	nonDEG	nonBD	RN7SL834P
ENSG00000254653	ENSG00000254653	C1	nonDEG	nonBD	RP11-702F3.1
ENSG00000175518	ENSG00000175518	C1	nonDEG	nonBD	UBQLNL
ENSG00000271025	ENSG00000271025	C1	nonDEG	nonBD	RP11-708L7.9
ENSG00000263432	ENSG00000263432	C1	nonDEG	nonBD	RN7SL689P
ENSG00000171487	ENSG00000171487	C1	nonDEG	nonBD	NLRP5
ENSG00000268282	ENSG00000268282	C1	nonDEG	nonBD	CTD-2620I22.2
ENSG00000225129	ENSG00000225129	C1	nonDEG	nonBD	RP4-614C15.2
ENSG00000226360	ENSG00000226360	C1	nonDEG	nonBD	RPL10AP6
ENSG00000249850	ENSG00000249850	C1	nonDEG	nonBD	KRT18P31
ENSG00000232403	ENSG00000232403	C1	nonDEG	nonBD	RP11-511I11.1
ENSG00000219433	ENSG00000219433	C1	nonDEG	nonBD	RP11-350J20.4
ENSG00000232346	ENSG00000232346	C1	nonDEG	nonBD	SC22CB-1E7.1
ENSG00000177669	ENSG00000177669	C1	nonDEG	nonBD	MBOAT4
ENSG00000260095	ENSG00000260095	C1	nonDEG	nonBD	RP11-715J22.3
ENSG00000214362	ENSG00000214362	C1	nonDEG	nonBD	RP11-7D5.2
ENSG00000178201	ENSG00000178201	C1	nonDEG	nonBD	VN1R1
ENSG00000174827	ENSG00000174827	C1	nonDEG	nonBD	PDZK1
ENSG00000227267	ENSG00000227267	C1	nonDEG	nonBD	RP11-305O4.2
ENSG00000225400	ENSG00000225400	C1	nonDEG	nonBD	RP11-1114A5.5
ENSG00000228625	ENSG00000228625	C1	nonDEG	nonBD	RP11-1B20.1
ENSG00000210100	ENSG00000210100	C1	nonDEG	nonBD	MT-TI
ENSG00000261248	ENSG00000261248	C1	nonDEG	nonBD	AC009120.10
ENSG00000231194	ENSG00000231194	C1	nonDEG	nonBD	FARP1-AS1
ENSG00000261663	ENSG00000261663	C1	nonDEG	nonBD	RP11-304L19.11
ENSG00000272520	ENSG00000272520	C1	nonDEG	nonBD	CTD-2044J15.2
ENSG00000270751	ENSG00000270751	C1	nonDEG	nonBD	RP11-461L13.2
ENSG00000164344	ENSG00000164344	C1	nonDEG	nonBD	KLKB1
ENSG00000164334	ENSG00000164334	C1	nonDEG	nonBD	FAM170A
ENSG00000227113	ENSG00000227113	C1	nonDEG	nonBD	RP11-460N20.4
ENSG00000265706	ENSG00000265706	C1	nonDEG	nonBD	SNORD53_SNORD92
ENSG00000249099	ENSG00000249099	C1	nonDEG	nonBD	RP11-351N6.1
ENSG00000238003	ENSG00000238003	C1	nonDEG	nonBD	RP11-465N4.2
ENSG00000179219	ENSG00000179219	C1	nonDEG	nonBD	LINC00311
ENSG00000120332	ENSG00000120332	C1	nonDEG	nonBD	TNN
ENSG00000236431	ENSG00000236431	C1	nonDEG	nonBD	AC009237.11
ENSG00000234176	ENSG00000234176	C1	nonDEG	nonBD	HSPA8P1
ENSG00000229841	ENSG00000229841	C1	nonDEG	nonBD	RP11-361K17.2
ENSG00000218713	ENSG00000218713	C1	nonDEG	nonBD	RP1-34L19.1
ENSG00000250091	ENSG00000250091	C1	nonDEG	nonBD	DNAH10OS
ENSG00000227688	ENSG00000227688	C1	nonDEG	nonBD	HNRNPA3P2
ENSG00000231741	ENSG00000231741	C1	nonDEG	nonBD	RP11-213G2.5
ENSG00000250045	ENSG00000250045	C1	nonDEG	nonBD	CBX3P3
ENSG00000255222	ENSG00000255222	C1	nonDEG	nonBD	SETP17
ENSG00000272949	ENSG00000272949	C1	nonDEG	nonBD	RP11-514P8.8
ENSG00000267555	ENSG00000267555	C1	nonDEG	nonBD	CTD-2085J24.3
ENSG00000227744	ENSG00000227744	C1	nonDEG	nonBD	AC114788.2
ENSG00000234208	ENSG00000234208	C1	nonDEG	nonBD	CTA-256D12.11
ENSG00000265968	ENSG00000265968	C1	nonDEG	nonBD	RN7SL103P
ENSG00000271752	ENSG00000271752	C1	nonDEG	nonBD	RP11-269M20.3
ENSG00000231501	ENSG00000231501	C1	nonDEG	nonBD	MTND4LP1
ENSG00000165025	ENSG00000165025	C1	nonDEG	nonBD	SYK
ENSG00000215621	ENSG00000215621	C1	nonDEG	nonBD	AC174470.1
ENSG00000230894	ENSG00000230894	C1	nonDEG	nonBD	RP11-67K19.3
ENSG00000002586	ENSG00000002586	C1	nonDEG	nonBD	CD99
ENSG00000268333	ENSG00000268333	C1	nonDEG	nonBD	RP4-806M20.3
ENSG00000180061	ENSG00000180061	C1	nonDEG	nonBD	TMEM150B
ENSG00000215399	ENSG00000215399	C1	nonDEG	nonBD	HMGB3P7
ENSG00000273193	ENSG00000273193	C1	nonDEG	nonBD	RP11-523G9.3
ENSG00000261123	ENSG00000261123	C1	nonDEG	nonBD	RP11-304L19.3
ENSG00000250896	ENSG00000250896	C1	nonDEG	nonBD	RNPS1P1
ENSG00000264587	ENSG00000264587	C1	nonDEG	nonBD	RP11-784B15.1
ENSG00000263982	ENSG00000263982	C1	nonDEG	nonBD	RP11-504I13.3
ENSG00000215304	ENSG00000215304	C1	nonDEG	nonBD	RP13-395E19.3
ENSG00000230022	ENSG00000230022	C1	nonDEG	nonBD	FNTAP2
ENSG00000213385	ENSG00000213385	C1	nonDEG	nonBD	RP11-577H5.1
ENSG00000263812	ENSG00000263812	C1	DEG	nonBD	LINC00908
ENSG00000250947	ENSG00000250947	C1	nonDEG	nonBD	TRPC7-AS2
ENSG00000236813	ENSG00000236813	C1	nonDEG	nonBD	BTF3P8
ENSG00000231671	ENSG00000231671	C1	nonDEG	nonBD	RP11-157N3.1
ENSG00000228930	ENSG00000228930	C1	nonDEG	nonBD	MTCO1P3
ENSG00000269591	ENSG00000269591	C1	nonDEG	nonBD	AL354808.2
ENSG00000180229	ENSG00000180229	C1	nonDEG	nonBD	HERC2P3
ENSG00000166558	ENSG00000166558	C1	nonDEG	nonBD	SLC38A8
ENSG00000255565	ENSG00000255565	C1	nonDEG	nonBD	RP11-6B19.1
ENSG00000254433	ENSG00000254433	C1	nonDEG	nonBD	RP11-677I18.3
ENSG00000261240	ENSG00000261240	C1	nonDEG	nonBD	RP11-304L19.4
ENSG00000231147	ENSG00000231147	C1	nonDEG	nonBD	ARHGAP42P2
ENSG00000232553	ENSG00000232553	C1	nonDEG	nonBD	AC006026.10
ENSG00000269067	ENSG00000269067	C1	nonDEG	nonBD	ZNF728
ENSG00000139537	ENSG00000139537	C1	nonDEG	nonBD	CCDC65
ENSG00000241478	ENSG00000241478	C1	nonDEG	nonBD	HSPA8P9
ENSG00000235370	ENSG00000235370	C1	nonDEG	nonBD	DNM1P51
ENSG00000268172	ENSG00000268172	C1	nonDEG	nonBD	AL590452.1
ENSG00000230177	ENSG00000230177	C1	nonDEG	nonBD	RP5-1112D6.4
ENSG00000173810	ENSG00000173810	C1	nonDEG	nonBD	PPIAP7
ENSG00000174977	ENSG00000174977	C1	nonDEG	nonBD	AC026271.5
ENSG00000226037	ENSG00000226037	C1	nonDEG	nonBD	LINC01040
ENSG00000168356	ENSG00000168356	C1	nonDEG	nonBD	SCN11A
ENSG00000234080	ENSG00000234080	C1	nonDEG	nonBD	RP11-183G22.1
ENSG00000263911	ENSG00000263911	C1	nonDEG	nonBD	RN7SL31P
ENSG00000225215	ENSG00000225215	C1	nonDEG	nonBD	SMARCE1P1
ENSG00000271524	ENSG00000271524	C1	nonDEG	nonBD	CTC-260E6.10
ENSG00000205822	ENSG00000205822	C1	nonDEG	nonBD	TPTE2P6
ENSG00000215313	ENSG00000215313	C1	nonDEG	nonBD	RPL6P30
ENSG00000250790	ENSG00000250790	C1	nonDEG	nonBD	RP11-46H11.3
ENSG00000145384	ENSG00000145384	C1	nonDEG	nonBD	FABP2
ENSG00000204706	ENSG00000204706	C1	nonDEG	nonBD	MAMDC2-AS1
ENSG00000264030	ENSG00000264030	C1	nonDEG	nonBD	RN7SL66P
ENSG00000267669	ENSG00000267669	C1	nonDEG	nonBD	RP11-824M15.3
ENSG00000270179	ENSG00000270179	C1	nonDEG	nonBD	RP11-159N11.4
ENSG00000258592	ENSG00000258592	C1	nonDEG	nonBD	RP11-108M12.3
ENSG00000214018	ENSG00000214018	C1	nonDEG	nonBD	RRM2P3
ENSG00000180846	ENSG00000180846	C1	nonDEG	nonBD	CSNK1G2-AS1
ENSG00000239665	ENSG00000239665	C1	nonDEG	nonBD	RP11-295P9.3
ENSG00000248729	ENSG00000248729	C1	nonDEG	nonBD	RP11-531A21.3
ENSG00000231952	ENSG00000231952	C1	nonDEG	nonBD	DPY19L1P2
ENSG00000244691	ENSG00000244691	C1	nonDEG	nonBD	RP11-600F24.2
ENSG00000268864	ENSG00000268864	C1	nonDEG	nonBD	CTB-167G5.5
ENSG00000232129	ENSG00000232129	C1	nonDEG	nonBD	AC011385.2
ENSG00000206561	ENSG00000206561	C1	DEG	nonBD	COLQ
ENSG00000217929	ENSG00000217929	C1	nonDEG	nonBD	CICP18
ENSG00000203871	ENSG00000203871	C1	nonDEG	nonBD	C6orf164
ENSG00000238922	ENSG00000238922	C1	nonDEG	nonBD	snoU13
ENSG00000157315	ENSG00000157315	C1	nonDEG	nonBD	TMED6
ENSG00000267707	ENSG00000267707	C1	nonDEG	nonBD	RP11-95O2.5
ENSG00000237922	ENSG00000237922	C1	nonDEG	nonBD	RP11-478H16.1
ENSG00000263531	ENSG00000263531	C1	nonDEG	nonBD	RP13-753N3.1
ENSG00000265597	ENSG00000265597	C1	nonDEG	nonBD	AL590764.1
ENSG00000250286	ENSG00000250286	C1	nonDEG	nonBD	RP11-94C24.8
ENSG00000237437	ENSG00000237437	C1	nonDEG	nonBD	ASS1P12
ENSG00000231686	ENSG00000231686	C1	nonDEG	nonBD	RP1-203P18.1
ENSG00000270246	ENSG00000270246	C1	nonDEG	nonBD	SNORD109A
ENSG00000177710	ENSG00000177710	C1	nonDEG	nonBD	SLC35G5
ENSG00000272593	ENSG00000272593	C1	nonDEG	nonBD	RP11-339B21.11
ENSG00000253228	ENSG00000253228	C1	nonDEG	nonBD	NRBF2P4
ENSG00000196390	ENSG00000196390	C1	nonDEG	nonBD	CTD-2503O16.3
ENSG00000213117	ENSG00000213117	C1	nonDEG	nonBD	RP3-352A20.1
ENSG00000224844	ENSG00000224844	C1	nonDEG	nonBD	AC107079.1
ENSG00000228079	ENSG00000228079	C1	nonDEG	nonBD	AC012368.1
ENSG00000272356	ENSG00000272356	C1	nonDEG	nonBD	RP5-1112D6.8
ENSG00000180574	ENSG00000180574	C1	nonDEG	nonBD	EIF2S3L
ENSG00000154608	ENSG00000154608	C1	nonDEG	nonBD	CEP170P1
ENSG00000162825	ENSG00000162825	C1	nonDEG	nonBD	NBPF8
ENSG00000250685	ENSG00000250685	C1	nonDEG	nonBD	RP11-486L19.2
ENSG00000226015	ENSG00000226015	C1	nonDEG	nonBD	CCT8P1
ENSG00000225366	ENSG00000225366	C1	nonDEG	nonBD	TDGF1P3
ENSG00000202517	ENSG00000202517	C1	nonDEG	nonBD	SNORA64
ENSG00000231955	ENSG00000231955	C1	nonDEG	nonBD	AC007383.4
ENSG00000235290	ENSG00000235290	C1	nonDEG	nonBD	HLA-W
ENSG00000110944	ENSG00000110944	C1	nonDEG	nonBD	IL23A
ENSG00000259411	ENSG00000259411	C1	nonDEG	nonBD	HNRNPA1P45
ENSG00000262445	ENSG00000262445	C1	nonDEG	nonBD	CTD-2545H1.2
ENSG00000267161	ENSG00000267161	C1	nonDEG	nonBD	AC005943.5
ENSG00000230064	ENSG00000230064	C1	nonDEG	nonBD	RP11-244N20.7
ENSG00000236322	ENSG00000236322	C1	nonDEG	nonBD	RP11-327I22.8
ENSG00000223460	ENSG00000223460	C1	nonDEG	nonBD	GAPDHP69
ENSG00000242017	ENSG00000242017	C1	nonDEG	nonBD	ALG1L15P
ENSG00000241352	ENSG00000241352	C1	nonDEG	nonBD	RP11-392P7.1
ENSG00000236901	ENSG00000236901	C1	nonDEG	nonBD	MIR600HG
ENSG00000237539	ENSG00000237539	C1	nonDEG	nonBD	GS1-594A7.5
ENSG00000237118	ENSG00000237118	C1	nonDEG	nonBD	CYP2F2P
ENSG00000137634	ENSG00000137634	C1	nonDEG	nonBD	NXPE4
ENSG00000235245	ENSG00000235245	C1	nonDEG	nonBD	RP11-122K13.12
ENSG00000260091	ENSG00000260091	C1	nonDEG	nonBD	RP11-33B1.4
ENSG00000125804	ENSG00000125804	C1	nonDEG	nonBD	FAM182A
ENSG00000185231	ENSG00000185231	C1	nonDEG	nonBD	MC2R
ENSG00000227937	ENSG00000227937	C1	nonDEG	nonBD	MTND2P30
ENSG00000227536	ENSG00000227536	C1	nonDEG	nonBD	SOCS5P4
ENSG00000231665	ENSG00000231665	C1	nonDEG	nonBD	OGFOD1P1
ENSG00000180178	ENSG00000180178	C1	nonDEG	nonBD	FAR2P1
ENSG00000255893	ENSG00000255893	C1	nonDEG	nonBD	RP11-685N10.1
ENSG00000225462	ENSG00000225462	C1	nonDEG	nonBD	FDPSP1
ENSG00000222750	ENSG00000222750	C1	nonDEG	nonBD	RNU4-46P
ENSG00000258399	ENSG00000258399	C1	nonDEG	nonBD	MEG8
ENSG00000155719	ENSG00000155719	C1	nonDEG	nonBD	OTOA
ENSG00000267197	ENSG00000267197	C1	nonDEG	nonBD	CTC-429L19.3
ENSG00000227644	ENSG00000227644	C1	nonDEG	nonBD	HIGD1AP11
ENSG00000162398	ENSG00000162398	C1	nonDEG	nonBD	C1orf177
ENSG00000184258	ENSG00000184258	C1	nonDEG	nonBD	CDR1
ENSG00000215319	ENSG00000215319	C1	nonDEG	nonBD	RP11-98L4.1
ENSG00000244097	ENSG00000244097	C1	nonDEG	nonBD	RPS4XP17
ENSG00000227666	ENSG00000227666	C1	nonDEG	nonBD	CYCSP24
ENSG00000227795	ENSG00000227795	C1	nonDEG	nonBD	AC092796.1
ENSG00000226048	ENSG00000226048	C1	nonDEG	nonBD	YBX1P8
ENSG00000261457	ENSG00000261457	C1	nonDEG	nonBD	AC002519.6
ENSG00000201346	ENSG00000201346	C1	nonDEG	nonBD	U3
ENSG00000198848	ENSG00000198848	C1	nonDEG	nonBD	CES1
ENSG00000260947	ENSG00000260947	C1	nonDEG	nonBD	RP11-384P7.7
ENSG00000115705	ENSG00000115705	C1	nonDEG	nonBD	TPO
ENSG00000268218	ENSG00000268218	C1	nonDEG	nonBD	AC137932.1
ENSG00000271738	ENSG00000271738	C1	nonDEG	nonBD	RP11-137H2.6
ENSG00000253785	ENSG00000253785	C1	nonDEG	nonBD	CTC-308K20.3
ENSG00000267715	ENSG00000267715	C1	nonDEG	nonBD	CTB-25B13.6
ENSG00000257180	ENSG00000257180	C1	nonDEG	nonBD	RP11-509E10.1
ENSG00000187944	ENSG00000187944	C1	nonDEG	nonBD	C2orf66
ENSG00000273113	ENSG00000273113	C1	nonDEG	nonBD	RP11-367H1.1
ENSG00000272374	ENSG00000272374	C1	nonDEG	nonBD	RP3-329A5.8
ENSG00000260722	ENSG00000260722	C1	nonDEG	nonBD	VN1R67P
ENSG00000196277	ENSG00000196277	C1	nonDEG	nonBD	GRM7
ENSG00000258456	ENSG00000258456	C1	nonDEG	nonBD	PTCD2P1
ENSG00000214273	ENSG00000214273	C1	nonDEG	nonBD	AGGF1P1
ENSG00000213976	ENSG00000213976	C1	nonDEG	nonBD	CTD-2561J22.2
ENSG00000270386	ENSG00000270386	C1	nonDEG	nonBD	UGT2A1
ENSG00000204183	ENSG00000204183	C1	nonDEG	nonBD	GDF5OS
ENSG00000225255	ENSG00000225255	C1	nonDEG	nonBD	LA16c-83F12.6
ENSG00000267093	ENSG00000267093	C1	nonDEG	nonBD	CTD-2105E13.13
ENSG00000236008	ENSG00000236008	C1	nonDEG	nonBD	AC011747.4
ENSG00000267258	ENSG00000267258	C1	nonDEG	nonBD	CTC-448F2.3
ENSG00000186076	ENSG00000186076	C1	nonDEG	nonBD	RP11-887P2.3
ENSG00000271732	ENSG00000271732	C1	nonDEG	nonBD	RP5-1182A14.5
ENSG00000255303	ENSG00000255303	C1	nonDEG	nonBD	OR5BA1P
ENSG00000204866	ENSG00000204866	C1	nonDEG	nonBD	IGFL2
ENSG00000196115	ENSG00000196115	C1	nonDEG	nonBD	ADAM5
ENSG00000236375	ENSG00000236375	C1	nonDEG	nonBD	POU5F1P5
ENSG00000250749	ENSG00000250749	C1	nonDEG	nonBD	RP11-451H23.1
ENSG00000236852	ENSG00000236852	C1	nonDEG	nonBD	RP11-3D23.1
ENSG00000262098	ENSG00000262098	C1	nonDEG	nonBD	CTD-2561B21.10
ENSG00000179938	ENSG00000179938	C1	nonDEG	nonBD	GOLGA8J
ENSG00000272861	ENSG00000272861	C1	nonDEG	nonBD	RP11-332H14.1
ENSG00000269952	ENSG00000269952	C1	nonDEG	nonBD	RP11-324I22.3
ENSG00000267381	ENSG00000267381	C1	nonDEG	nonBD	CTD-2086O20.3
ENSG00000267734	ENSG00000267734	C1	nonDEG	nonBD	RP4-604K5.3
ENSG00000242705	ENSG00000242705	C1	nonDEG	nonBD	NARG2P2
ENSG00000243368	ENSG00000243368	C1	nonDEG	BD	MCCC1-AS1
ENSG00000171611	ENSG00000171611	C1	nonDEG	nonBD	PTCRA
ENSG00000175886	ENSG00000175886	C1	nonDEG	nonBD	RPL7AP66
ENSG00000221016	ENSG00000221016	C1	nonDEG	nonBD	AC002558.1
ENSG00000118520	ENSG00000118520	C1	nonDEG	nonBD	ARG1
ENSG00000143140	ENSG00000143140	C1	nonDEG	nonBD	GJA5
ENSG00000237930	ENSG00000237930	C1	nonDEG	nonBD	AC007563.4
ENSG00000254748	ENSG00000254748	C1	nonDEG	nonBD	HNRNPCP8
ENSG00000119608	ENSG00000119608	C1	nonDEG	nonBD	PROX2
ENSG00000095932	ENSG00000095932	C1	nonDEG	nonBD	C19orf77
ENSG00000248443	ENSG00000248443	C1	nonDEG	nonBD	RP11-284A20.3
ENSG00000139304	ENSG00000139304	C1	nonDEG	nonBD	PTPRQ
ENSG00000224011	ENSG00000224011	C1	nonDEG	nonBD	AC111155.1
ENSG00000266489	ENSG00000266489	C1	nonDEG	nonBD	RP11-178F10.3
ENSG00000234597	ENSG00000234597	C1	nonDEG	nonBD	AC010096.1
ENSG00000240210	ENSG00000240210	C1	nonDEG	nonBD	RP11-204K16.1
ENSG00000189332	ENSG00000189332	C1	nonDEG	nonBD	RP11-113D6.10
ENSG00000231064	ENSG00000231064	C1	nonDEG	nonBD	RP11-263K19.4
ENSG00000214110	ENSG00000214110	C1	nonDEG	nonBD	LDHAP4
ENSG00000215788	ENSG00000215788	C1	nonDEG	nonBD	TNFRSF25
ENSG00000172673	ENSG00000172673	C1	nonDEG	nonBD	THEMIS
ENSG00000260316	ENSG00000260316	C1	nonDEG	nonBD	LA16c-306A4.2
ENSG00000261446	ENSG00000261446	C1	nonDEG	nonBD	LINC00559
ENSG00000231967	ENSG00000231967	C1	nonDEG	nonBD	RP11-12D24.6
ENSG00000214525	ENSG00000214525	C1	nonDEG	nonBD	AC130709.1
ENSG00000229515	ENSG00000229515	C1	nonDEG	nonBD	FLT1P1
ENSG00000215005	ENSG00000215005	C1	nonDEG	nonBD	HSPD1P7
ENSG00000212930	ENSG00000212930	C1	nonDEG	nonBD	RP11-414H23.2
ENSG00000253679	ENSG00000253679	C1	nonDEG	nonBD	KB-1410C5.2
ENSG00000269964	ENSG00000269964	C1	nonDEG	nonBD	MEI4
ENSG00000203601	ENSG00000203601	C1	nonDEG	nonBD	LINC00970
ENSG00000264655	ENSG00000264655	C1	nonDEG	nonBD	CTD-2267D19.4
ENSG00000254325	ENSG00000254325	C1	nonDEG	nonBD	RP11-318K15.2
ENSG00000233111	ENSG00000233111	C1	nonDEG	BD	RAB1C
ENSG00000214773	ENSG00000214773	C1	nonDEG	nonBD	RP11-717D12.1
ENSG00000260582	ENSG00000260582	C1	nonDEG	nonBD	TPST2P1
ENSG00000196684	ENSG00000196684	C1	nonDEG	nonBD	HSH2D
ENSG00000124657	ENSG00000124657	C1	nonDEG	nonBD	OR2B6
ENSG00000235768	ENSG00000235768	C1	nonDEG	nonBD	BRD7P5
ENSG00000236445	ENSG00000236445	C1	nonDEG	nonBD	LINC00608
ENSG00000227682	ENSG00000227682	C1	nonDEG	nonBD	ATP5A1P2
ENSG00000273275	ENSG00000273275	C1	nonDEG	nonBD	RP11-474G23.2
ENSG00000272600	ENSG00000272600	C1	nonDEG	nonBD	AC007308.7
ENSG00000228502	ENSG00000228502	C1	nonDEG	nonBD	EEF1A1P11
ENSG00000152705	ENSG00000152705	C1	nonDEG	nonBD	CATSPER3
ENSG00000261327	ENSG00000261327	C1	nonDEG	nonBD	RP11-863P13.3
ENSG00000248138	ENSG00000248138	C1	nonDEG	nonBD	RP11-446J8.1
ENSG00000248115	ENSG00000248115	C1	nonDEG	nonBD	RP11-752D24.2
ENSG00000250497	ENSG00000250497	C1	nonDEG	nonBD	AC007126.1
ENSG00000164266	ENSG00000164266	C1	nonDEG	nonBD	SPINK1
ENSG00000271344	ENSG00000271344	C1	nonDEG	nonBD	RP11-274B21.9
ENSG00000266770	ENSG00000266770	C1	nonDEG	nonBD	RN7SL619P
ENSG00000224906	ENSG00000224906	C1	nonDEG	nonBD	RP1-102E24.9
ENSG00000254759	ENSG00000254759	C1	nonDEG	nonBD	NAP1L1P1
ENSG00000271596	ENSG00000271596	C1	nonDEG	nonBD	RP11-407N8.4
ENSG00000163492	ENSG00000163492	C1	nonDEG	nonBD	CCDC141
ENSG00000215559	ENSG00000215559	C1	nonDEG	nonBD	ANKRD20A11P
ENSG00000228509	ENSG00000228509	C1	nonDEG	nonBD	AC006460.2
ENSG00000265249	ENSG00000265249	C1	nonDEG	nonBD	AC025280.1
ENSG00000228484	ENSG00000228484	C1	nonDEG	nonBD	RP11-106M7.1
ENSG00000226216	ENSG00000226216	C1	nonDEG	nonBD	RPS12P5
ENSG00000253995	ENSG00000253995	C1	nonDEG	nonBD	RP11-10D7.5
ENSG00000256150	ENSG00000256150	C1	nonDEG	nonBD	RP11-885B4.1
ENSG00000212939	ENSG00000212939	C1	nonDEG	nonBD	RP1-29C18.10
ENSG00000214128	ENSG00000214128	C1	nonDEG	nonBD	TMEM213
ENSG00000258274	ENSG00000258274	C1	nonDEG	nonBD	RP11-887P2.5
ENSG00000270236	ENSG00000270236	C1	nonDEG	nonBD	RP11-265B8.5
ENSG00000236334	ENSG00000236334	C1	nonDEG	nonBD	PPIAL4G
ENSG00000228933	ENSG00000228933	C1	nonDEG	nonBD	RP11-268G12.1
ENSG00000229055	ENSG00000229055	C1	nonDEG	nonBD	AC034110.1
ENSG00000227325	ENSG00000227325	C1	nonDEG	nonBD	AC021106.1
ENSG00000213188	ENSG00000213188	C1	nonDEG	nonBD	YBX1P4
ENSG00000255585	ENSG00000255585	C1	nonDEG	nonBD	RP11-188C12.2
ENSG00000210174	ENSG00000210174	C1	nonDEG	nonBD	MT-TR
ENSG00000226245	ENSG00000226245	C1	nonDEG	nonBD	ZNF32-AS1
ENSG00000172482	ENSG00000172482	C1	nonDEG	nonBD	AGXT
ENSG00000262020	ENSG00000262020	C1	nonDEG	nonBD	RP11-66H6.3
ENSG00000234431	ENSG00000234431	C1	nonDEG	nonBD	AC007283.5
ENSG00000171234	ENSG00000171234	C1	nonDEG	nonBD	UGT2B7
ENSG00000245311	ENSG00000245311	C1	nonDEG	nonBD	RP11-165P7.1
ENSG00000265118	ENSG00000265118	C1	nonDEG	nonBD	CTD-2370N5.3
ENSG00000218418	ENSG00000218418	C1	nonDEG	nonBD	RP11-296E7.1
ENSG00000267808	ENSG00000267808	C1	nonDEG	nonBD	AC018755.17
ENSG00000225860	ENSG00000225860	C1	nonDEG	nonBD	RP11-1018N14.2
ENSG00000152207	ENSG00000152207	C1	nonDEG	nonBD	CYSLTR2
ENSG00000238240	ENSG00000238240	C1	nonDEG	nonBD	RP4-740C4.5
ENSG00000227039	ENSG00000227039	C1	nonDEG	BD	ITGB2-AS1
ENSG00000230024	ENSG00000230024	C1	nonDEG	nonBD	RP11-95P13.1
ENSG00000234297	ENSG00000234297	C1	nonDEG	nonBD	RP11-54D18.4
ENSG00000201965	ENSG00000201965	C1	nonDEG	nonBD	Y_RNA
ENSG00000236330	ENSG00000236330	C1	nonDEG	nonBD	RPL5P9
ENSG00000250741	ENSG00000250741	C1	nonDEG	nonBD	NT5C1B-RDH14
ENSG00000157890	ENSG00000157890	C1	nonDEG	BD	MEGF11
ENSG00000196242	ENSG00000196242	C1	nonDEG	nonBD	OR2C3
ENSG00000253721	ENSG00000253721	C1	nonDEG	nonBD	SUMO2P20
ENSG00000256817	ENSG00000256817	C1	nonDEG	nonBD	TPT1P12
ENSG00000237596	ENSG00000237596	C1	nonDEG	nonBD	RP13-143G15.4
ENSG00000229670	ENSG00000229670	C1	nonDEG	nonBD	PKP4P1
ENSG00000220563	ENSG00000220563	C1	nonDEG	nonBD	PKMP3
ENSG00000229598	ENSG00000229598	C1	nonDEG	nonBD	PRDX3P1
ENSG00000268184	ENSG00000268184	C1	nonDEG	nonBD	RP11-420K14.8
ENSG00000252383	ENSG00000252383	C1	nonDEG	nonBD	RNU6-314P
ENSG00000243455	ENSG00000243455	C1	nonDEG	nonBD	RPS18P13
ENSG00000084453	ENSG00000084453	C1	nonDEG	nonBD	SLCO1A2
ENSG00000268220	ENSG00000268220	C1	nonDEG	nonBD	RP11-379K17.12
ENSG00000267033	ENSG00000267033	C1	nonDEG	nonBD	CTD-2562J15.4
ENSG00000236762	ENSG00000236762	C1	nonDEG	nonBD	RP11-159H3.1
ENSG00000265860	ENSG00000265860	C1	nonDEG	nonBD	RN7SL548P
ENSG00000223691	ENSG00000223691	C1	nonDEG	nonBD	AC068044.1
ENSG00000265438	ENSG00000265438	C1	nonDEG	nonBD	MIR4751
ENSG00000231066	ENSG00000231066	C1	nonDEG	nonBD	NPM1P9
ENSG00000178715	ENSG00000178715	C1	nonDEG	nonBD	RP11-169K16.8
ENSG00000248817	ENSG00000248817	C1	nonDEG	nonBD	RP11-562F9.1
ENSG00000223361	ENSG00000223361	C1	nonDEG	nonBD	FTH1P10
ENSG00000260051	ENSG00000260051	C1	nonDEG	nonBD	LA16c-390E6.4
ENSG00000251348	ENSG00000251348	C1	nonDEG	nonBD	HSPD1P11
ENSG00000170324	ENSG00000170324	C1	nonDEG	nonBD	FRMPD2
ENSG00000254285	ENSG00000254285	C1	nonDEG	nonBD	KRT8P3
ENSG00000254343	ENSG00000254343	C1	nonDEG	nonBD	RP11-760H22.2
ENSG00000255967	ENSG00000255967	C1	nonDEG	nonBD	RP11-438L7.3
ENSG00000256579	ENSG00000256579	C1	nonDEG	nonBD	AC135776.1
ENSG00000248830	ENSG00000248830	C1	nonDEG	nonBD	ZNF807
ENSG00000221051	ENSG00000221051	C1	nonDEG	nonBD	AC118344.1
ENSG00000255320	ENSG00000255320	C1	nonDEG	nonBD	RP11-755F10.1
ENSG00000148377	ENSG00000148377	C1	nonDEG	nonBD	IDI2
ENSG00000240554	ENSG00000240554	C1	nonDEG	nonBD	RPL7AP58
ENSG00000267559	ENSG00000267559	C1	nonDEG	nonBD	RP11-383M4.6
ENSG00000238490	ENSG00000238490	C1	nonDEG	nonBD	Y_RNA
ENSG00000213560	ENSG00000213560	C1	nonDEG	nonBD	RP11-386I14.3
ENSG00000244567	ENSG00000244567	C1	nonDEG	nonBD	AC096772.6
ENSG00000250011	ENSG00000250011	C1	nonDEG	nonBD	HMGB1P3
ENSG00000257034	ENSG00000257034	C1	nonDEG	nonBD	AL021707.2
ENSG00000237057	ENSG00000237057	C1	nonDEG	nonBD	AC015922.6
ENSG00000272402	ENSG00000272402	C1	nonDEG	nonBD	RP1-30M3.6
ENSG00000249413	ENSG00000249413	C1	nonDEG	nonBD	RP11-25H12.1
ENSG00000260671	ENSG00000260671	C1	nonDEG	nonBD	RP11-278A23.2
ENSG00000170790	ENSG00000170790	C1	nonDEG	nonBD	OR10A2
ENSG00000249359	ENSG00000249359	C1	nonDEG	nonBD	RP11-374A4.1
ENSG00000254251	ENSG00000254251	C1	nonDEG	nonBD	RP11-662G23.1
ENSG00000253879	ENSG00000253879	C1	nonDEG	nonBD	RP11-379I19.3
ENSG00000257604	ENSG00000257604	C1	nonDEG	nonBD	RP11-359M6.2
ENSG00000101846	ENSG00000101846	C1	nonDEG	nonBD	STS
ENSG00000261491	ENSG00000261491	C1	nonDEG	nonBD	DNM1P31
ENSG00000204253	ENSG00000204253	C1	nonDEG	nonBD	HNRNPCP2
ENSG00000259211	ENSG00000259211	C1	nonDEG	nonBD	RP11-64K12.8
ENSG00000260647	ENSG00000260647	C1	nonDEG	nonBD	RP1-178F10.1
ENSG00000257283	ENSG00000257283	C1	nonDEG	nonBD	RP11-1060G2.1
ENSG00000256625	ENSG00000256625	C1	nonDEG	nonBD	RP11-582E3.4
ENSG00000225140	ENSG00000225140	C1	nonDEG	nonBD	RP11-809C18.3
ENSG00000271225	ENSG00000271225	C1	nonDEG	nonBD	RP11-460N11.3
ENSG00000263220	ENSG00000263220	C1	nonDEG	nonBD	RP11-420A6.2
ENSG00000226642	ENSG00000226642	C1	nonDEG	nonBD	ACTG1P12
ENSG00000253449	ENSG00000253449	C1	nonDEG	nonBD	CTC-436K13.6
ENSG00000249920	ENSG00000249920	C1	nonDEG	nonBD	HNRNPA1P55
ENSG00000257890	ENSG00000257890	C1	nonDEG	nonBD	RP11-114F10.2
ENSG00000231234	ENSG00000231234	C1	nonDEG	nonBD	SKP1P1
ENSG00000250098	ENSG00000250098	C1	nonDEG	nonBD	RP11-22A3.1
ENSG00000197334	ENSG00000197334	C1	nonDEG	nonBD	AC032027.1
ENSG00000265577	ENSG00000265577	C1	nonDEG	nonBD	RN7SL9P
ENSG00000264735	ENSG00000264735	C1	nonDEG	nonBD	RP11-498C9.17
ENSG00000241461	ENSG00000241461	C1	nonDEG	nonBD	RN7SL182P
ENSG00000260834	ENSG00000260834	C1	nonDEG	nonBD	RP11-256I9.2
ENSG00000244733	ENSG00000244733	C1	nonDEG	nonBD	RP11-506M13.3
ENSG00000235137	ENSG00000235137	C1	nonDEG	nonBD	HSP90AB6P
ENSG00000273013	ENSG00000273013	C1	nonDEG	nonBD	CTD-2002J20.1
ENSG00000223394	ENSG00000223394	C1	nonDEG	nonBD	TRBV29OR9-2
ENSG00000242241	ENSG00000242241	C1	nonDEG	nonBD	RN7SL306P
ENSG00000227945	ENSG00000227945	C1	nonDEG	nonBD	RP11-103C16.2
ENSG00000263360	ENSG00000263360	C1	nonDEG	nonBD	RN7SL134P
ENSG00000229017	ENSG00000229017	C1	nonDEG	nonBD	RP11-439L18.3
ENSG00000213236	ENSG00000213236	C1	nonDEG	nonBD	YWHAZP2
ENSG00000221611	ENSG00000221611	C1	nonDEG	nonBD	SNORD88
ENSG00000236592	ENSG00000236592	C1	nonDEG	BD	S100A11P2
ENSG00000250383	ENSG00000250383	C1	nonDEG	nonBD	CTD-2197I11.1
ENSG00000269040	ENSG00000269040	C1	nonDEG	nonBD	CTD-2626G11.3
ENSG00000223715	ENSG00000223715	C1	nonDEG	nonBD	RP11-71G7.1
ENSG00000240015	ENSG00000240015	C1	nonDEG	nonBD	RP11-90P5.5
ENSG00000223353	ENSG00000223353	C1	nonDEG	nonBD	RP11-290P14.2
ENSG00000234969	ENSG00000234969	C1	nonDEG	nonBD	RP13-33H18.1
ENSG00000165548	ENSG00000165548	C1	nonDEG	nonBD	TMEM63C
ENSG00000213443	ENSG00000213443	C1	nonDEG	nonBD	RP11-75L1.2
ENSG00000234287	ENSG00000234287	C1	DEG	nonBD	RP11-761N21.2
ENSG00000260891	ENSG00000260891	C1	nonDEG	nonBD	RP11-96D1.5
ENSG00000269653	ENSG00000269653	C1	nonDEG	nonBD	CTB-102L5.7
ENSG00000249772	ENSG00000249772	C1	nonDEG	nonBD	CTD-2193P3.2
ENSG00000232780	ENSG00000232780	C1	nonDEG	nonBD	RP5-871G17.5
ENSG00000236444	ENSG00000236444	C1	nonDEG	nonBD	UBE2L5P
ENSG00000234469	ENSG00000234469	C1	nonDEG	nonBD	AC002365.1
ENSG00000253656	ENSG00000253656	C1	nonDEG	nonBD	KB-1568E2.1
ENSG00000260306	ENSG00000260306	C1	nonDEG	nonBD	RP11-645C24.5
ENSG00000213731	ENSG00000213731	C1	nonDEG	nonBD	RAB5CP1
ENSG00000250604	ENSG00000250604	C1	nonDEG	nonBD	RP11-597D13.8
ENSG00000233585	ENSG00000233585	C1	nonDEG	nonBD	AC115617.2
ENSG00000271657	ENSG00000271657	C1	nonDEG	nonBD	RP11-270B14.1
ENSG00000236027	ENSG00000236027	C1	nonDEG	nonBD	PATE3
ENSG00000235122	ENSG00000235122	C1	nonDEG	nonBD	RP3-417L20.4
ENSG00000187536	ENSG00000187536	C1	nonDEG	nonBD	TPM3P7
ENSG00000185020	ENSG00000185020	C1	nonDEG	nonBD	RP11-111G23.1
ENSG00000232665	ENSG00000232665	C1	nonDEG	nonBD	PHBP10
ENSG00000250654	ENSG00000250654	C1	nonDEG	nonBD	RP11-834C11.7
ENSG00000224691	ENSG00000224691	C1	nonDEG	nonBD	GS1-174L6.4
ENSG00000259647	ENSG00000259647	C1	nonDEG	nonBD	RP11-143J24.1
ENSG00000234022	ENSG00000234022	C1	nonDEG	nonBD	AC008278.2
ENSG00000222898	ENSG00000222898	C1	nonDEG	nonBD	RN7SKP97
ENSG00000269711	ENSG00000269711	C1	nonDEG	nonBD	CTD-3214H19.16
ENSG00000129951	ENSG00000129951	C1	nonDEG	nonBD	LPPR3
ENSG00000214269	ENSG00000214269	C1	nonDEG	nonBD	LGMNP1
ENSG00000204818	ENSG00000204818	C1	nonDEG	nonBD	BX649563.4
ENSG00000153666	ENSG00000153666	C1	nonDEG	nonBD	GOLGA8I
ENSG00000242516	ENSG00000242516	C1	nonDEG	nonBD	LINC00960
ENSG00000240087	ENSG00000240087	C1	nonDEG	nonBD	RP11-254B13.1
ENSG00000224864	ENSG00000224864	C1	nonDEG	nonBD	CTC-260E6.2
ENSG00000212124	ENSG00000212124	C1	nonDEG	nonBD	TAS2R19
ENSG00000273192	ENSG00000273192	C1	nonDEG	nonBD	CITF22-1A6.3
ENSG00000273183	ENSG00000273183	C1	nonDEG	nonBD	RP11-5C23.2
ENSG00000255358	ENSG00000255358	C1	nonDEG	nonBD	RP11-567O18.1
ENSG00000225658	ENSG00000225658	C1	nonDEG	nonBD	TAF13P2
ENSG00000234065	ENSG00000234065	C1	nonDEG	nonBD	MTND4P26
ENSG00000258807	ENSG00000258807	C1	nonDEG	nonBD	RP11-1152H15.1
ENSG00000250197	ENSG00000250197	C1	nonDEG	nonBD	HMGN1P15
ENSG00000137869	ENSG00000137869	C1	nonDEG	nonBD	CYP19A1
ENSG00000252892	ENSG00000252892	C1	nonDEG	nonBD	RNU6-548P
ENSG00000269526	ENSG00000269526	C1	nonDEG	nonBD	ERVV-1
ENSG00000233460	ENSG00000233460	C1	nonDEG	nonBD	RPL35AP31
ENSG00000250166	ENSG00000250166	C1	nonDEG	nonBD	RP11-268P4.5
ENSG00000254415	ENSG00000254415	C1	nonDEG	nonBD	SIGLEC14
ENSG00000187510	ENSG00000187510	C1	nonDEG	nonBD	PLEKHG7
ENSG00000272954	ENSG00000272954	C1	nonDEG	nonBD	KB-1440D3.13
ENSG00000202187	ENSG00000202187	C1	nonDEG	nonBD	RNA5SP355
ENSG00000261392	ENSG00000261392	C1	nonDEG	nonBD	RP11-473I1.6
ENSG00000165555	ENSG00000165555	C1	nonDEG	nonBD	NOXRED1
ENSG00000230071	ENSG00000230071	C1	nonDEG	nonBD	RPL4P6
ENSG00000243284	ENSG00000243284	C1	nonDEG	nonBD	VSIG8
ENSG00000254582	ENSG00000254582	C1	nonDEG	nonBD	PSMA2P1
ENSG00000242950	ENSG00000242950	C1	nonDEG	nonBD	ERVW-1
ENSG00000260865	ENSG00000260865	C1	nonDEG	nonBD	CTA-331F8.1
ENSG00000227676	ENSG00000227676	C1	nonDEG	nonBD	LINC01068
ENSG00000079263	ENSG00000079263	C1	nonDEG	nonBD	SP140
ENSG00000257207	ENSG00000257207	C1	nonDEG	nonBD	LIMS3
ENSG00000225392	ENSG00000225392	C1	nonDEG	nonBD	AC016700.4
ENSG00000252210	ENSG00000252210	C1	nonDEG	nonBD	Y_RNA
ENSG00000260986	ENSG00000260986	C1	nonDEG	nonBD	RP11-854K16.3
ENSG00000259086	ENSG00000259086	C1	nonDEG	nonBD	RP11-134E15.2
ENSG00000172543	ENSG00000172543	C1	nonDEG	nonBD	CTSW
ENSG00000187999	ENSG00000187999	C1	nonDEG	nonBD	HNRNPA1P61
ENSG00000272175	ENSG00000272175	C1	nonDEG	nonBD	RP4-657D16.6
ENSG00000224887	ENSG00000224887	C1	nonDEG	nonBD	RP11-276H19.4
ENSG00000251664	ENSG00000251664	C1	nonDEG	nonBD	PCDHA12
ENSG00000260059	ENSG00000260059	C1	nonDEG	nonBD	RP11-231E19.1
ENSG00000184860	ENSG00000184860	C1	nonDEG	nonBD	SDR42E1
ENSG00000215512	ENSG00000215512	C1	nonDEG	nonBD	AP005901.1
ENSG00000230076	ENSG00000230076	C1	nonDEG	nonBD	AC016708.2
ENSG00000223977	ENSG00000223977	C1	nonDEG	nonBD	AC138623.1
ENSG00000260738	ENSG00000260738	C1	nonDEG	nonBD	LINC00554
ENSG00000272010	ENSG00000272010	C1	nonDEG	nonBD	CTD-3025N20.3
ENSG00000230667	ENSG00000230667	C1	nonDEG	nonBD	SETSIP
ENSG00000249244	ENSG00000249244	C1	nonDEG	nonBD	RP11-548H18.2
ENSG00000152954	ENSG00000152954	C1	nonDEG	nonBD	NRSN1
ENSG00000227379	ENSG00000227379	C1	nonDEG	nonBD	PPIAP2
ENSG00000249604	ENSG00000249604	C1	nonDEG	nonBD	RP11-286E11.2
ENSG00000225968	ENSG00000225968	C1	nonDEG	nonBD	ELFN1
ENSG00000234192	ENSG00000234192	C1	nonDEG	nonBD	RP11-57C13.5
ENSG00000229498	ENSG00000229498	C1	nonDEG	nonBD	AC105053.3
ENSG00000232140	ENSG00000232140	C1	nonDEG	nonBD	AC073257.1
ENSG00000213590	ENSG00000213590	C1	nonDEG	nonBD	RP11-229P13.2
ENSG00000214797	ENSG00000214797	C1	nonDEG	nonBD	RP11-1036E20.9
ENSG00000225839	ENSG00000225839	C1	nonDEG	nonBD	TRMT2B-AS1
ENSG00000203987	ENSG00000203987	C1	nonDEG	nonBD	RP11-188C12.3
ENSG00000272249	ENSG00000272249	C1	nonDEG	nonBD	KB-1958F4.2
ENSG00000225399	ENSG00000225399	C1	nonDEG	nonBD	RP11-3B7.1
ENSG00000235390	ENSG00000235390	C1	nonDEG	nonBD	CTD-2651B20.5
ENSG00000189377	ENSG00000189377	C1	nonDEG	nonBD	CXCL17
ENSG00000240489	ENSG00000240489	C1	nonDEG	nonBD	SETP14
ENSG00000212673	ENSG00000212673	C1	nonDEG	nonBD	AL136115.1
ENSG00000220695	ENSG00000220695	C1	nonDEG	nonBD	RP1-121G13.3
ENSG00000110777	ENSG00000110777	C1	nonDEG	nonBD	POU2AF1
ENSG00000223284	ENSG00000223284	C1	nonDEG	nonBD	RNU6-195P
ENSG00000241156	ENSG00000241156	C1	nonDEG	nonBD	RN7SL582P
ENSG00000270987	ENSG00000270987	C1	nonDEG	nonBD	RP3-467N11.2
ENSG00000270797	ENSG00000270797	C1	nonDEG	nonBD	RP5-1173I20.1
ENSG00000238249	ENSG00000238249	C1	nonDEG	nonBD	HMGN2P17
ENSG00000254598	ENSG00000254598	C1	nonDEG	nonBD	CSNK2A3
ENSG00000207208	ENSG00000207208	C1	nonDEG	nonBD	RNU6-790P
ENSG00000261140	ENSG00000261140	C1	nonDEG	nonBD	RP11-20I23.6
ENSG00000261813	ENSG00000261813	C1	nonDEG	nonBD	RP11-151H2.3
ENSG00000235568	ENSG00000235568	C1	nonDEG	nonBD	NFAM1
ENSG00000232896	ENSG00000232896	C1	nonDEG	nonBD	RP11-410K21.2
ENSG00000093134	ENSG00000093134	C1	nonDEG	nonBD	VNN3
ENSG00000259941	ENSG00000259941	C1	nonDEG	nonBD	RP11-48G14.2
ENSG00000237991	ENSG00000237991	C1	nonDEG	nonBD	RPL35P1
ENSG00000153303	ENSG00000153303	C1	nonDEG	nonBD	FRMD1
ENSG00000235872	ENSG00000235872	C1	nonDEG	nonBD	RP11-335O4.3
ENSG00000197859	ENSG00000197859	C1	nonDEG	nonBD	ADAMTSL2
ENSG00000229119	ENSG00000229119	C1	nonDEG	nonBD	CTB-63M22.1
ENSG00000259575	ENSG00000259575	C1	nonDEG	nonBD	RP11-39M21.2
ENSG00000243829	ENSG00000243829	C1	nonDEG	nonBD	CTB-33G10.1
ENSG00000226262	ENSG00000226262	C1	nonDEG	nonBD	PHKBP1
ENSG00000225873	ENSG00000225873	C1	nonDEG	nonBD	LINC00694
ENSG00000267006	ENSG00000267006	C1	nonDEG	nonBD	CTC-448F2.4
ENSG00000250267	ENSG00000250267	C1	nonDEG	nonBD	RP11-122A21.2
ENSG00000271889	ENSG00000271889	C1	nonDEG	nonBD	RP11-493E12.1
ENSG00000254373	ENSG00000254373	C1	nonDEG	nonBD	RP11-34P1.2
ENSG00000235847	ENSG00000235847	C1	nonDEG	nonBD	LDHAP7
ENSG00000230542	ENSG00000230542	C1	nonDEG	nonBD	LINC00102
ENSG00000182774	ENSG00000182774	C1	nonDEG	nonBD	RPS17L
ENSG00000272694	ENSG00000272694	C1	nonDEG	nonBD	RP1-63G5.8
ENSG00000269843	ENSG00000269843	C1	nonDEG	nonBD	CTC-490E21.10
ENSG00000265242	ENSG00000265242	C1	nonDEG	nonBD	RP11-649A18.7
ENSG00000165197	ENSG00000165197	C1	nonDEG	nonBD	FIGF
ENSG00000251739	ENSG00000251739	C1	nonDEG	nonBD	RNU6-1053P
ENSG00000231449	ENSG00000231449	C1	nonDEG	nonBD	AC097359.2
ENSG00000242285	ENSG00000242285	C1	nonDEG	nonBD	RPL6P8
ENSG00000213713	ENSG00000213713	C1	nonDEG	nonBD	PIGCP1
ENSG00000248223	ENSG00000248223	C1	nonDEG	nonBD	CTD-2139B15.2
ENSG00000215057	ENSG00000215057	C1	nonDEG	nonBD	PKMP5
ENSG00000229878	ENSG00000229878	C1	nonDEG	nonBD	RP11-479G22.7
ENSG00000259134	ENSG00000259134	C1	nonDEG	nonBD	LINC00924
ENSG00000272142	ENSG00000272142	C1	nonDEG	nonBD	RP11-428J1.5
ENSG00000260988	ENSG00000260988	C1	nonDEG	nonBD	RP11-285A1.1
ENSG00000226239	ENSG00000226239	C1	nonDEG	nonBD	RP1-310O13.7
ENSG00000233379	ENSG00000233379	C1	nonDEG	nonBD	RP11-318G21.4
ENSG00000198797	ENSG00000198797	C1	nonDEG	BD	BRINP2
ENSG00000138115	ENSG00000138115	C1	nonDEG	nonBD	CYP2C8
ENSG00000224019	ENSG00000224019	C1	nonDEG	nonBD	RPL21P32
ENSG00000260628	ENSG00000260628	C1	nonDEG	nonBD	RP11-1166P10.1
ENSG00000252549	ENSG00000252549	C1	nonDEG	nonBD	RNU6-759P
ENSG00000113905	ENSG00000113905	C1	nonDEG	nonBD	HRG
ENSG00000229330	ENSG00000229330	C1	nonDEG	nonBD	AC006947.1
ENSG00000230606	ENSG00000230606	C1	nonDEG	nonBD	AC159540.1
ENSG00000259356	ENSG00000259356	C1	nonDEG	nonBD	RP11-90E5.1
ENSG00000250471	ENSG00000250471	C1	nonDEG	nonBD	GMPSP1
ENSG00000226874	ENSG00000226874	C1	nonDEG	nonBD	AC005154.8
ENSG00000236876	ENSG00000236876	C1	nonDEG	nonBD	TMSB4XP1
ENSG00000188831	ENSG00000188831	C1	nonDEG	nonBD	DPPA3P2
ENSG00000263335	ENSG00000263335	C1	nonDEG	nonBD	AF001548.5
ENSG00000267724	ENSG00000267724	C1	nonDEG	nonBD	RP11-49K24.8
ENSG00000172346	ENSG00000172346	C1	nonDEG	nonBD	CSDC2
ENSG00000235908	ENSG00000235908	C1	nonDEG	nonBD	RHOA-IT1
ENSG00000229400	ENSG00000229400	C1	nonDEG	nonBD	RP11-3L21.2
ENSG00000146926	ENSG00000146926	C1	nonDEG	nonBD	ASB10
ENSG00000264939	ENSG00000264939	C1	nonDEG	nonBD	RP11-1109M24.9
ENSG00000239317	ENSG00000239317	C1	nonDEG	nonBD	RP11-449H3.2
ENSG00000230870	ENSG00000230870	C1	nonDEG	nonBD	FBXW11P1
ENSG00000205898	ENSG00000205898	C1	nonDEG	nonBD	RP11-3B12.4
ENSG00000251186	ENSG00000251186	C1	nonDEG	nonBD	RP11-689P11.3
ENSG00000218793	ENSG00000218793	C1	nonDEG	nonBD	RP3-382I10.3
ENSG00000203511	ENSG00000203511	C1	nonDEG	nonBD	AL353662.1
ENSG00000258895	ENSG00000258895	C1	nonDEG	nonBD	CTD-2643K12.1
ENSG00000249465	ENSG00000249465	C1	nonDEG	nonBD	RBMXP4
ENSG00000198134	ENSG00000198134	C1	nonDEG	nonBD	RP11-267J23.4
ENSG00000269468	ENSG00000269468	C1	nonDEG	nonBD	AC004824.2
ENSG00000255179	ENSG00000255179	C1	nonDEG	nonBD	RP11-324J3.1
ENSG00000231029	ENSG00000231029	C1	nonDEG	nonBD	RP3-455J7.3
ENSG00000236447	ENSG00000236447	C1	nonDEG	nonBD	ATG10-IT1
ENSG00000213169	ENSG00000213169	C1	nonDEG	nonBD	RP11-393N4.2
ENSG00000253284	ENSG00000253284	C1	nonDEG	nonBD	RP11-282K24.3
ENSG00000042062	ENSG00000042062	C1	nonDEG	nonBD	FAM65C
ENSG00000225008	ENSG00000225008	C1	nonDEG	nonBD	RP13-228J13.6
ENSG00000229221	ENSG00000229221	C1	nonDEG	nonBD	HNRNPA1P66
ENSG00000243720	ENSG00000243720	C1	nonDEG	nonBD	RPL21P127
ENSG00000236695	ENSG00000236695	C1	nonDEG	nonBD	HNRNPA1P47
ENSG00000253898	ENSG00000253898	C1	nonDEG	nonBD	RP11-51M18.1
ENSG00000236986	ENSG00000236986	C1	nonDEG	nonBD	RP11-544A12.4
ENSG00000256274	ENSG00000256274	C1	nonDEG	nonBD	TAS2R64P
ENSG00000243422	ENSG00000243422	C1	nonDEG	nonBD	RP11-413E6.1
ENSG00000165192	ENSG00000165192	C1	nonDEG	nonBD	ASB11
ENSG00000123843	ENSG00000123843	C1	nonDEG	nonBD	C4BPB
ENSG00000272660	ENSG00000272660	C1	nonDEG	nonBD	RP11-145M9.6
ENSG00000258900	ENSG00000258900	C1	nonDEG	nonBD	HNRNPCP1
ENSG00000229029	ENSG00000229029	C1	nonDEG	nonBD	RP11-408A13.1
ENSG00000261007	ENSG00000261007	C1	nonDEG	nonBD	RP11-382N13.3
ENSG00000268279	ENSG00000268279	C1	nonDEG	nonBD	RP11-434D12.1
ENSG00000171931	ENSG00000171931	C1	nonDEG	nonBD	FBXW10
ENSG00000267908	ENSG00000267908	C1	nonDEG	nonBD	ZSCAN5D
ENSG00000270879	ENSG00000270879	C1	nonDEG	nonBD	RP11-210K20.4
ENSG00000237821	ENSG00000237821	C1	nonDEG	nonBD	AC083873.4
ENSG00000254275	ENSG00000254275	C1	nonDEG	nonBD	RP11-89M16.1
ENSG00000069018	ENSG00000069018	C1	nonDEG	nonBD	TRPC7
ENSG00000262484	ENSG00000262484	C1	nonDEG	nonBD	CCER2
ENSG00000214597	ENSG00000214597	C1	nonDEG	nonBD	TMEM249
ENSG00000147041	ENSG00000147041	C1	nonDEG	nonBD	SYTL5
ENSG00000272800	ENSG00000272800	C1	nonDEG	nonBD	RP11-438L19.1
ENSG00000268800	ENSG00000268800	C1	nonDEG	nonBD	AC112205.1
ENSG00000014257	ENSG00000014257	C1	nonDEG	nonBD	ACPP
ENSG00000273011	ENSG00000273011	C1	nonDEG	nonBD	RP11-728K20.3
ENSG00000246477	ENSG00000246477	C1	nonDEG	nonBD	AF131216.6
ENSG00000206624	ENSG00000206624	C1	nonDEG	nonBD	RNU1-39P
ENSG00000196604	ENSG00000196604	C1	nonDEG	nonBD	POTEF
ENSG00000233984	ENSG00000233984	C1	nonDEG	nonBD	RPSAP14
ENSG00000255538	ENSG00000255538	C1	nonDEG	nonBD	OR10V2P
ENSG00000269430	ENSG00000269430	C1	nonDEG	nonBD	LRRC3DN
ENSG00000249565	ENSG00000249565	C1	nonDEG	nonBD	SERBP1P5
ENSG00000271781	ENSG00000271781	C1	nonDEG	nonBD	CTD-2589H19.6
ENSG00000258064	ENSG00000258064	C1	nonDEG	nonBD	RP11-293I14.2
ENSG00000231956	ENSG00000231956	C1	nonDEG	nonBD	HNRNPA1P9
ENSG00000257467	ENSG00000257467	C1	nonDEG	nonBD	RP11-121G22.3
ENSG00000169906	ENSG00000169906	C1	nonDEG	nonBD	S100G
ENSG00000244381	ENSG00000244381	C1	nonDEG	nonBD	RP11-3K16.1
ENSG00000267267	ENSG00000267267	C1	nonDEG	nonBD	CTD-3199J23.4
ENSG00000039139	ENSG00000039139	C1	nonDEG	nonBD	DNAH5
ENSG00000272088	ENSG00000272088	C1	nonDEG	nonBD	RP11-168F9.2
ENSG00000265439	ENSG00000265439	C1	DEG	nonBD	RN7SL811P
ENSG00000030304	ENSG00000030304	C1	nonDEG	nonBD	MUSK
ENSG00000269728	ENSG00000269728	C1	nonDEG	nonBD	RP11-145M9.4
ENSG00000214629	ENSG00000214629	C1	nonDEG	nonBD	RPSAP6
ENSG00000213820	ENSG00000213820	C1	nonDEG	BD	RPL13P2
ENSG00000204970	ENSG00000204970	C1	nonDEG	nonBD	PCDHA1
ENSG00000255343	ENSG00000255343	C1	nonDEG	nonBD	RP11-299M14.2
ENSG00000242358	ENSG00000242358	C1	nonDEG	nonBD	RPS21P4
ENSG00000236480	ENSG00000236480	C1	nonDEG	nonBD	PKMP1
ENSG00000254706	ENSG00000254706	C1	nonDEG	nonBD	RP11-565P22.6
ENSG00000251363	ENSG00000251363	C1	nonDEG	nonBD	RP11-129M6.1
ENSG00000267479	ENSG00000267479	C1	nonDEG	nonBD	CTC-268N12.3
ENSG00000230397	ENSG00000230397	C1	nonDEG	nonBD	SPTLC1P1
ENSG00000180347	ENSG00000180347	C1	nonDEG	nonBD	CCDC129
ENSG00000242628	ENSG00000242628	C1	nonDEG	nonBD	AC009228.1
ENSG00000258744	ENSG00000258744	C1	nonDEG	nonBD	RP11-80A15.1
ENSG00000233673	ENSG00000233673	C1	nonDEG	nonBD	ANAPC1P1
ENSG00000203335	ENSG00000203335	C1	nonDEG	nonBD	AC006019.3
ENSG00000226766	ENSG00000226766	C1	nonDEG	nonBD	FABP7P1
ENSG00000139890	ENSG00000139890	C1	nonDEG	nonBD	REM2
ENSG00000252391	ENSG00000252391	C1	nonDEG	nonBD	RNU6-638P
ENSG00000224185	ENSG00000224185	C1	nonDEG	nonBD	SNX18P9
ENSG00000240567	ENSG00000240567	C1	nonDEG	nonBD	RP11-3P17.4
ENSG00000250473	ENSG00000250473	C1	nonDEG	nonBD	DUTP7
ENSG00000258452	ENSG00000258452	C1	nonDEG	nonBD	RP11-757H14.2
ENSG00000249193	ENSG00000249193	C1	nonDEG	nonBD	HSPD1P5
ENSG00000226578	ENSG00000226578	C1	nonDEG	nonBD	RP11-258F22.1
ENSG00000250331	ENSG00000250331	C1	nonDEG	nonBD	RP11-1E3.1
ENSG00000269881	ENSG00000269881	C1	nonDEG	nonBD	ITFG3
ENSG00000268140	ENSG00000268140	C1	nonDEG	nonBD	PCGF7P
ENSG00000170262	ENSG00000170262	C1	nonDEG	nonBD	MRAP
ENSG00000203730	ENSG00000203730	C1	nonDEG	nonBD	TEDDM1
ENSG00000117601	ENSG00000117601	C1	nonDEG	nonBD	SERPINC1
ENSG00000159904	ENSG00000159904	C1	nonDEG	nonBD	ZNF890P
ENSG00000198768	ENSG00000198768	C1	nonDEG	BD	APCDD1L
ENSG00000127903	ENSG00000127903	C1	nonDEG	nonBD	ZNF835
ENSG00000215030	ENSG00000215030	C1	nonDEG	nonBD	RPL13P12
ENSG00000263198	ENSG00000263198	C1	nonDEG	nonBD	RP11-517A5.4
ENSG00000227347	ENSG00000227347	C1	nonDEG	nonBD	HNRNPKP2
ENSG00000246596	ENSG00000246596	C1	nonDEG	nonBD	RP11-1277A3.2
ENSG00000166268	ENSG00000166268	C1	nonDEG	nonBD	MYRFL
ENSG00000176824	ENSG00000176824	C1	nonDEG	nonBD	AC009951.1
ENSG00000226854	ENSG00000226854	C1	nonDEG	nonBD	RP11-212D3.4
ENSG00000224159	ENSG00000224159	C1	nonDEG	nonBD	HMGB1P9
ENSG00000265334	ENSG00000265334	C1	nonDEG	nonBD	CTD-2349P21.11
ENSG00000187156	ENSG00000187156	C1	nonDEG	nonBD	LINC00221
ENSG00000197165	ENSG00000197165	C1	nonDEG	nonBD	SULT1A2
ENSG00000154143	ENSG00000154143	C1	nonDEG	nonBD	PANX3
ENSG00000188707	ENSG00000188707	C1	nonDEG	nonBD	ZBED6CL
ENSG00000267290	ENSG00000267290	C1	nonDEG	nonBD	AC092192.1
ENSG00000271948	ENSG00000271948	C1	nonDEG	nonBD	RP11-242F4.2
ENSG00000259884	ENSG00000259884	C1	DEG	nonBD	RP11-1100L3.8
ENSG00000258891	ENSG00000258891	C1	nonDEG	nonBD	RP5-1021I20.5
ENSG00000131233	ENSG00000131233	C1	nonDEG	nonBD	GJA9
ENSG00000196927	ENSG00000196927	C1	nonDEG	nonBD	AC009093.1
ENSG00000257246	ENSG00000257246	C1	nonDEG	nonBD	RP11-416A17.6
ENSG00000230659	ENSG00000230659	C1	nonDEG	nonBD	RP11-466F5.9
ENSG00000251224	ENSG00000251224	C1	nonDEG	nonBD	CNOT10-AS1
ENSG00000147606	ENSG00000147606	C1	nonDEG	nonBD	SLC26A7
ENSG00000241572	ENSG00000241572	C1	nonDEG	nonBD	PRICKLE2-AS1
ENSG00000243761	ENSG00000243761	C1	nonDEG	nonBD	RP11-216N21.2
ENSG00000236316	ENSG00000236316	C1	nonDEG	nonBD	OR7E109P
ENSG00000253966	ENSG00000253966	C1	nonDEG	nonBD	CTC-455F18.3
ENSG00000261451	ENSG00000261451	C1	nonDEG	nonBD	RP11-981G7.1
ENSG00000249649	ENSG00000249649	C1	nonDEG	nonBD	MRPS33P2
ENSG00000228681	ENSG00000228681	C1	nonDEG	nonBD	AC008072.1
ENSG00000267330	ENSG00000267330	C1	nonDEG	nonBD	AC131056.5
ENSG00000233218	ENSG00000233218	C1	nonDEG	nonBD	SNX18P16
ENSG00000218728	ENSG00000218728	C1	nonDEG	nonBD	KRT18P44
ENSG00000237719	ENSG00000237719	C1	nonDEG	nonBD	RP1-179N16.3
ENSG00000235175	ENSG00000235175	C1	nonDEG	nonBD	RPL26P37
ENSG00000215184	ENSG00000215184	C1	nonDEG	nonBD	RP11-8L18.2
ENSG00000139626	ENSG00000139626	C1	nonDEG	nonBD	ITGB7
ENSG00000253457	ENSG00000253457	C1	nonDEG	nonBD	SMIM18
ENSG00000255417	ENSG00000255417	C1	nonDEG	nonBD	RP11-37O16.4
ENSG00000233820	ENSG00000233820	C1	nonDEG	nonBD	RP11-535M15.2
ENSG00000244002	ENSG00000244002	C1	nonDEG	nonBD	RP11-162K6.1
ENSG00000224799	ENSG00000224799	C1	nonDEG	nonBD	RP11-445O16.3
ENSG00000254387	ENSG00000254387	C1	nonDEG	nonBD	RP3-388N13.2
ENSG00000225017	ENSG00000225017	C1	nonDEG	nonBD	AP004289.1
ENSG00000272180	ENSG00000272180	C1	nonDEG	nonBD	RP11-481J13.1
ENSG00000241229	ENSG00000241229	C1	nonDEG	nonBD	RN7SL443P
ENSG00000224308	ENSG00000224308	C1	nonDEG	nonBD	RP1-13P20.6
ENSG00000258125	ENSG00000258125	C1	nonDEG	nonBD	RP11-1041F24.1
ENSG00000260415	ENSG00000260415	C1	nonDEG	nonBD	AC068987.1
ENSG00000010610	ENSG00000010610	C1	nonDEG	nonBD	CD4
ENSG00000213398	ENSG00000213398	C1	nonDEG	nonBD	LCAT
ENSG00000204859	ENSG00000204859	C1	nonDEG	nonBD	ZBTB48
ENSG00000273007	ENSG00000273007	C1	nonDEG	nonBD	RP11-170N16.3
ENSG00000232518	ENSG00000232518	C1	nonDEG	nonBD	AC074366.3
ENSG00000101082	ENSG00000101082	C1	nonDEG	nonBD	SLA2
ENSG00000272510	ENSG00000272510	C1	nonDEG	nonBD	RP4-680D5.8
ENSG00000230793	ENSG00000230793	C1	nonDEG	nonBD	SMARCE1P5
ENSG00000213365	ENSG00000213365	C1	nonDEG	nonBD	AP000593.6
ENSG00000229160	ENSG00000229160	C1	nonDEG	nonBD	AC009229.6
ENSG00000230225	ENSG00000230225	C1	nonDEG	nonBD	MTND5P14
ENSG00000235127	ENSG00000235127	C1	nonDEG	nonBD	AC068286.1
ENSG00000219487	ENSG00000219487	C1	nonDEG	nonBD	RP11-365H23.1
ENSG00000237714	ENSG00000237714	C1	nonDEG	nonBD	P4HA2-AS1
ENSG00000140505	ENSG00000140505	C1	nonDEG	nonBD	CYP1A2
ENSG00000249786	ENSG00000249786	C1	nonDEG	nonBD	EAF1-AS1
ENSG00000231734	ENSG00000231734	C1	nonDEG	nonBD	RP6-206I17.2
ENSG00000250462	ENSG00000250462	C1	nonDEG	nonBD	LRRC37BP1
ENSG00000273190	ENSG00000273190	C1	nonDEG	nonBD	RP11-255C15.4
ENSG00000212997	ENSG00000212997	C1	nonDEG	nonBD	AC023632.1
ENSG00000184933	ENSG00000184933	C1	nonDEG	nonBD	OR6A2
ENSG00000261649	ENSG00000261649	C1	nonDEG	nonBD	GOLGA6L7P
ENSG00000226085	ENSG00000226085	C1	nonDEG	nonBD	UQCRFS1P1
ENSG00000231296	ENSG00000231296	C1	nonDEG	nonBD	RP1-39G22.4
ENSG00000239622	ENSG00000239622	C1	nonDEG	nonBD	CTA-242H14.1
ENSG00000213842	ENSG00000213842	C1	nonDEG	nonBD	SUGT1P2
ENSG00000224804	ENSG00000224804	C1	nonDEG	nonBD	AC004878.2
ENSG00000231918	ENSG00000231918	C1	nonDEG	nonBD	AC007682.1
ENSG00000235326	ENSG00000235326	C1	nonDEG	nonBD	RP11-509J21.3
ENSG00000214942	ENSG00000214942	C1	nonDEG	nonBD	AC113167.1
ENSG00000184612	ENSG00000184612	C1	nonDEG	nonBD	RPL7P26
ENSG00000248699	ENSG00000248699	C1	nonDEG	nonBD	CTD-2313D3.1
ENSG00000259519	ENSG00000259519	C1	nonDEG	nonBD	RP11-519G16.2
ENSG00000233075	ENSG00000233075	C1	nonDEG	nonBD	AL023583.1
ENSG00000254252	ENSG00000254252	C1	nonDEG	nonBD	RPL7P20
ENSG00000256533	ENSG00000256533	C1	nonDEG	nonBD	RP11-212D19.5
ENSG00000270870	ENSG00000270870	C1	nonDEG	nonBD	GS1-531I17.2
ENSG00000269131	ENSG00000269131	C1	nonDEG	nonBD	AC004447.2
ENSG00000253406	ENSG00000253406	C1	nonDEG	nonBD	AC012613.2
ENSG00000225934	ENSG00000225934	C1	nonDEG	nonBD	RP4-566D2.1
ENSG00000228466	ENSG00000228466	C1	nonDEG	nonBD	TUBB4AP1
ENSG00000255397	ENSG00000255397	C1	nonDEG	nonBD	AC022182.2
ENSG00000231611	ENSG00000231611	C1	nonDEG	nonBD	AP006216.11
ENSG00000239211	ENSG00000239211	C1	nonDEG	nonBD	RN7SL563P
ENSG00000249052	ENSG00000249052	C1	nonDEG	nonBD	RP11-354O24.1
ENSG00000235582	ENSG00000235582	C1	nonDEG	nonBD	RP11-448G4.2
ENSG00000157021	ENSG00000157021	C1	nonDEG	nonBD	FAM92A1P1
ENSG00000259976	ENSG00000259976	C1	nonDEG	nonBD	RP11-553L6.5
ENSG00000143194	ENSG00000143194	C1	nonDEG	nonBD	MAEL
ENSG00000073737	ENSG00000073737	C1	nonDEG	nonBD	DHRS9
ENSG00000267749	ENSG00000267749	C1	nonDEG	nonBD	CTC-265F19.1
ENSG00000264065	ENSG00000264065	C1	nonDEG	nonBD	RN7SL139P
ENSG00000233892	ENSG00000233892	C1	nonDEG	nonBD	PAIP1P1
ENSG00000255552	ENSG00000255552	C1	nonDEG	nonBD	LY6G6E
ENSG00000127954	ENSG00000127954	C1	nonDEG	nonBD	STEAP4
ENSG00000271283	ENSG00000271283	C1	nonDEG	nonBD	CTC-412M14.6
ENSG00000128383	ENSG00000128383	C1	nonDEG	nonBD	APOBEC3A
ENSG00000236804	ENSG00000236804	C1	nonDEG	nonBD	RPS3AP12
ENSG00000235105	ENSG00000235105	C1	nonDEG	nonBD	RP11-329A14.1
ENSG00000226521	ENSG00000226521	C1	nonDEG	nonBD	AC126365.1
ENSG00000263508	ENSG00000263508	C1	nonDEG	nonBD	RP11-963H4.3
ENSG00000178457	ENSG00000178457	C1	nonDEG	nonBD	LINC00314
ENSG00000272345	ENSG00000272345	C1	nonDEG	nonBD	RP1-30M3.5
ENSG00000260359	ENSG00000260359	C1	nonDEG	nonBD	RP11-4F5.2
ENSG00000168334	ENSG00000168334	C1	nonDEG	nonBD	XIRP1
ENSG00000269378	ENSG00000269378	C1	nonDEG	nonBD	ITGB1P1
ENSG00000228335	ENSG00000228335	C1	nonDEG	nonBD	AC073063.10
ENSG00000249021	ENSG00000249021	C1	nonDEG	nonBD	CTC-505O3.3
ENSG00000249715	ENSG00000249715	C1	nonDEG	nonBD	FER1L5
ENSG00000273108	ENSG00000273108	C1	nonDEG	nonBD	RP11-416N2.4
ENSG00000232079	ENSG00000232079	C1	nonDEG	nonBD	AL035610.1
ENSG00000066336	ENSG00000066336	C1	nonDEG	nonBD	SPI1
ENSG00000258847	ENSG00000258847	C1	nonDEG	nonBD	CTD-2014B16.3
ENSG00000227343	ENSG00000227343	C1	nonDEG	nonBD	RPL15P1
ENSG00000103740	ENSG00000103740	C1	nonDEG	nonBD	ACSBG1
ENSG00000264331	ENSG00000264331	C1	nonDEG	nonBD	AC003035.1
ENSG00000268785	ENSG00000268785	C1	nonDEG	nonBD	RPL7P50
ENSG00000245832	ENSG00000245832	C1	nonDEG	nonBD	RP11-179A16.1
ENSG00000201496	ENSG00000201496	C1	nonDEG	nonBD	RN7SKP275
ENSG00000267437	ENSG00000267437	C1	nonDEG	nonBD	CTC-454I21.4
ENSG00000251177	ENSG00000251177	C1	nonDEG	nonBD	RP11-401E5.2
ENSG00000049247	ENSG00000049247	C1	nonDEG	nonBD	UTS2
ENSG00000234203	ENSG00000234203	C1	nonDEG	nonBD	RP5-1050D4.2
ENSG00000186148	ENSG00000186148	C1	nonDEG	nonBD	AC013271.3
ENSG00000234083	ENSG00000234083	C1	nonDEG	nonBD	AJ006995.3
ENSG00000205560	ENSG00000205560	C1	nonDEG	nonBD	CPT1B
ENSG00000224430	ENSG00000224430	C1	nonDEG	nonBD	MKRN5P
ENSG00000145536	ENSG00000145536	C1	nonDEG	nonBD	ADAMTS16
ENSG00000241187	ENSG00000241187	C1	nonDEG	nonBD	CTC-209L16.1
ENSG00000182111	ENSG00000182111	C1	nonDEG	nonBD	ZNF716
ENSG00000226361	ENSG00000226361	C1	nonDEG	nonBD	TERF1P5
ENSG00000270664	ENSG00000270664	C1	nonDEG	nonBD	RP11-544H14.1
ENSG00000238267	ENSG00000238267	C1	nonDEG	nonBD	RP11-241K18.2
ENSG00000239334	ENSG00000239334	C1	nonDEG	nonBD	GSTTP2
ENSG00000234927	ENSG00000234927	C1	nonDEG	nonBD	HMGN1P18
ENSG00000171722	ENSG00000171722	C1	nonDEG	nonBD	C1orf111
ENSG00000243038	ENSG00000243038	C1	nonDEG	nonBD	RP11-58E21.1
ENSG00000206674	ENSG00000206674	C1	nonDEG	nonBD	RNU6-945P
ENSG00000174226	ENSG00000174226	C1	nonDEG	nonBD	SNX31
ENSG00000256356	ENSG00000256356	C1	nonDEG	nonBD	HSPA8P5
ENSG00000201916	ENSG00000201916	C1	nonDEG	nonBD	Y_RNA
ENSG00000229173	ENSG00000229173	C1	nonDEG	nonBD	AC108059.4
ENSG00000138347	ENSG00000138347	C1	nonDEG	nonBD	MYPN
ENSG00000131484	ENSG00000131484	C1	nonDEG	nonBD	RP11-798G7.5
ENSG00000244107	ENSG00000244107	C1	nonDEG	nonBD	RN7SL250P
ENSG00000232333	ENSG00000232333	C1	nonDEG	nonBD	RPS27AP2
ENSG00000250670	ENSG00000250670	C1	nonDEG	nonBD	AC004063.1
ENSG00000267839	ENSG00000267839	C1	nonDEG	nonBD	AC020956.3
ENSG00000226636	ENSG00000226636	C1	nonDEG	nonBD	RP5-1049N15.2
ENSG00000242863	ENSG00000242863	C1	nonDEG	nonBD	RN7SL677P
ENSG00000250732	ENSG00000250732	C1	nonDEG	nonBD	RPEP1
ENSG00000207956	ENSG00000207956	C1	nonDEG	nonBD	MIR579
ENSG00000237350	ENSG00000237350	C1	nonDEG	nonBD	CDC42P6
ENSG00000215492	ENSG00000215492	C1	nonDEG	nonBD	HNRNPA1P7
ENSG00000229962	ENSG00000229962	C1	nonDEG	nonBD	AP000221.1
ENSG00000144045	ENSG00000144045	C1	nonDEG	nonBD	DQX1
ENSG00000153086	ENSG00000153086	C1	nonDEG	nonBD	ACMSD
ENSG00000232496	ENSG00000232496	C1	nonDEG	nonBD	RPL3P12
ENSG00000122728	ENSG00000122728	C1	nonDEG	nonBD	TAF1L
ENSG00000233077	ENSG00000233077	C1	nonDEG	nonBD	RP11-290F20.2
ENSG00000117242	ENSG00000117242	C1	nonDEG	nonBD	PINK1-AS
ENSG00000257640	ENSG00000257640	C1	nonDEG	nonBD	RP11-570L15.2
ENSG00000260862	ENSG00000260862	C1	nonDEG	nonBD	RP11-22H5.2
ENSG00000102383	ENSG00000102383	C1	nonDEG	nonBD	ZDHHC15
ENSG00000271631	ENSG00000271631	C1	nonDEG	nonBD	RP11-408O19.5
ENSG00000213131	ENSG00000213131	C1	nonDEG	nonBD	YWHAZP4
ENSG00000213423	ENSG00000213423	C1	nonDEG	nonBD	RBMX2P2
ENSG00000267576	ENSG00000267576	C1	DEG	nonBD	CTC-510F12.6
ENSG00000267368	ENSG00000267368	C1	nonDEG	nonBD	UPK3BL
ENSG00000200883	ENSG00000200883	C1	nonDEG	nonBD	Y_RNA
ENSG00000203605	ENSG00000203605	C1	nonDEG	nonBD	RP11-335E6.2
ENSG00000264067	ENSG00000264067	C1	nonDEG	nonBD	RP11-401O9.3
ENSG00000203876	ENSG00000203876	C1	nonDEG	nonBD	RP11-451M19.3
ENSG00000258402	ENSG00000258402	C1	nonDEG	nonBD	RP11-516J2.1
ENSG00000266455	ENSG00000266455	C1	nonDEG	nonBD	RN7SL765P
ENSG00000121089	ENSG00000121089	C1	nonDEG	nonBD	NACA3P
ENSG00000227770	ENSG00000227770	C1	nonDEG	nonBD	RPL7P12
ENSG00000268945	ENSG00000268945	C1	nonDEG	nonBD	CTD-2192J16.26
ENSG00000182502	ENSG00000182502	C1	nonDEG	nonBD	ABHD17AP5
ENSG00000215032	ENSG00000215032	C1	nonDEG	nonBD	GNL3LP1
ENSG00000226647	ENSG00000226647	C1	nonDEG	nonBD	RP11-336A10.2
ENSG00000253341	ENSG00000253341	C1	nonDEG	nonBD	RP11-730G20.2
ENSG00000259286	ENSG00000259286	C1	nonDEG	nonBD	RP11-696L21.2
ENSG00000269449	ENSG00000269449	C1	nonDEG	nonBD	AC002451.1
ENSG00000226880	ENSG00000226880	C1	nonDEG	nonBD	XX-2136C48.7
ENSG00000270082	ENSG00000270082	C1	nonDEG	nonBD	RP11-178L8.8
ENSG00000175206	ENSG00000175206	C1	nonDEG	nonBD	NPPA
ENSG00000154764	ENSG00000154764	C1	nonDEG	BD	WNT7A
ENSG00000248588	ENSG00000248588	C1	nonDEG	nonBD	CTC-458G6.4
ENSG00000230562	ENSG00000230562	C1	nonDEG	nonBD	FAM133DP
ENSG00000262831	ENSG00000262831	C1	nonDEG	nonBD	RP11-498C9.2
ENSG00000100557	ENSG00000100557	C1	nonDEG	nonBD	C14orf105
ENSG00000125900	ENSG00000125900	C1	nonDEG	nonBD	SIRPD
ENSG00000273473	ENSG00000273473	C1	nonDEG	nonBD	LL09NC01-139C3.1
ENSG00000237485	ENSG00000237485	C1	nonDEG	nonBD	SGOL1-AS1
ENSG00000231997	ENSG00000231997	C1	nonDEG	nonBD	FAM27D1
ENSG00000258441	ENSG00000258441	C1	nonDEG	nonBD	LINC00641
ENSG00000254731	ENSG00000254731	C1	nonDEG	nonBD	CTD-2005H7.1
ENSG00000240540	ENSG00000240540	C1	nonDEG	nonBD	RPL3P9
ENSG00000258883	ENSG00000258883	C1	nonDEG	nonBD	RP11-32B5.2
ENSG00000225796	ENSG00000225796	C1	nonDEG	nonBD	MTND4P23
ENSG00000232568	ENSG00000232568	C1	nonDEG	nonBD	RPL23AP35
ENSG00000223416	ENSG00000223416	C1	nonDEG	nonBD	RPS26P15
ENSG00000256799	ENSG00000256799	C1	nonDEG	nonBD	RP11-500M8.6
ENSG00000231171	ENSG00000231171	C1	nonDEG	nonBD	LINC01098
ENSG00000118729	ENSG00000118729	C1	nonDEG	nonBD	CASQ2
ENSG00000259394	ENSG00000259394	C1	nonDEG	nonBD	RP11-244F12.1
ENSG00000204778	ENSG00000204778	C1	nonDEG	nonBD	RP11-15J10.1
ENSG00000161912	ENSG00000161912	C1	nonDEG	nonBD	ADCY10P1
ENSG00000248593	ENSG00000248593	C1	nonDEG	nonBD	DSTNP2
ENSG00000213950	ENSG00000213950	C1	nonDEG	nonBD	RPS10P2
ENSG00000258401	ENSG00000258401	C1	nonDEG	nonBD	RP11-326E7.1
ENSG00000264923	ENSG00000264923	C1	nonDEG	nonBD	RN7SL511P
ENSG00000147059	ENSG00000147059	C1	nonDEG	nonBD	SPIN2A
ENSG00000184611	ENSG00000184611	C1	nonDEG	nonBD	KCNH7
ENSG00000064787	ENSG00000064787	C1	nonDEG	nonBD	BCAS1
ENSG00000175311	ENSG00000175311	C1	nonDEG	nonBD	ANKS4B
ENSG00000201793	ENSG00000201793	C1	nonDEG	nonBD	RN7SKP9
ENSG00000250260	ENSG00000250260	C1	nonDEG	nonBD	RP11-325L7.2
ENSG00000202434	ENSG00000202434	C1	nonDEG	nonBD	SNORA4
ENSG00000265043	ENSG00000265043	C1	nonDEG	nonBD	RP11-728E14.3
ENSG00000243307	ENSG00000243307	C1	nonDEG	nonBD	RP11-239L20.3
ENSG00000210082	ENSG00000210082	C1	nonDEG	nonBD	MT-RNR2
ENSG00000229839	ENSG00000229839	C1	nonDEG	nonBD	AC018462.2
ENSG00000156097	ENSG00000156097	C1	nonDEG	nonBD	GPR61
ENSG00000228501	ENSG00000228501	C1	nonDEG	nonBD	RPL15P18
ENSG00000222268	ENSG00000222268	C1	nonDEG	nonBD	RNA5SP425
ENSG00000248975	ENSG00000248975	C1	nonDEG	nonBD	CTD-2251F13.1
ENSG00000128482	ENSG00000128482	C1	nonDEG	nonBD	RNF112
ENSG00000226147	ENSG00000226147	C1	nonDEG	nonBD	TUBBP10
ENSG00000092200	ENSG00000092200	C1	nonDEG	nonBD	RPGRIP1
ENSG00000125245	ENSG00000125245	C1	nonDEG	nonBD	GPR18
ENSG00000261003	ENSG00000261003	C1	nonDEG	nonBD	RP1-140C12.2
ENSG00000272745	ENSG00000272745	C1	nonDEG	nonBD	RP5-1007H16.1
ENSG00000235508	ENSG00000235508	C1	nonDEG	nonBD	RPS2P7
ENSG00000260756	ENSG00000260756	C1	nonDEG	nonBD	RP11-609N14.1
ENSG00000232429	ENSG00000232429	C1	nonDEG	nonBD	RPL21P131
ENSG00000173391	ENSG00000173391	C1	nonDEG	nonBD	OLR1
ENSG00000227433	ENSG00000227433	C1	nonDEG	nonBD	AC069213.4
ENSG00000228577	ENSG00000228577	C1	nonDEG	nonBD	AC010731.2
ENSG00000178750	ENSG00000178750	C1	nonDEG	nonBD	STX19
ENSG00000272656	ENSG00000272656	C1	nonDEG	nonBD	RP11-219D15.3
ENSG00000236148	ENSG00000236148	C1	nonDEG	nonBD	AC114752.2
ENSG00000224678	ENSG00000224678	C1	nonDEG	nonBD	GAPDHP46
ENSG00000225345	ENSG00000225345	C1	nonDEG	BD	SNX18P3
ENSG00000230318	ENSG00000230318	C1	nonDEG	nonBD	XRCC6P3
ENSG00000163606	ENSG00000163606	C1	nonDEG	nonBD	CD200R1
ENSG00000253861	ENSG00000253861	C1	nonDEG	nonBD	SLC2A3P1
ENSG00000260603	ENSG00000260603	C1	nonDEG	nonBD	GS1-21A4.1
ENSG00000179532	ENSG00000179532	C1	nonDEG	nonBD	DNHD1
ENSG00000229870	ENSG00000229870	C1	nonDEG	nonBD	RP11-507K13.6
ENSG00000269510	ENSG00000269510	C1	nonDEG	nonBD	FLJ00273
ENSG00000238732	ENSG00000238732	C1	nonDEG	nonBD	snoU13
ENSG00000224315	ENSG00000224315	C1	nonDEG	nonBD	RPL7P7
ENSG00000261063	ENSG00000261063	C1	nonDEG	nonBD	RP11-538I12.2
ENSG00000259158	ENSG00000259158	C1	nonDEG	nonBD	ADAM20P1
ENSG00000233122	ENSG00000233122	C1	nonDEG	nonBD	CTAGE7P
ENSG00000217416	ENSG00000217416	C1	nonDEG	nonBD	ISCA1P1
ENSG00000249056	ENSG00000249056	C1	nonDEG	nonBD	RP11-326I11.1
ENSG00000104970	ENSG00000104970	C1	nonDEG	nonBD	KIR3DX1
ENSG00000106328	ENSG00000106328	C1	nonDEG	nonBD	FSCN3
ENSG00000261207	ENSG00000261207	C1	nonDEG	nonBD	LA16c-361A3.3
ENSG00000228196	ENSG00000228196	C1	nonDEG	nonBD	PTPN2P1
ENSG00000228238	ENSG00000228238	C1	nonDEG	nonBD	GS1-304P7.2
ENSG00000232117	ENSG00000232117	C1	nonDEG	nonBD	LINC00384
ENSG00000200814	ENSG00000200814	C1	nonDEG	nonBD	RNU6-595P
ENSG00000166035	ENSG00000166035	C1	nonDEG	nonBD	LIPC
ENSG00000243302	ENSG00000243302	C1	nonDEG	nonBD	RP11-274B21.2
ENSG00000231922	ENSG00000231922	C1	nonDEG	nonBD	AL138479.3
ENSG00000169403	ENSG00000169403	C1	nonDEG	nonBD	PTAFR
ENSG00000225406	ENSG00000225406	C1	nonDEG	nonBD	AC080125.1
ENSG00000263796	ENSG00000263796	C1	nonDEG	nonBD	RN7SL609P
ENSG00000161911	ENSG00000161911	C1	nonDEG	nonBD	TREML1
ENSG00000215208	ENSG00000215208	C1	nonDEG	nonBD	KRT18P60
ENSG00000224566	ENSG00000224566	C1	nonDEG	nonBD	FAM96AP2
ENSG00000203462	ENSG00000203462	C1	nonDEG	nonBD	RP11-814E24.1
ENSG00000227007	ENSG00000227007	C1	nonDEG	nonBD	AC105253.1
ENSG00000264198	ENSG00000264198	C1	nonDEG	nonBD	RP11-94L15.2
ENSG00000223619	ENSG00000223619	C1	nonDEG	nonBD	AC009960.1
ENSG00000215493	ENSG00000215493	C1	nonDEG	nonBD	XXbac-B562F10.11
ENSG00000240979	ENSG00000240979	C1	nonDEG	nonBD	RP11-79D8.2
ENSG00000261369	ENSG00000261369	C1	nonDEG	nonBD	RP11-474B12.1
ENSG00000224099	ENSG00000224099	C1	nonDEG	nonBD	AC064834.1
ENSG00000254984	ENSG00000254984	C1	nonDEG	nonBD	FTLP6
ENSG00000182021	ENSG00000182021	C1	nonDEG	nonBD	RP11-381O7.3
ENSG00000242590	ENSG00000242590	C1	nonDEG	nonBD	RP11-54O7.14
ENSG00000215513	ENSG00000215513	C1	nonDEG	nonBD	PI4KAP1
ENSG00000241481	ENSG00000241481	C1	nonDEG	nonBD	AC159540.2
ENSG00000268995	ENSG00000268995	C1	nonDEG	nonBD	VN1R82P
ENSG00000206062	ENSG00000206062	C1	nonDEG	nonBD	RP13-212L9.1
ENSG00000265142	ENSG00000265142	C1	nonDEG	nonBD	MIR1-2
ENSG00000219257	ENSG00000219257	C1	nonDEG	nonBD	NPM1P38
ENSG00000225536	ENSG00000225536	C1	nonDEG	nonBD	RP6-145B8.3
ENSG00000244266	ENSG00000244266	C1	nonDEG	nonBD	RP11-112N23.1
ENSG00000128422	ENSG00000128422	C1	nonDEG	nonBD	KRT17
ENSG00000249395	ENSG00000249395	C1	nonDEG	nonBD	CASC9
ENSG00000223819	ENSG00000223819	C1	nonDEG	nonBD	RP3-347M6.1
ENSG00000237418	ENSG00000237418	C1	nonDEG	nonBD	AC069257.6
ENSG00000244538	ENSG00000244538	C1	nonDEG	nonBD	RP11-10G12.1
ENSG00000128731	ENSG00000128731	C1	nonDEG	nonBD	HERC2
ENSG00000268601	ENSG00000268601	C1	nonDEG	nonBD	AC115522.3
ENSG00000231063	ENSG00000231063	C1	nonDEG	nonBD	AC006994.1
ENSG00000254272	ENSG00000254272	C1	nonDEG	nonBD	RP11-382J24.2
ENSG00000196559	ENSG00000196559	C1	nonDEG	nonBD	LINC00610
ENSG00000229817	ENSG00000229817	C1	nonDEG	nonBD	RP11-78H18.2
ENSG00000236577	ENSG00000236577	C1	nonDEG	nonBD	SNRPGP14
ENSG00000263606	ENSG00000263606	C1	nonDEG	nonBD	RP11-737O24.3
ENSG00000186399	ENSG00000186399	C1	nonDEG	nonBD	GOLGA8R
ENSG00000189350	ENSG00000189350	C1	nonDEG	nonBD	FAM179A
ENSG00000109265	ENSG00000109265	C1	DEG	nonBD	KIAA1211
ENSG00000211459	ENSG00000211459	C1	nonDEG	nonBD	MT-RNR1
ENSG00000254254	ENSG00000254254	C1	nonDEG	nonBD	RP11-17A4.2
ENSG00000183317	ENSG00000183317	C1	nonDEG	nonBD	EPHA10
ENSG00000227311	ENSG00000227311	C1	nonDEG	nonBD	RP1-228H13.1
ENSG00000210112	ENSG00000210112	C1	nonDEG	nonBD	MT-TM
ENSG00000252982	ENSG00000252982	C1	nonDEG	nonBD	RN7SKP234
ENSG00000213013	ENSG00000213013	C1	nonDEG	nonBD	RPS15AP36
ENSG00000231169	ENSG00000231169	C1	nonDEG	nonBD	EEF1B2P1
ENSG00000229791	ENSG00000229791	C1	nonDEG	nonBD	RP11-385E5.5
ENSG00000196963	ENSG00000196963	C1	nonDEG	nonBD	PCDHB16
ENSG00000147117	ENSG00000147117	C1	nonDEG	nonBD	ZNF157
ENSG00000188971	ENSG00000188971	C1	nonDEG	nonBD	RP11-427H3.3
ENSG00000253955	ENSG00000253955	C1	nonDEG	nonBD	CTB-33O18.3
ENSG00000253828	ENSG00000253828	C1	nonDEG	nonBD	MTND1P7
ENSG00000230925	ENSG00000230925	C1	nonDEG	nonBD	RP11-176F3.7
ENSG00000259219	ENSG00000259219	C1	nonDEG	nonBD	CTD-3076O17.2
ENSG00000141485	ENSG00000141485	C1	nonDEG	BD	SLC13A5
ENSG00000239254	ENSG00000239254	C1	nonDEG	nonBD	RP11-365F18.3
ENSG00000183423	ENSG00000183423	C1	nonDEG	nonBD	LRIT3
ENSG00000271032	ENSG00000271032	C1	nonDEG	nonBD	CTD-2527I21.14
ENSG00000255627	ENSG00000255627	C1	nonDEG	nonBD	RP11-547L9.1
ENSG00000257151	ENSG00000257151	C1	nonDEG	nonBD	PWAR6
ENSG00000258800	ENSG00000258800	C1	nonDEG	nonBD	CTD-2302E22.2
ENSG00000261544	ENSG00000261544	C1	nonDEG	nonBD	RP11-16E23.3
ENSG00000248215	ENSG00000248215	C1	nonDEG	nonBD	RP11-722M1.1
ENSG00000203652	ENSG00000203652	C1	nonDEG	nonBD	AC099048.1
ENSG00000272243	ENSG00000272243	C1	nonDEG	nonBD	RP11-554D15.3
ENSG00000269119	ENSG00000269119	C1	nonDEG	nonBD	HNRNPA1P52
ENSG00000200279	ENSG00000200279	C1	nonDEG	nonBD	SNORD114-10
ENSG00000164007	ENSG00000164007	C1	nonDEG	nonBD	CLDN19
ENSG00000234825	ENSG00000234825	C1	nonDEG	nonBD	XRCC6P2
ENSG00000183146	ENSG00000183146	C1	nonDEG	nonBD	CYorf17
ENSG00000236583	ENSG00000236583	C1	nonDEG	nonBD	AP004290.1
ENSG00000200714	ENSG00000200714	C1	nonDEG	nonBD	Y_RNA
ENSG00000238084	ENSG00000238084	C1	nonDEG	nonBD	RP3-469D22.1
ENSG00000259773	ENSG00000259773	C1	nonDEG	nonBD	RP11-507J18.2
ENSG00000201077	ENSG00000201077	C1	nonDEG	nonBD	RNU6-188P
ENSG00000168509	ENSG00000168509	C1	nonDEG	nonBD	HFE2
ENSG00000261795	ENSG00000261795	C1	nonDEG	nonBD	RP11-90P13.1
ENSG00000254194	ENSG00000254194	C1	nonDEG	nonBD	RP1-273G13.3
ENSG00000257220	ENSG00000257220	C1	nonDEG	nonBD	RP11-136F16.2
ENSG00000266801	ENSG00000266801	C1	nonDEG	nonBD	RP11-521L9.2
ENSG00000188039	ENSG00000188039	C1	nonDEG	nonBD	NWD1
ENSG00000267244	ENSG00000267244	C1	nonDEG	nonBD	CTB-31O20.4
ENSG00000018625	ENSG00000018625	C1	nonDEG	nonBD	ATP1A2
ENSG00000259946	ENSG00000259946	C1	nonDEG	nonBD	RP11-490G2.2
ENSG00000169067	ENSG00000169067	C1	nonDEG	nonBD	ACTBL2
ENSG00000148604	ENSG00000148604	C1	nonDEG	nonBD	RGR
ENSG00000262248	ENSG00000262248	C1	nonDEG	nonBD	RP11-235E17.5
ENSG00000259359	ENSG00000259359	C1	nonDEG	nonBD	RP11-327J17.2
ENSG00000130377	ENSG00000130377	C1	nonDEG	nonBD	ACSBG2
ENSG00000105392	ENSG00000105392	C1	nonDEG	nonBD	CRX
ENSG00000196502	ENSG00000196502	C1	nonDEG	BD	SULT1A1
ENSG00000264333	ENSG00000264333	C1	nonDEG	nonBD	AC020915.1
ENSG00000236187	ENSG00000236187	C1	nonDEG	nonBD	GJA6P
ENSG00000213857	ENSG00000213857	C1	nonDEG	nonBD	RP11-12M9.4
ENSG00000234050	ENSG00000234050	C1	nonDEG	nonBD	LL0XNC01-237H1.3
ENSG00000229344	ENSG00000229344	C1	nonDEG	nonBD	RP5-857K21.7
ENSG00000240371	ENSG00000240371	C1	nonDEG	nonBD	RPS4XP13
ENSG00000106952	ENSG00000106952	C1	nonDEG	nonBD	TNFSF8
ENSG00000257691	ENSG00000257691	C1	nonDEG	nonBD	RP11-345J4.1
ENSG00000260941	ENSG00000260941	C1	nonDEG	nonBD	LINC00622
ENSG00000250863	ENSG00000250863	C1	nonDEG	nonBD	RP11-663P9.1
ENSG00000251095	ENSG00000251095	C1	nonDEG	nonBD	RP11-115D19.1
ENSG00000203585	ENSG00000203585	C1	nonDEG	nonBD	RP11-542B15.1
ENSG00000233057	ENSG00000233057	C1	nonDEG	nonBD	EEF1A1P14
ENSG00000237351	ENSG00000237351	C1	nonDEG	nonBD	CTD-2522E6.4
ENSG00000225572	ENSG00000225572	C1	nonDEG	nonBD	DOCK4-AS1
ENSG00000270165	ENSG00000270165	C1	nonDEG	nonBD	RP11-167P11.2
ENSG00000100867	ENSG00000100867	C1	nonDEG	nonBD	DHRS2
ENSG00000269896	ENSG00000269896	C1	nonDEG	nonBD	RP4-740C4.6
ENSG00000273218	ENSG00000273218	C1	nonDEG	nonBD	LLNLR-246C6.1
ENSG00000225191	ENSG00000225191	C1	nonDEG	nonBD	RP11-97C18.1
ENSG00000187988	ENSG00000187988	C1	nonDEG	nonBD	RP11-405L18.2
ENSG00000226899	ENSG00000226899	C1	nonDEG	nonBD	RP11-298J20.3
ENSG00000182459	ENSG00000182459	C1	nonDEG	nonBD	TEX19
ENSG00000243521	ENSG00000243521	C1	nonDEG	nonBD	RPL5P33
ENSG00000255949	ENSG00000255949	C1	nonDEG	nonBD	AP003419.16
ENSG00000248431	ENSG00000248431	C1	nonDEG	nonBD	AC005150.1
ENSG00000183298	ENSG00000183298	C1	nonDEG	nonBD	RP11-556K13.1
ENSG00000215070	ENSG00000215070	C1	nonDEG	nonBD	XRCC6P5
ENSG00000145692	ENSG00000145692	C1	nonDEG	BD	BHMT
ENSG00000233427	ENSG00000233427	C1	nonDEG	nonBD	RP1-212P9.3
ENSG00000207251	ENSG00000207251	C1	nonDEG	nonBD	RNU6-342P
ENSG00000147127	ENSG00000147127	C1	nonDEG	nonBD	RAB41
ENSG00000267318	ENSG00000267318	C1	nonDEG	nonBD	RP11-178C3.1
ENSG00000250848	ENSG00000250848	C1	nonDEG	nonBD	CTD-2083E4.5
ENSG00000262714	ENSG00000262714	C1	nonDEG	nonBD	RP11-44F14.8
ENSG00000147689	ENSG00000147689	C1	nonDEG	nonBD	FAM83A
ENSG00000181616	ENSG00000181616	C1	nonDEG	nonBD	OR52H1
ENSG00000272102	ENSG00000272102	C1	nonDEG	nonBD	RP3-355L5.5
ENSG00000249807	ENSG00000249807	C1	nonDEG	nonBD	CTD-2199O4.1
ENSG00000248538	ENSG00000248538	C1	nonDEG	nonBD	RP11-10A14.5
ENSG00000214961	ENSG00000214961	C1	nonDEG	nonBD	RP11-355K23B.1
ENSG00000228728	ENSG00000228728	C1	nonDEG	nonBD	RP11-316K19.3
ENSG00000239198	ENSG00000239198	C1	nonDEG	nonBD	RPL5P22
ENSG00000271321	ENSG00000271321	C1	nonDEG	nonBD	CTAGE6
ENSG00000227836	ENSG00000227836	C1	nonDEG	nonBD	AC008850.3
ENSG00000225568	ENSG00000225568	C1	nonDEG	nonBD	RP11-384B12.3
ENSG00000255291	ENSG00000255291	C1	DEG	nonBD	RP11-701I24.1
ENSG00000198711	ENSG00000198711	C1	nonDEG	nonBD	SSBP3-AS1
ENSG00000227678	ENSG00000227678	C1	nonDEG	nonBD	RP11-73O6.3
ENSG00000251381	ENSG00000251381	C1	nonDEG	nonBD	LINC00958
ENSG00000215022	ENSG00000215022	C1	nonDEG	nonBD	RP1-257A7.4
ENSG00000115474	ENSG00000115474	C1	nonDEG	nonBD	KCNJ13
ENSG00000258179	ENSG00000258179	C1	nonDEG	nonBD	RP11-248E9.7
ENSG00000145428	ENSG00000145428	C1	nonDEG	BD	RNF175
ENSG00000196656	ENSG00000196656	C1	nonDEG	nonBD	AC004057.1
ENSG00000259362	ENSG00000259362	C1	nonDEG	nonBD	RP11-307C19.1
ENSG00000152785	ENSG00000152785	C1	nonDEG	nonBD	BMP3
ENSG00000233821	ENSG00000233821	C1	nonDEG	nonBD	ENOX1-AS1
ENSG00000171587	ENSG00000171587	C1	nonDEG	nonBD	DSCAM
ENSG00000224397	ENSG00000224397	C1	nonDEG	nonBD	RP11-290F20.3
ENSG00000238151	ENSG00000238151	C1	nonDEG	nonBD	MLLT10P1
ENSG00000203478	ENSG00000203478	C1	nonDEG	nonBD	AC061975.4
ENSG00000145416	ENSG00000145416	C1	nonDEG	nonBD	2018-03-01
ENSG00000239100	ENSG00000239100	C1	nonDEG	nonBD	snoU13
ENSG00000163435	ENSG00000163435	C1	nonDEG	nonBD	ELF3
ENSG00000250705	ENSG00000250705	C1	nonDEG	nonBD	CTC-470C15.1
ENSG00000214696	ENSG00000214696	C1	nonDEG	nonBD	AC007347.1
ENSG00000228372	ENSG00000228372	C1	nonDEG	nonBD	RP11-85L21.4
ENSG00000172461	ENSG00000172461	C1	nonDEG	nonBD	FUT9
ENSG00000227972	ENSG00000227972	C1	nonDEG	nonBD	PRKRIRP3
ENSG00000264248	ENSG00000264248	C1	nonDEG	nonBD	AL603831.1
ENSG00000249855	ENSG00000249855	C1	nonDEG	nonBD	EEF1A1P19
ENSG00000259163	ENSG00000259163	C1	nonDEG	nonBD	RP11-1078H9.5
ENSG00000255114	ENSG00000255114	C1	nonDEG	nonBD	RP11-110I1.6
ENSG00000140090	ENSG00000140090	C1	nonDEG	BD	SLC24A4
ENSG00000227839	ENSG00000227839	C1	nonDEG	nonBD	AL645730.2
ENSG00000227455	ENSG00000227455	C1	nonDEG	nonBD	RP11-300M24.1
ENSG00000250687	ENSG00000250687	C1	nonDEG	nonBD	RP11-497H16.7
ENSG00000236497	ENSG00000236497	C1	nonDEG	nonBD	RP11-66A2.2
ENSG00000232858	ENSG00000232858	C1	nonDEG	nonBD	RPL34P27
ENSG00000225544	ENSG00000225544	C1	DEG	nonBD	KB-1027C11.4
ENSG00000129646	ENSG00000129646	C1	nonDEG	nonBD	QRICH2
ENSG00000234848	ENSG00000234848	C1	nonDEG	nonBD	CTD-3105H18.7
ENSG00000213559	ENSG00000213559	C1	nonDEG	nonBD	HNRNPA1P64
ENSG00000237628	ENSG00000237628	C1	nonDEG	nonBD	RP11-522L3.4
ENSG00000212371	ENSG00000212371	C1	nonDEG	nonBD	SNORA46
ENSG00000254537	ENSG00000254537	C1	nonDEG	nonBD	RP1-130L23.1
ENSG00000214748	ENSG00000214748	C1	nonDEG	nonBD	RP11-332E4.1
ENSG00000241105	ENSG00000241105	C1	nonDEG	nonBD	RP11-333A23.2
ENSG00000235128	ENSG00000235128	C1	nonDEG	nonBD	AC013474.4
ENSG00000270257	ENSG00000270257	C1	nonDEG	nonBD	RP11-17P16.2
ENSG00000270096	ENSG00000270096	C1	nonDEG	nonBD	RP11-362K14.6
ENSG00000266577	ENSG00000266577	C1	nonDEG	nonBD	RN7SL830P
ENSG00000260773	ENSG00000260773	C1	nonDEG	nonBD	RP11-352G18.2
ENSG00000250569	ENSG00000250569	C1	nonDEG	nonBD	NTAN1P2
ENSG00000188000	ENSG00000188000	C1	nonDEG	nonBD	OR7D2
ENSG00000260340	ENSG00000260340	C1	nonDEG	nonBD	RP11-254F19.3
ENSG00000238111	ENSG00000238111	C1	nonDEG	nonBD	AC066692.3
ENSG00000214003	ENSG00000214003	C1	nonDEG	nonBD	ATP5F1P3
ENSG00000237370	ENSG00000237370	C1	nonDEG	nonBD	AC010907.2
ENSG00000221743	ENSG00000221743	C1	nonDEG	nonBD	Z95152.1
ENSG00000204792	ENSG00000204792	C1	nonDEG	nonBD	AC104135.3
ENSG00000234617	ENSG00000234617	C1	nonDEG	nonBD	SNRK-AS1
ENSG00000259697	ENSG00000259697	C1	nonDEG	nonBD	RP11-299H22.1
ENSG00000272156	ENSG00000272156	C1	nonDEG	nonBD	RP11-477N3.1
ENSG00000232702	ENSG00000232702	C1	nonDEG	nonBD	RP3-437C15.1
ENSG00000235617	ENSG00000235617	C1	nonDEG	nonBD	XXbac-B476C20.10
ENSG00000251135	ENSG00000251135	C1	nonDEG	nonBD	AC008565.1
ENSG00000185000	ENSG00000185000	C1	DEG	nonBD	DGAT1
ENSG00000260668	ENSG00000260668	C1	nonDEG	nonBD	RP11-744D14.1
ENSG00000228218	ENSG00000228218	C1	nonDEG	BD	ATF4P3
ENSG00000240096	ENSG00000240096	C1	nonDEG	nonBD	RP11-85G20.1
ENSG00000212663	ENSG00000212663	C1	nonDEG	nonBD	RP1-122K4.3
ENSG00000260923	ENSG00000260923	C1	nonDEG	nonBD	AC137934.1
ENSG00000161652	ENSG00000161652	C1	nonDEG	nonBD	IZUMO2
ENSG00000243709	ENSG00000243709	C1	nonDEG	nonBD	LEFTY1
ENSG00000164756	ENSG00000164756	C1	nonDEG	nonBD	SLC30A8
ENSG00000256448	ENSG00000256448	C1	nonDEG	nonBD	RP11-809N8.4
ENSG00000224183	ENSG00000224183	C1	nonDEG	nonBD	SDHDP6
ENSG00000251554	ENSG00000251554	C1	nonDEG	nonBD	RP11-395P13.6
ENSG00000265600	ENSG00000265600	C1	nonDEG	nonBD	AC006480.1
ENSG00000254842	ENSG00000254842	C1	nonDEG	nonBD	RP11-890B15.2
ENSG00000187959	ENSG00000187959	C1	nonDEG	nonBD	CPSF4L
ENSG00000213594	ENSG00000213594	C1	nonDEG	nonBD	GAPDHP25
ENSG00000100031	ENSG00000100031	C1	nonDEG	nonBD	GGT1
ENSG00000188761	ENSG00000188761	C1	nonDEG	nonBD	BCL2L15
ENSG00000215515	ENSG00000215515	C1	nonDEG	nonBD	IFIT1P1
ENSG00000200550	ENSG00000200550	C1	nonDEG	nonBD	RNU6-137P
ENSG00000250530	ENSG00000250530	C1	nonDEG	nonBD	RP11-436H11.3
ENSG00000231134	ENSG00000231134	C1	nonDEG	nonBD	TCF7L1-IT1
ENSG00000263829	ENSG00000263829	C1	nonDEG	nonBD	FAM60BP
ENSG00000237917	ENSG00000237917	C1	nonDEG	nonBD	PARP4P1
ENSG00000222068	ENSG00000222068	C1	nonDEG	nonBD	RN7SKP154
ENSG00000188234	ENSG00000188234	C1	nonDEG	nonBD	AGAP4
ENSG00000233426	ENSG00000233426	C1	nonDEG	nonBD	EIF3FP3
ENSG00000237426	ENSG00000237426	C1	nonDEG	nonBD	ZIK1P1
ENSG00000213333	ENSG00000213333	C1	nonDEG	nonBD	NPM1P50
ENSG00000249853	ENSG00000249853	C1	nonDEG	BD	HS3ST5
ENSG00000230516	ENSG00000230516	C1	nonDEG	nonBD	RP11-555J4.3
ENSG00000261643	ENSG00000261643	C1	nonDEG	nonBD	RP11-529E10.6
ENSG00000261159	ENSG00000261159	C1	nonDEG	nonBD	RP11-723O4.9
ENSG00000158869	ENSG00000158869	C1	nonDEG	nonBD	FCER1G
ENSG00000224583	ENSG00000224583	C1	nonDEG	nonBD	RP11-554D15.4
ENSG00000244738	ENSG00000244738	C1	nonDEG	nonBD	RP11-373E16.3
ENSG00000213226	ENSG00000213226	C1	nonDEG	nonBD	RP11-337C18.4
ENSG00000255734	ENSG00000255734	C1	nonDEG	nonBD	HNRNPABP1
ENSG00000203427	ENSG00000203427	C1	nonDEG	nonBD	AC140061.8
ENSG00000232116	ENSG00000232116	C1	nonDEG	nonBD	RP11-187C18.2
ENSG00000206990	ENSG00000206990	C1	nonDEG	nonBD	Y_RNA
ENSG00000232930	ENSG00000232930	C1	nonDEG	nonBD	AC083864.3
ENSG00000271886	ENSG00000271886	C1	nonDEG	nonBD	MIR98
ENSG00000253288	ENSG00000253288	C1	nonDEG	nonBD	RP11-238K6.1
ENSG00000250474	ENSG00000250474	C1	nonDEG	nonBD	WBP1LP2
ENSG00000200735	ENSG00000200735	C1	nonDEG	nonBD	RNY4P8
ENSG00000265780	ENSG00000265780	C1	nonDEG	nonBD	RP11-449L23.3
ENSG00000239642	ENSG00000239642	C1	nonDEG	nonBD	AC034228.7
ENSG00000267705	ENSG00000267705	C1	nonDEG	nonBD	RP11-108P20.3
ENSG00000251598	ENSG00000251598	C1	nonDEG	nonBD	RP11-789C2.1
ENSG00000204904	ENSG00000204904	C1	nonDEG	nonBD	CXorf31
ENSG00000226608	ENSG00000226608	C1	nonDEG	nonBD	FTLP3
ENSG00000260487	ENSG00000260487	C1	nonDEG	nonBD	RP11-297C4.3
ENSG00000224354	ENSG00000224354	C1	nonDEG	nonBD	MTND2P5
ENSG00000259159	ENSG00000259159	C1	nonDEG	nonBD	MFRP
ENSG00000234308	ENSG00000234308	C1	nonDEG	nonBD	AC093381.2
ENSG00000266457	ENSG00000266457	C1	nonDEG	nonBD	AC026318.1
ENSG00000226259	ENSG00000226259	C1	nonDEG	nonBD	GTF2H2B
ENSG00000253463	ENSG00000253463	C1	nonDEG	nonBD	HMGB1P19
ENSG00000241172	ENSG00000241172	C1	nonDEG	nonBD	RN7SL70P
ENSG00000204282	ENSG00000204282	C1	nonDEG	nonBD	TNRC6C-AS1
ENSG00000214975	ENSG00000214975	C1	nonDEG	nonBD	PPIAP29
ENSG00000224540	ENSG00000224540	C1	nonDEG	nonBD	RP11-385M4.3
ENSG00000215544	ENSG00000215544	C1	nonDEG	nonBD	BCRP7
ENSG00000223324	ENSG00000223324	C1	nonDEG	nonBD	RN7SKP273
ENSG00000265171	ENSG00000265171	C1	nonDEG	nonBD	RN7SL699P
ENSG00000227773	ENSG00000227773	C1	nonDEG	nonBD	ASH1L-IT1
ENSG00000196132	ENSG00000196132	C1	nonDEG	nonBD	MYT1
ENSG00000116785	ENSG00000116785	C1	nonDEG	nonBD	CFHR3
ENSG00000203431	ENSG00000203431	C1	nonDEG	nonBD	AC140061.11
ENSG00000249034	ENSG00000249034	C1	nonDEG	nonBD	AC005609.1
ENSG00000263947	ENSG00000263947	C1	nonDEG	nonBD	RN7SL694P
ENSG00000229206	ENSG00000229206	C1	nonDEG	nonBD	RP11-397O4.1
ENSG00000259335	ENSG00000259335	C1	nonDEG	nonBD	HNRNPMP1
ENSG00000267550	ENSG00000267550	C1	nonDEG	nonBD	CTC-482H14.5
ENSG00000215428	ENSG00000215428	C1	nonDEG	nonBD	AL354898.1
ENSG00000226486	ENSG00000226486	C1	nonDEG	nonBD	LINC01035
ENSG00000245928	ENSG00000245928	C1	nonDEG	nonBD	RP11-630D6.5
ENSG00000273171	ENSG00000273171	C1	nonDEG	nonBD	CTB-96E2.2
ENSG00000268344	ENSG00000268344	C1	nonDEG	nonBD	AL138815.2
ENSG00000272049	ENSG00000272049	C1	nonDEG	nonBD	RP11-480D4.6
ENSG00000270532	ENSG00000270532	C1	nonDEG	nonBD	PEBP1P2
ENSG00000257813	ENSG00000257813	C1	nonDEG	nonBD	RP11-73B8.2
ENSG00000268948	ENSG00000268948	C1	nonDEG	nonBD	AC004017.1
ENSG00000134812	ENSG00000134812	C1	nonDEG	nonBD	GIF
ENSG00000272789	ENSG00000272789	C1	nonDEG	nonBD	RP11-286H15.1
ENSG00000259352	ENSG00000259352	C1	nonDEG	nonBD	RP11-109D20.2
ENSG00000250602	ENSG00000250602	C1	nonDEG	nonBD	RP11-517I3.1
ENSG00000253116	ENSG00000253116	C1	nonDEG	nonBD	RP11-648L3.2
ENSG00000229717	ENSG00000229717	C1	nonDEG	nonBD	RP11-556N4.1
ENSG00000244203	ENSG00000244203	C1	nonDEG	nonBD	FOXP1-AS1
ENSG00000264552	ENSG00000264552	C1	nonDEG	nonBD	AC105030.1
ENSG00000254198	ENSG00000254198	C1	nonDEG	nonBD	RP11-598P20.3
ENSG00000234995	ENSG00000234995	C1	nonDEG	nonBD	AC013429.5
ENSG00000270813	ENSG00000270813	C1	nonDEG	nonBD	NANOGNBP3
ENSG00000077800	ENSG00000077800	C1	nonDEG	nonBD	FKBP6
ENSG00000235472	ENSG00000235472	C1	nonDEG	nonBD	EIF4A1P7
ENSG00000203825	ENSG00000203825	C1	nonDEG	nonBD	RP11-744H18.1
ENSG00000225745	ENSG00000225745	C1	nonDEG	nonBD	PLAC4
ENSG00000181609	ENSG00000181609	C1	nonDEG	nonBD	OR52D1
ENSG00000238642	ENSG00000238642	C1	nonDEG	nonBD	snoU13
ENSG00000225226	ENSG00000225226	C1	nonDEG	nonBD	AC007250.4
ENSG00000237973	ENSG00000237973	C1	nonDEG	nonBD	hsa-mir-6723
ENSG00000273449	ENSG00000273449	C1	nonDEG	nonBD	RP11-218F10.3
ENSG00000237417	ENSG00000237417	C1	nonDEG	nonBD	XRCC6P1
ENSG00000255741	ENSG00000255741	C1	nonDEG	nonBD	RP11-757G1.5
ENSG00000225913	ENSG00000225913	C1	nonDEG	nonBD	RP11-57C13.6
ENSG00000104537	ENSG00000104537	C1	nonDEG	nonBD	ANXA13
ENSG00000254130	ENSG00000254130	C1	nonDEG	nonBD	CTB-7E3.1
ENSG00000203364	ENSG00000203364	C1	nonDEG	nonBD	RP11-370F5.4
ENSG00000237402	ENSG00000237402	C1	nonDEG	nonBD	CAMTA1-IT1
ENSG00000217026	ENSG00000217026	C1	nonDEG	nonBD	RPL10P1
ENSG00000231199	ENSG00000231199	C1	nonDEG	nonBD	MTND5P19
ENSG00000241912	ENSG00000241912	C1	nonDEG	nonBD	RP11-292E2.2
ENSG00000234042	ENSG00000234042	C1	nonDEG	nonBD	RP11-452D2.2
ENSG00000259102	ENSG00000259102	C1	nonDEG	nonBD	CTD-2552B11.2
ENSG00000237693	ENSG00000237693	C1	nonDEG	nonBD	IRGM
ENSG00000236017	ENSG00000236017	C1	nonDEG	nonBD	ASMTL-AS1
ENSG00000234271	ENSG00000234271	C1	nonDEG	nonBD	RP1-138B7.4
ENSG00000228868	ENSG00000228868	C1	nonDEG	nonBD	MYLKP1
ENSG00000258806	ENSG00000258806	C1	nonDEG	nonBD	OR11H7
ENSG00000260939	ENSG00000260939	C1	nonDEG	nonBD	RP11-467J12.3
ENSG00000230215	ENSG00000230215	C1	nonDEG	nonBD	EIF2B5-AS1
ENSG00000144410	ENSG00000144410	C1	nonDEG	nonBD	CPO
ENSG00000205592	ENSG00000205592	C1	nonDEG	nonBD	MUC19
ENSG00000249506	ENSG00000249506	C1	nonDEG	nonBD	ZEB2P1
ENSG00000261436	ENSG00000261436	C1	nonDEG	nonBD	RP11-354I13.2
ENSG00000269911	ENSG00000269911	C1	nonDEG	nonBD	FAM226B
ENSG00000256786	ENSG00000256786	C1	nonDEG	nonBD	AP001029.1
ENSG00000219135	ENSG00000219135	C1	nonDEG	nonBD	RP11-129H15.3
ENSG00000256904	ENSG00000256904	C1	nonDEG	nonBD	A2ML1-AS2
ENSG00000242088	ENSG00000242088	C1	nonDEG	nonBD	AC090602.2
ENSG00000237442	ENSG00000237442	C1	nonDEG	nonBD	HNRNPA1P57
ENSG00000253983	ENSG00000253983	C1	nonDEG	nonBD	RP1-16A9.1
ENSG00000178248	ENSG00000178248	C1	nonDEG	nonBD	AP000345.1
ENSG00000178222	ENSG00000178222	C1	nonDEG	BD	RNF212
ENSG00000254589	ENSG00000254589	C1	nonDEG	nonBD	EIF4A2P3
ENSG00000219409	ENSG00000219409	C1	nonDEG	nonBD	RP11-106E7.1
ENSG00000149742	ENSG00000149742	C1	nonDEG	nonBD	SLC22A9
ENSG00000250116	ENSG00000250116	C1	nonDEG	nonBD	RP11-417F21.1
ENSG00000066923	ENSG00000066923	C1	nonDEG	nonBD	STAG3
ENSG00000255274	ENSG00000255274	C1	nonDEG	nonBD	TMPRSS4-AS1
ENSG00000265933	ENSG00000265933	C1	nonDEG	nonBD	LINC00668
ENSG00000255074	ENSG00000255074	C1	nonDEG	nonBD	RP11-140L24.3
ENSG00000269288	ENSG00000269288	C1	nonDEG	nonBD	CTD-2245F17.6
ENSG00000251330	ENSG00000251330	C1	nonDEG	nonBD	CTD-2283N19.1
ENSG00000217027	ENSG00000217027	C1	nonDEG	nonBD	TPT1P4
ENSG00000221521	ENSG00000221521	C1	nonDEG	nonBD	AL158151.2
ENSG00000112936	ENSG00000112936	C1	nonDEG	nonBD	C7
ENSG00000183091	ENSG00000183091	C1	nonDEG	nonBD	NEB
ENSG00000213956	ENSG00000213956	C1	nonDEG	nonBD	RP11-269M20.1
ENSG00000253626	ENSG00000253626	C1	nonDEG	nonBD	EIF5AL1
ENSG00000165204	ENSG00000165204	C1	nonDEG	nonBD	OR1K1
ENSG00000263880	ENSG00000263880	C1	nonDEG	nonBD	RN7SL747P
ENSG00000214305	ENSG00000214305	C1	nonDEG	nonBD	AP001024.1
ENSG00000231486	ENSG00000231486	C1	nonDEG	nonBD	AC096579.7
ENSG00000237250	ENSG00000237250	C1	nonDEG	nonBD	RP11-193H5.1
ENSG00000272498	ENSG00000272498	C1	nonDEG	nonBD	RP11-415F23.3
ENSG00000243978	ENSG00000243978	C1	nonDEG	nonBD	RGAG1
ENSG00000213250	ENSG00000213250	C1	nonDEG	nonBD	RBMS2P1
ENSG00000204422	ENSG00000204422	C1	nonDEG	nonBD	XXbac-BPG32J3.20
ENSG00000259020	ENSG00000259020	C1	nonDEG	nonBD	RP11-529H20.3
ENSG00000261231	ENSG00000261231	C1	nonDEG	nonBD	RP11-523L20.2
ENSG00000271461	ENSG00000271461	C1	nonDEG	nonBD	RP4-673D20.6
ENSG00000261520	ENSG00000261520	C1	nonDEG	BD	DLGAP1-AS5
ENSG00000227719	ENSG00000227719	C1	nonDEG	nonBD	AC006042.6
ENSG00000272989	ENSG00000272989	C1	nonDEG	nonBD	RP13-616I3.1
ENSG00000249092	ENSG00000249092	C1	nonDEG	nonBD	CTD-2325A15.3
ENSG00000123870	ENSG00000123870	C1	nonDEG	nonBD	ZNF137P
ENSG00000234810	ENSG00000234810	C1	nonDEG	nonBD	RP11-466L17.1
ENSG00000250764	ENSG00000250764	C1	nonDEG	nonBD	CTD-2152M20.2
ENSG00000260977	ENSG00000260977	C1	nonDEG	nonBD	RP11-333I13.1
[truncated: 27,723 more rows]

## Sheet: BD regions
chr	start	end	ENSEMBL_ID
chr1	860260	879955	ENSG00000187634
chr1	934342	935552	ENSG00000188290
chr1	1138888	1142071	ENSG00000186891
chr1	1177826	1182102	ENSG00000184163
chr1	1533392	1535476	ENSG00000228594
chr1	1567474	1570639	ENSG00000189409
chr1	1853396	1935276	ENSG00000142609
chr1	1981909	2116834	ENSG00000067606
chr1	2985732	3355185	ENSG00000142611
chr1	3370990	3397677	ENSG00000130762
chr1	3547331	3569325	ENSG00000116213
chr1	3569084	3652765	ENSG00000078900
chr1	3689352	3692546	ENSG00000235169
chr1	4714792	4852594	ENSG00000196581
chr1	6161853	6240183	ENSG00000116254
chr1	6241329	6269449	ENSG00000116251
chr1	6472478	6484730	ENSG00000069812
chr1	6484848	6521430	ENSG00000187017
chr1	7979907	8000926	ENSG00000049249
chr1	9711790	9789172	ENSG00000171608
chr1	10057264	10076078	ENSG00000162444
chr1	10696661	10856707	ENSG00000130940
chr1	11539223	11597641	ENSG00000204624
chr1	11734537	11751707	ENSG00000116670
chr1	11751786	11785914	ENSG00000162490
chr1	11821844	11849642	ENSG00000215910
chr1	12123434	12204264	ENSG00000120949
chr1	15573768	15726779	ENSG00000142621
chr1	16542404	16554522	ENSG00000237276
chr1	16555368	16556038	ENSG00000204377
chr1	16972069	16976914	ENSG00000186301
chr1	17393256	17445948	ENSG00000117115
chr1	19592476	19600688	ENSG00000211454
chr1	20512578	20522541	ENSG00000162543
chr1	20808884	20812713	ENSG00000162545
chr1	21046225	21059330	ENSG00000189410
chr1	21751118	21754460	ENSG00000227001
chr1	21754796	21756030	ENSG00000187952
chr1	21835858	21904905	ENSG00000162551
chr1	21922708	21995801	ENSG00000076864
chr1	22443798	22470462	ENSG00000162552
chr1	24171567	24194784	ENSG00000179163
chr1	24480647	24514449	ENSG00000185436
chr1	24829387	24867530	ENSG00000117602
chr1	25943959	26112698	ENSG00000117643
chr1	26363743	26372624	ENSG00000158014
chr1	28261504	28285668	ENSG00000130768
chr1	29445940	29450447	ENSG00000253304
chr1	29563028	29653325	ENSG00000060656
chr1	31342314	31381608	ENSG00000162512
chr1	31652592	31712401	ENSG00000084628
chr1	32192718	32230494	ENSG00000121753
chr1	32930670	32962287	ENSG00000273274
chr1	33327869	33338083	ENSG00000160097
chr1	33351595	33364042	ENSG00000121905
chr1	33473585	33546597	ENSG00000004455
chr1	33546705	33586131	ENSG00000142920
chr1	33772367	33786699	ENSG00000184389
chr1	33979609	34631443	ENSG00000121904
chr1	35178338	35325417	ENSG00000163866
chr1	35246790	35251970	ENSG00000188910
chr1	35331037	35395186	ENSG00000116544
chr1	36038971	36060929	ENSG00000116819
chr1	36171626	36171875	ENSG00000239859
chr1	36560837	36590821	ENSG00000171812
chr1	38076951	38100595	ENSG00000169218
chr1	38259474	38266809	ENSG00000185090
chr1	39546988	39952849	ENSG00000127603
chr1	39957318	39991607	ENSG00000183682
chr1	40089825	40105617	ENSG00000163909
chr1	40144320	40157361	ENSG00000116983
chr1	40157854	40229586	ENSG00000084072
chr1	40235195	40237020	ENSG00000198754
chr1	40766159	40783488	ENSG00000049089
chr1	41086351	41131329	ENSG00000117016
chr1	41249684	41306124	ENSG00000117013
chr1	41827594	41849262	ENSG00000204060
chr1	42846466	42888249	ENSG00000177181
chr1	44398992	44402913	ENSG00000117407
chr1	44870866	45117396	ENSG00000187147
chr1	46859937	46879520	ENSG00000117480
chr1	47881744	47883723	ENSG00000186790
chr1	47897805	47900313	ENSG00000237424
chr1	53099016	53135355	ENSG00000182183
chr1	53527854	53551174	ENSG00000174348
chr1	55245385	55266940	ENSG00000006555
chr1	55505221	55530525	ENSG00000169174
chr1	60280458	60342050	ENSG00000134709
chr1	66258197	66840259	ENSG00000184588
chr1	67773047	67862583	ENSG00000081985
chr1	70034081	70617628	ENSG00000033122
chr1	71318036	71513491	ENSG00000050628
chr1	71514538	71532867	ENSG00000235079
chr1	77333126	77531396	ENSG00000117069
chr1	85277285	85358896	ENSG00000171517
chr1	85391268	85462796	ENSG00000153898
chr1	85464830	85598821	ENSG00000162643
chr1	85483765	85514182	ENSG00000055732
chr1	86194916	86622626	ENSG00000171502
chr1	89646831	89664615	ENSG00000162654
chr1	92940319	92952433	ENSG00000162676
chr1	95138474	95139717	ENSG00000244433
chr1	95285898	95360802	ENSG00000143036
chr1	95582894	95663163	ENSG00000152078
chr1	95583479	95712781	ENSG00000271092
chr1	103342023	103574052	ENSG00000060718
chr1	107682629	108026080	ENSG00000162631
chr1	108113782	108507766	ENSG00000134215
chr1	109648573	109656479	ENSG00000179902
chr1	109656301	109749401	ENSG00000116299
chr1	109792641	109818372	ENSG00000143126
chr1	109852192	109940573	ENSG00000134243
chr1	110009180	110024759	ENSG00000143028
chr1	110026101	110035426	ENSG00000162650
chr1	110602616	110613322	ENSG00000156150
chr1	110693108	110744824	ENSG00000197106
chr1	110751456	110752609	ENSG00000224965
chr1	110753965	110825722	ENSG00000116396
chr1	111729796	111747157	ENSG00000162777
chr1	112313284	112531777	ENSG00000171385
chr1	115397424	115537991	ENSG00000198765
chr1	115590632	115632121	ENSG00000134198
chr1	116184574	116240845	ENSG00000173218
chr1	116519119	116612675	ENSG00000163393
chr1	117117031	117210375	ENSG00000143061
chr1	118148556	118170994	ENSG00000183508
chr1	118496484	118727846	ENSG00000155761
chr1	144534038	144534199	ENSG00000201699
chr1	149874870	149889434	ENSG00000159164
chr1	150254953	150259505	ENSG00000159208
chr1	151810295	151813033	ENSG00000225556
chr1	152078793	152086556	ENSG00000159450
chr1	153651113	153666468	ENSG00000169418
chr1	154540257	154552502	ENSG00000160716
chr1	154669931	154842756	ENSG00000143603
chr1	156307105	156316786	ENSG00000163467
chr1	156339003	156355011	ENSG00000132677
chr1	156611182	156629324	ENSG00000132692
chr1	156809855	156828810	ENSG00000027644
chr1	158145640	158147545	ENSG00000227295
chr1	159141399	159173103	ENSG00000162706
chr1	159896829	159915386	ENSG00000085552
chr1	160007257	160040038	ENSG00000177807
chr1	167599330	167675486	ENSG00000198771
chr1	169483404	169555826	ENSG00000198734
chr1	170631869	170708560	ENSG00000116132
chr1	171810621	172387606	ENSG00000197959
chr1	176826438	177134109	ENSG00000152092
chr1	177140633	177251558	ENSG00000198797
chr1	180199421	180249380	ENSG00000121454
chr1	182567758	182573543	ENSG00000143333
chr1	182758428	182799519	ENSG00000135838
chr1	182869000	182922660	ENSG00000157060
chr1	183217372	183387737	ENSG00000157064
chr1	183898796	184006863	ENSG00000198756
chr1	184759858	184943682	ENSG00000135842
chr1	200860176	200884863	ENSG00000163362
chr1	201252580	201302121	ENSG00000081277
chr1	201865580	201915715	ENSG00000163431
chr1	202163029	202288909	ENSG00000133067
chr1	202780082	202781284	ENSG00000228288
chr1	202995626	203047868	ENSG00000143847
chr1	204797779	204991950	ENSG00000163531
chr1	205473723	205501921	ENSG00000117266
chr1	205538013	205572046	ENSG00000174514
chr1	206680879	206762616	ENSG00000136653
chr1	207077731	207096592	ENSG00000162894
chr1	207222801	207254369	ENSG00000123836
chr1	207669492	207813992	ENSG00000203710
chr1	210111538	210337636	ENSG00000143469
chr1	212859760	212873327	ENSG00000123685
chr1	213123862	213165379	ENSG00000143494
chr1	213991094	214160973	ENSG00000230461
chr1	216676588	217311097	ENSG00000196482
chr1	220701568	220837803	ENSG00000116141
chr1	223394161	223537544	ENSG00000143502
chr1	226736501	226796915	ENSG00000203685
chr1	228106357	228135599	ENSG00000143816
chr1	228595641	228604562	ENSG00000162931
chr1	228870824	228882416	ENSG00000116574
chr1	229566992	229569845	ENSG00000143632
chr1	230457392	230561475	ENSG00000177614
chr1	231297858	231357302	ENSG00000119283
chr1	233749750	233808258	ENSG00000135750
chr1	235710987	235814054	ENSG00000168243
chr1	236305832	236385165	ENSG00000077585
chr1	236849754	236927931	ENSG00000077522
chr1	245318287	245872733	ENSG00000162849
chr1	247273462	247275719	ENSG00000221953
chr2	279558	288851	ENSG00000189292
chr2	6980701	7006766	ENSG00000134326
chr2	7005937	7038370	ENSG00000134321
chr2	8818975	8824583	ENSG00000115738
chr2	10196907	10221071	ENSG00000205795
chr2	10861775	10925236	ENSG00000143882
chr2	11052063	11054350	ENSG00000162975
chr2	14772810	14790933	ENSG00000162981
chr2	16061159	16082371	ENSG00000233718
chr2	16080686	16087129	ENSG00000134323
chr2	17720393	17838285	ENSG00000163032
chr2	18059114	18542882	ENSG00000170745
chr2	19551246	19558414	ENSG00000143867
chr2	20866424	20873418	ENSG00000143869
chr2	24397938	24423718	ENSG00000186453
chr2	25383722	25391772	ENSG00000115138
chr2	26395960	26412532	ENSG00000157833
chr2	26785450	26802400	ENSG00000173557
chr2	26915619	26956288	ENSG00000171303
chr2	27070615	27173219	ENSG00000157851
chr2	27321757	27341995	ENSG00000138028
chr2	27530268	27531313	ENSG00000163794
chr2	30454397	30546596	ENSG00000213626
chr2	31395924	31456724	ENSG00000214711
chr2	31456880	31492313	ENSG00000013016
chr2	38302791	38408997	ENSG00000232973
chr2	39892122	39945103	ENSG00000152154
chr2	42275160	42285668	ENSG00000162878
chr2	42669157	42721237	ENSG00000171126
chr2	42721709	42984087	ENSG00000057935
chr2	42994229	43019733	ENSG00000162882
chr2	45168902	45173216	ENSG00000138083
chr2	45232300	45236569	ENSG00000170577
chr2	47743720	47798078	ENSG00000184261
chr2	54950636	55199157	ENSG00000214595
chr2	58654934	59290901	ENSG00000233723
chr2	60678302	60780702	ENSG00000119866
chr2	60962030	60962850	ENSG00000271707
chr2	63277192	63284971	ENSG00000115507
chr2	65537985	65659771	ENSG00000198369
chr2	70674412	70781325	ENSG00000163235
chr2	70834750	70995357	ENSG00000075340
chr2	71127720	71160576	ENSG00000116035
chr2	71409869	71454213	ENSG00000124374
chr2	71503691	71662199	ENSG00000075292
chr2	72356367	72375167	ENSG00000003137
chr2	73429386	73439641	ENSG00000214513
chr2	73481810	73511559	ENSG00000163013
chr2	73518058	73520833	ENSG00000135625
chr2	74652963	74669549	ENSG00000114993
chr2	74724644	74730443	ENSG00000179528
chr2	74785010	74875465	ENSG00000159374
chr2	86441116	86565206	ENSG00000068615
chr2	88469835	88486146	ENSG00000144115
chr2	89065324	89106126	ENSG00000230006
chr2	96808905	96811179	ENSG00000158050
chr2	97525453	97536494	ENSG00000168758
chr2	98703579	98929762	ENSG00000168658
chr2	99410309	99552722	ENSG00000196872
chr2	100889753	100939195	ENSG00000170500
chr2	101962013	102004057	ENSG00000175874
chr2	103236166	103327777	ENSG00000115616
chr2	111876955	111926024	ENSG00000153094
chr2	113914902	113966973	ENSG00000125637
chr2	118617003	118692518	ENSG00000125631
chr2	121103719	121109384	ENSG00000163083
chr2	121493199	121750229	ENSG00000074047
chr2	127941696	127977654	ENSG00000186684
chr2	130737235	130740311	ENSG00000222014
chr2	131513008	131525707	ENSG00000178171
chr2	131594489	131804836	ENSG00000136002
chr2	132181374	132182440	ENSG00000214077
chr2	133110240	133112412	ENSG00000230992
chr2	136871919	136875735	ENSG00000121966
chr2	140988992	142889270	ENSG00000168702
chr2	149632819	149883273	ENSG00000168280
chr2	152689290	152955593	ENSG00000182389
chr2	154728426	155310361	ENSG00000144278
chr2	155554811	155714863	ENSG00000162989
chr2	158383279	158485517	ENSG00000123612
chr2	162272605	162282381	ENSG00000136535
chr2	162280843	162841792	ENSG00000144290
chr2	166604101	166651192	ENSG00000115339
chr2	169690642	169769881	ENSG00000152253
chr2	169983619	170219195	ENSG00000081479
chr2	170623695	170625309	ENSG00000231550
chr2	171608221	171609562	ENSG00000128692
chr2	172949468	172954405	ENSG00000144355
chr2	172964167	172967628	ENSG00000115844
chr2	173600002	173917621	ENSG00000091428
chr2	176973518	176984670	ENSG00000128710
chr2	176986339	177001826	ENSG00000237380
chr2	182321929	182400914	ENSG00000115232
chr2	182401403	182545392	ENSG00000188452
chr2	183698002	183731890	ENSG00000162998
chr2	191273081	191373931	ENSG00000151690
chr2	192813769	193060435	ENSG00000144339
chr2	198591603	198651486	ENSG00000152430
chr2	200134223	200335989	ENSG00000119042
chr2	202899310	202903160	ENSG00000155760
chr2	207139387	207179148	ENSG00000204186
chr2	210636717	210864024	ENSG00000144406
chr2	212240446	213403565	ENSG00000178568
chr2	213864429	214017151	ENSG00000030419
chr2	217497551	217529159	ENSG00000115457
chr2	217536828	217560248	ENSG00000115461
chr2	219845809	219850379	ENSG00000163497
chr2	219919142	219925189	ENSG00000163501
chr2	220363589	220371710	ENSG00000144591
chr2	220403669	220408509	ENSG00000123989
chr2	220415451	220436581	ENSG00000124006
chr2	220433884	220440435	ENSG00000123999
chr2	220492049	220506702	ENSG00000114923
chr2	223289236	223425667	ENSG00000163082
chr2	224839829	224904036	ENSG00000135919
chr2	227596033	227664475	ENSG00000169047
chr2	227867427	228028829	ENSG00000081052
chr2	228549926	228582728	ENSG00000135917
chr2	230222345	230579274	ENSG00000187957
chr2	231729354	231743963	ENSG00000135916
chr2	231822308	231822665	ENSG00000235013
chr2	231902205	231914434	ENSG00000204128
chr2	232260254	232265875	ENSG00000156966
chr2	232387871	232395206	ENSG00000171596
chr2	232786530	232791113	ENSG00000163273
chr2	237073879	237077012	ENSG00000168505
chr2	238394071	238463961	ENSG00000115648
chr2	238767536	238820756	ENSG00000132329
chr2	239067623	239077541	ENSG00000178752
chr2	239146908	239149303	ENSG00000144485
chr2	239756673	239795893	ENSG00000233608
chr2	241375088	241407493	ENSG00000063660
chr2	241653181	241759725	ENSG00000130294
chr3	2140497	3099645	ENSG00000144619
chr3	8792094	8811314	ENSG00000180914
chr3	9745491	9771592	ENSG00000144550
chr3	12045876	12232900	ENSG00000157152
chr3	12328867	12475855	ENSG00000132170
chr3	13357737	13461809	ENSG00000132182
chr3	13857755	13921618	ENSG00000154764
chr3	18386879	18487080	ENSG00000182568
chr3	19189946	19577138	ENSG00000183960
chr3	24496627	24500925	ENSG00000224822
chr3	28616282	28799831	ENSG00000228214
chr3	30767692	30936257	ENSG00000144644
chr3	35680437	35835988	ENSG00000172995
chr3	37493606	37865005	ENSG00000144668
chr3	42846244	42929466	ENSG00000144648
chr3	42947223	42960825	ENSG00000182983
chr3	44621430	44622518	ENSG00000214820
chr3	44626380	44689963	ENSG00000186448
chr3	45123770	45187914	ENSG00000163814
chr3	45796942	45838027	ENSG00000163817
chr3	46742823	46752376	ENSG00000181585
chr3	47603729	47622282	ENSG00000114646
chr3	48601506	48632700	ENSG00000114270
chr3	48673902	48700348	ENSG00000008300
chr3	49586739	49591799	ENSG00000226913
chr3	49591922	49708978	ENSG00000164061
chr3	49721380	49726934	ENSG00000173531
chr3	50242679	50258411	ENSG00000188338
chr3	50712672	51421629	ENSG00000088538
chr3	51741086	51752629	ENSG00000164082
chr3	52937588	53080766	ENSG00000163935
chr3	53528683	53847760	ENSG00000157388
chr3	53846362	53880417	ENSG00000016391
chr3	53880607	53899827	ENSG00000056736
chr3	55499743	55523973	ENSG00000114251
chr3	55521727	55522336	ENSG00000244586
chr3	57094469	57109460	ENSG00000186451
chr3	64173220	64186641	ENSG00000226017
chr3	69520603	69521683	ENSG00000239263
chr3	71724567	71803924	ENSG00000163412
chr3	71803201	71805647	ENSG00000170837
chr3	72937224	73047289	ENSG00000172986
chr3	85008132	86123579	ENSG00000175161
chr3	86987119	87040269	ENSG00000206538
chr3	96533425	97471304	ENSG00000080224
chr3	98376646	98379414	ENSG00000244153
chr3	112929850	113006303	ENSG00000144857
chr3	113251143	113348425	ENSG00000072858
chr3	113666748	113684248	ENSG00000184307
chr3	115342171	115440337	ENSG00000172020
chr3	119883492	120003941	ENSG00000175697
chr3	120626919	121143608	ENSG00000145087
chr3	122628041	122747452	ENSG00000082684
chr3	125725198	125820404	ENSG00000114544
chr3	126061478	126076285	ENSG00000163884
chr3	126113782	126155399	ENSG00000163885
chr3	127348024	127391652	ENSG00000114631
chr3	127634075	127706514	ENSG00000187715
chr3	128720472	128759585	ENSG00000114654
chr3	129693148	129696781	ENSG00000170893
chr3	132757235	133116636	ENSG00000144868
chr3	133464800	133497850	ENSG00000091513
chr3	133543083	133614680	ENSG00000154917
chr3	134321980	134370478	ENSG00000174611
chr3	138066539	138124375	ENSG00000158186
chr3	138153428	138200528	ENSG00000158220
chr3	138663066	138665982	ENSG00000183770
chr3	138666076	138672293	ENSG00000206262
chr3	139236276	139258671	ENSG00000114115
chr3	139279022	139396859	ENSG00000163864
chr3	139654027	140296239	ENSG00000158258
chr3	140770244	140867453	ENSG00000175093
chr3	142534764	142608045	ENSG00000163710
chr3	142668006	142682178	ENSG00000188582
chr3	142683339	142779567	ENSG00000163714
chr3	150803484	151154860	ENSG00000144893
chr3	152552736	152555841	ENSG00000169860
chr3	155093369	155462856	ENSG00000114805
chr3	157814948	157824292	ENSG00000168779
chr3	157823644	158263519	ENSG00000174891
chr3	159818478	159820661	ENSG00000184100
chr3	159943423	159945999	ENSG00000180044
chr3	160473390	160796695	ENSG00000163590
chr3	161062580	161090668	ENSG00000196542
chr3	164904508	164914897	ENSG00000121871
chr3	167967310	168548387	ENSG00000206120
chr3	169755717	169803191	ENSG00000173890
chr3	170177372	170303863	ENSG00000013293
chr3	180585929	180700541	ENSG00000114416
chr3	181429714	181432221	ENSG00000181449
chr3	182734043	182735596	ENSG00000243368
chr3	182976088	182976204	ENSG00000202502
chr3	183948217	183960117	ENSG00000145198
chr3	183977001	183979251	ENSG00000163888
chr3	184097861	184108524	ENSG00000090539
chr3	184279572	184300197	ENSG00000182580
chr3	184795838	184870802	ENSG00000187068
chr3	185823457	186080026	ENSG00000058866
chr3	194115550	194119995	ENSG00000178732
chr3	196726331	196731615	ENSG00000228109
chr3	197780393	197807591	ENSG00000226435
chr4	264464	299110	ENSG00000186777
chr4	331603	378653	ENSG00000131127
chr4	778745	819986	ENSG00000168993
chr4	1003724	1020685	ENSG00000127418
chr4	1050038	1107350	ENSG00000178222
chr4	1795034	1810599	ENSG00000068078
chr4	1984441	2043630	ENSG00000185049
chr4	2043689	2045697	ENSG00000243449
chr4	2061239	2070816	ENSG00000185818
chr4	5749811	5894785	ENSG00000072832
chr4	6322305	6565327	ENSG00000074211
chr4	7194265	7744554	ENSG00000184985
chr4	7967039	8160559	ENSG00000163995
chr4	8271492	8308838	ENSG00000170801
chr4	11394774	11431389	ENSG00000002587
chr4	15779898	15854853	ENSG00000004468
chr4	15964699	16086001	ENSG00000007062
chr4	17630929	17783135	ENSG00000047662
chr4	25000469	25032501	ENSG00000153012
chr4	35949843	36246131	ENSG00000047365
chr4	37455563	37625117	ENSG00000154274
chr4	37892708	38140796	ENSG00000065882
chr4	40425272	40632892	ENSG00000163694
chr4	40751914	40812002	ENSG00000179299
chr4	41258430	41270472	ENSG00000154277
chr4	41361624	41702061	ENSG00000064042
chr4	42112955	42154895	ENSG00000188848
chr4	44175926	44450824	ENSG00000183783
chr4	48485360	48491213	ENSG00000145248
chr4	53588785	53617807	ENSG00000226887
chr4	53728457	53733000	ENSG00000128045
chr4	55095264	55164414	ENSG00000134853
chr4	55524085	55606881	ENSG00000157404
chr4	56461396	56502865	ENSG00000109255
chr4	57676026	57687908	ENSG00000128040
chr4	57774075	57802010	ENSG00000084093
chr4	69242041	69242226	ENSG00000162840
chr4	72897521	73013784	ENSG00000056291
chr4	75669969	75719896	ENSG00000174808
chr4	75858305	75975325	ENSG00000169116
chr4	77172886	77232752	ENSG00000118804
chr4	77265703	77266743	ENSG00000249858
chr4	78978724	79465423	ENSG00000138759
chr4	81105033	81125483	ENSG00000152784
chr4	81187753	81257834	ENSG00000138675
chr4	81256874	81884910	ENSG00000197826
chr4	82347547	82965397	ENSG00000138670
chr4	84457067	84527028	ENSG00000138678
chr4	85504132	85572491	ENSG00000163624
chr4	89378268	89427314	ENSG00000138646
chr4	89647106	90032549	ENSG00000138640
chr4	90033968	90036050	ENSG00000180346
chr4	93225550	94695707	ENSG00000152208
chr4	96083655	96470357	ENSG00000182168
chr4	105389469	105416058	ENSG00000168772
chr4	106629935	106768885	ENSG00000138780
chr4	106815932	106925184	ENSG00000168743
chr4	109088681	109177992	ENSG00000232021
chr4	109731877	110223813	ENSG00000188517
chr4	115519611	115599380	ENSG00000174607
chr4	118954773	119179803	ENSG00000164100
chr4	119201193	119274158	ENSG00000164099
chr4	122800182	122872909	ENSG00000138741
chr4	143208070	143208778	ENSG00000242134
chr4	144498455	144621828	ENSG00000183090
chr4	148402069	148466106	ENSG00000151617
chr4	153857504	153900848	ENSG00000137460
chr4	154631277	154681387	ENSG00000145428
chr4	155153399	155412930	ENSG00000197410
chr4	155548097	155674270	ENSG00000121207
chr4	156129781	156138230	ENSG00000185149
chr4	156263810	156298122	ENSG00000164114
chr4	156587863	156653501	ENSG00000164116
chr4	164245113	164265984	ENSG00000164128
chr4	172733405	173962710	ENSG00000174473
chr4	174448421	174512475	ENSG00000237125
chr4	176554085	176923815	ENSG00000150625
chr4	176986985	177103978	ENSG00000150627
chr4	183065140	183724177	ENSG00000218336
chr4	187025573	187093821	ENSG00000109794
chr4	187508937	187647876	ENSG00000083857
chr5	1008944	1039058	ENSG00000145506
chr5	6448736	6495022	ENSG00000215218
chr5	6582249	6588612	ENSG00000250056
chr5	7830491	7851603	ENSG00000215217
chr5	7851299	7906138	ENSG00000124275
chr5	9035138	9546187	ENSG00000112902
chr5	9546312	9550721	ENSG00000250786
chr5	14581884	14615116	ENSG00000145569
chr5	16473147	16617167	ENSG00000154153
chr5	31639517	32111037	ENSG00000133401
chr5	33523640	33892297	ENSG00000151388
chr5	37812779	37839788	ENSG00000168621
chr5	38258511	38465123	ENSG00000164318
chr5	42423879	42721979	ENSG00000112964
chr5	43192173	43280952	ENSG00000177453
chr5	49961733	50142356	ENSG00000151883
chr5	54455946	54462899	ENSG00000164294
chr5	54515442	54523143	ENSG00000234602
chr5	54526980	54529508	ENSG00000152669
chr5	57878048	58155213	ENSG00000152932
chr5	60047618	60140216	ENSG00000164181
chr5	65892176	66465423	ENSG00000069020
chr5	68788119	68853931	ENSG00000197822
chr5	72740654	72744352	ENSG00000251493
chr5	74075134	74075238	ENSG00000199645
chr5	75378997	75649764	ENSG00000122012
chr5	75699074	76003957	ENSG00000145703
chr5	76248538	76276983	ENSG00000145708
chr5	76506274	76725632	ENSG00000113231
chr5	78293438	78531861	ENSG00000132837
chr5	78407602	78428108	ENSG00000145692
chr5	78532012	78623038	ENSG00000152409
chr5	79852574	79866307	ENSG00000189127
chr5	82767284	82878122	ENSG00000038427
chr5	95726119	95769847	ENSG00000175426
chr5	112768251	112770728	ENSG00000212122
chr5	113696642	113832337	ENSG00000080709
chr5	114460459	114516243	ENSG00000152503
chr5	115140430	115152651	ENSG00000129596
chr5	122424816	122529960	ENSG00000061455
chr5	126626523	126801429	ENSG00000145794
chr5	132083137	132089856	ENSG00000205089
chr5	132149033	132152488	ENSG00000198944
chr5	133450402	133487556	ENSG00000081059
chr5	134363425	134370503	ENSG00000069011
chr5	134368970	134691744	ENSG00000224186
chr5	135170338	135224326	ENSG00000145832
chr5	138727635	138730885	ENSG00000228672
chr5	139026884	139063467	ENSG00000171604
chr5	139452442	139488215	ENSG00000245146
chr5	139487362	139496321	ENSG00000185129
chr5	140011313	140013286	ENSG00000170458
chr5	140306302	140391929	ENSG00000248383
chr5	140345820	140391936	ENSG00000243232
chr5	140514800	140517703	ENSG00000113209
chr5	140613938	140617101	ENSG00000146001
chr5	140625147	140627799	ENSG00000113248
chr5	140710252	140892546	ENSG00000204956
chr5	140718539	140892546	ENSG00000081853
chr5	140729828	140892546	ENSG00000254221
chr5	140734768	140892546	ENSG00000262576
chr5	140739703	140892546	ENSG00000253910
chr5	140749831	140892546	ENSG00000262209
chr5	140753651	140892546	ENSG00000253731
chr5	140762467	140892546	ENSG00000253537
chr5	140767452	140892546	ENSG00000253953
chr5	140772381	140892546	ENSG00000253767
chr5	140782520	140892546	ENSG00000261934
chr5	140787770	140892546	ENSG00000253305
chr5	140792743	140892546	ENSG00000253846
chr5	140797427	140892546	ENSG00000254122
chr5	140800762	140891835	ENSG00000253873
chr5	140810185	140892546	ENSG00000253159
chr5	145718587	145720083	ENSG00000091010
chr5	146614526	146767415	ENSG00000169302
chr5	156822542	157002783	ENSG00000135074
chr5	157052687	157098488	ENSG00000039600
chr5	158122928	158526769	ENSG00000164330
chr5	159343790	159399551	ENSG00000170214
chr5	159774758	159797648	ENSG00000145861
chr5	167718656	167899308	ENSG00000113645
chr5	167956121	167957639	ENSG00000188573
chr5	170846660	170884627	ENSG00000156427
chr5	172068269	172118543	ENSG00000214357
chr5	172659112	172662360	ENSG00000183072
chr5	174151536	174157896	ENSG00000120149
chr5	176047085	176057530	ENSG00000074317
chr5	176237478	176307897	ENSG00000113763
chr5	176829141	176836577	ENSG00000131187
chr5	177433406	177482560	ENSG00000204677
chr5	177664619	178017556	ENSG00000050767
chr5	178537852	178772431	ENSG00000087116
chr5	179727690	179780387	ENSG00000131459
chr5	180017103	180018540	ENSG00000161055
chr6	391739	411447	ENSG00000137265
chr6	1610681	1614127	ENSG00000054598
chr6	3064225	3115421	ENSG00000137275
chr6	3224495	3231964	ENSG00000137285
chr6	3231637	3303607	ENSG00000180822
chr6	5085720	5087455	ENSG00000219607
chr6	5998232	6007200	ENSG00000124785
chr6	7541808	7586950	ENSG00000096696
chr6	10762956	10838764	ENSG00000111837
chr6	10980992	11044547	ENSG00000197977
chr6	13924677	13980533	ENSG00000180537
chr6	14117872	14137149	ENSG00000112149
chr6	17102489	17131603	ENSG00000230873
chr6	19837617	19840915	ENSG00000172201
chr6	24171984	24358280	ENSG00000146038
chr6	24424793	24495433	ENSG00000112293
chr6	24495080	24537435	ENSG00000112294
chr6	25279306	25620758	ENSG00000079691
chr6	27342394	27371683	ENSG00000124613
chr6	28058932	28061442	ENSG00000219891
chr6	28212401	28227011	ENSG00000187626
chr6	28227098	28228736	ENSG00000189134
chr6	28414750	28415584	ENSG00000231162
chr6	28539407	28583989	ENSG00000232040
chr6	28699794	28700681	ENSG00000237425
chr6	29520996	29521943	ENSG00000237988
chr6	29690552	29706305	ENSG00000204642
chr6	29690758	29691748	ENSG00000225864
chr6	29758731	29765588	ENSG00000181126
chr6	29758816	29760850	ENSG00000176998
chr6	29794744	29798902	ENSG00000204632
chr6	29855350	29858259	ENSG00000206341
chr6	29942889	29946183	ENSG00000204625
chr6	29968788	30029417	ENSG00000204623
chr6	30038043	30043664	ENSG00000204618
chr6	30434229	30435771	ENSG00000229068
chr6	32902406	32908847	ENSG00000242574
chr6	32971955	32977389	ENSG00000204252
chr6	33130458	33160276	ENSG00000204248
chr6	33989628	34123399	ENSG00000124493
chr6	34433916	34503006	ENSG00000124507
chr6	35182190	35220856	ENSG00000146197
chr6	35441374	35464853	ENSG00000007866
chr6	36322419	36356164	ENSG00000010030
chr6	37600284	37667082	ENSG00000112139
chr6	39760142	39872648	ENSG00000146122
chr6	42068856	42110357	ENSG00000188112
chr6	43267448	43276535	ENSG00000146215
chr6	43418090	43424370	ENSG00000171462
chr6	43474707	43478424	ENSG00000204052
chr6	43477440	43497323	ENSG00000171453
chr6	44238203	44275243	ENSG00000178233
chr6	44246480	44265458	ENSG00000146221
chr6	46126924	46138708	ENSG00000112796
chr6	46188475	46459709	ENSG00000172348
chr6	46671938	46703430	ENSG00000146070
chr6	47845764	48036425	ENSG00000244694
chr6	70576463	70919679	ENSG00000082293
chr6	71566382	71666741	ENSG00000112309
chr6	72596406	73112845	ENSG00000079841
chr6	73331520	73908574	ENSG00000185760
chr6	75794042	75915767	ENSG00000111799
chr6	80624529	80657297	ENSG00000118402
chr6	83072923	83080545	ENSG00000146242
chr6	84262599	84419410	ENSG00000065609
chr6	84743475	84800600	ENSG00000135324
chr6	87831411	87832406	ENSG00000215477
chr6	89805678	89827800	ENSG00000154548
chr6	90074355	90121989	ENSG00000025039
chr6	90142889	90343553	ENSG00000135299
chr6	90710941	90711225	ENSG00000222078
chr6	93949738	94129265	ENSG00000135333
chr6	97242002	97285353	ENSG00000112218
chr6	99282580	99286660	ENSG00000184486
chr6	99719045	99797938	ENSG00000146267
chr6	100367786	100442123	ENSG00000152034
chr6	100832891	100912805	ENSG00000112246
chr6	105606155	105627870	ENSG00000132429
chr6	106959730	107018326	ENSG00000112297
chr6	108487262	108510013	ENSG00000112333
chr6	110761202	110761506	ENSG00000241162
chr6	111408781	111552397	ENSG00000112394
chr6	114376750	114664209	ENSG00000249853
chr6	118228689	118638839	ENSG00000196376
chr6	126068810	126082415	ENSG00000135547
chr6	127759551	127840500	ENSG00000214338
chr6	127761488	127780536	ENSG00000189367
chr6	127840600	127912962	ENSG00000184530
chr6	129204342	129837714	ENSG00000196569
chr6	132617194	132722684	ENSG00000079931
chr6	133561736	133853258	ENSG00000112319
chr6	135502453	135540311	ENSG00000118513
chr6	136663875	136871957	ENSG00000135525
chr6	137243402	137246777	ENSG00000182747
chr6	144261437	144385735	ENSG00000118495
chr6	149068464	149398126	ENSG00000111962
chr6	150285143	150294846	ENSG00000111981
chr6	150319155	150326293	ENSG00000218358
chr6	158957468	159056460	ENSG00000146433
chr6	159590429	159693141	ENSG00000164694
chr6	160769300	160876014	ENSG00000146477
chr6	166719168	166721936	ENSG00000176381
chr6	168185217	168197539	ENSG00000146521
chr6	170591294	170599561	ENSG00000198719
chr6	170599791	170716153	ENSG00000112584
chr7	536895	559933	ENSG00000197461
chr7	937540	995043	ENSG00000105963
chr7	3341080	4308632	ENSG00000146555
chr7	4836686	4923350	ENSG00000157927
chr7	6655248	6663921	ENSG00000236609
chr7	12610203	12693228	ENSG00000006747
chr7	20823906	20826505	ENSG00000164651
chr7	28992974	28997934	ENSG00000176734
chr7	29603427	29606911	ENSG00000176532
chr7	29846102	29956682	ENSG00000122574
chr7	31092076	31151089	ENSG00000078549
chr7	31790793	32338941	ENSG00000154678
chr7	33944523	34195484	ENSG00000164619
chr7	35208836	35209150	ENSG00000236592
chr7	38423305	38671167	ENSG00000078053
chr7	39894093	39894655	ENSG00000175741
chr7	43152198	43605600	ENSG00000002746
chr7	45613739	45762715	ENSG00000164742
chr7	45951949	45961473	ENSG00000146674
chr7	47314752	47622156	ENSG00000136205
chr7	50343720	50472799	ENSG00000185811
chr7	51083909	51384515	ENSG00000106078
chr7	55086714	55324313	ENSG00000146648
chr7	64601603	64694600	ENSG00000164669
chr7	69063905	70258054	ENSG00000158321
chr7	70597155	71178585	ENSG00000185274
chr7	72848109	72850450	ENSG00000188763
chr7	73007524	73038873	ENSG00000009950
chr7	73183328	73184600	ENSG00000165215
chr7	73442119	73484237	ENSG00000049540
chr7	82383329	82792246	ENSG00000186472
chr7	87563458	87832204	ENSG00000008277
chr7	94536514	94925727	ENSG00000158528
chr7	94926988	95025673	ENSG00000005421
chr7	94989256	95025680	ENSG00000105852
chr7	98246609	98259180	ENSG00000106236
chr7	98444111	98468394	ENSG00000166448
chr7	99756867	99766373	ENSG00000197093
chr7	100487615	100494594	ENSG00000087085
chr7	100805790	100808874	ENSG00000128564
chr7	100838288	100844302	ENSG00000106384
chr7	101928405	101962178	ENSG00000160999
chr7	102993177	103086624	ENSG00000170615
chr7	103112231	103629963	ENSG00000189056
chr7	107294421	107302596	ENSG00000233705
chr7	107301080	107358254	ENSG00000091137
chr7	112718386	112727833	ENSG00000164604
chr7	113726382	114333827	ENSG00000128573
chr7	116916685	116963343	ENSG00000105989
chr7	117350705	117514193	ENSG00000077063
chr7	119913722	120390385	ENSG00000184408
chr7	121513143	121702090	ENSG00000106278
chr7	123092454	123175131	ENSG00000164675
chr7	123670973	123673523	ENSG00000234224
chr7	128430811	128462186	ENSG00000128596
chr7	128577666	128590089	ENSG00000128604
chr7	128784712	128808671	ENSG00000158457
chr7	129142320	129152773	ENSG00000240204
chr7	140070241	140070345	ENSG00000223113
chr7	140774032	141180180	ENSG00000261115
chr7	142552792	142568847	ENSG00000106123
chr7	143050493	143059863	ENSG00000159784
chr7	145813453	148118090	ENSG00000174469
chr7	149941005	150020814	ENSG00000106526
chr7	150019728	150035239	ENSG00000127399
chr7	151253197	151574210	ENSG00000106617
chr7	155250824	155257526	ENSG00000164778
chr7	155592680	155604967	ENSG00000164690
chr7	156803499	156809120	ENSG00000243479
chr7	158820866	158937649	ENSG00000106018
chr8	356428	421225	ENSG00000147364
chr8	564746	688106	ENSG00000104714
chr8	1922044	1955102	ENSG00000176595
chr8	6666038	6693166	ENSG00000186530
chr8	8559448	8561616	ENSG00000253958
chr8	12579403	12613582	ENSG00000154359
chr8	19261672	19615540	ENSG00000147408
chr8	20103676	20161474	ENSG00000061337
chr8	21881636	21894408	ENSG00000158806
chr8	21906506	21940038	ENSG00000158856
chr8	22004338	22014597	ENSG00000168481
chr8	22022249	22069839	ENSG00000168487
chr8	22077222	22089854	ENSG00000168490
chr8	22435792	22455538	ENSG00000120913
chr8	22545172	22550815	ENSG00000179388
chr8	23536206	23540440	ENSG00000167034
chr8	23699428	23712320	ENSG00000159167
chr8	24770525	24776607	ENSG00000104722
chr8	24808468	24814624	ENSG00000104725
chr8	26362202	26371608	ENSG00000240694
chr8	26371791	26515694	ENSG00000092964
chr8	26693334	26693817	ENSG00000253813
chr8	27348296	27403081	ENSG00000120915
chr8	28351729	28431775	ENSG00000104290
chr8	29190581	29208185	ENSG00000120875
chr8	31496902	32622548	ENSG00000157168
chr8	38585704	38710546	ENSG00000147526
chr8	38831683	38846181	ENSG00000169495
chr8	40388109	40755352	ENSG00000165061
chr8	41119481	41167016	ENSG00000104332
chr8	49830249	49834299	ENSG00000019549
chr8	56014949	56454613	ENSG00000206579
chr8	57073463	57123883	ENSG00000181690
chr8	58907068	59116838	ENSG00000169122
chr8	61099906	61193971	ENSG00000178538
chr8	63961112	63998612	ENSG00000137561
chr8	69242957	69731257	ENSG00000165084
chr8	70378859	70573150	ENSG00000137573
chr8	70579282	70747299	ENSG00000137571
chr8	71185604	71186072	ENSG00000213003
chr8	73449626	73850584	ENSG00000182674
chr8	75146935	75233563	ENSG00000104369
chr8	75233365	75401107	ENSG00000104381
chr8	76320149	76479078	ENSG00000164749
chr8	77593454	77779521	ENSG00000091656
chr8	81880045	82024303	ENSG00000076641
chr8	82613569	82645138	ENSG00000104231
chr8	82644669	82671750	ENSG00000164695
chr8	86376081	86393722	ENSG00000104267
chr8	91803778	91971636	ENSG00000123119
chr8	97154562	97173020	ENSG00000156466
chr8	98881068	99048944	ENSG00000132561
chr8	99076539	99105838	ENSG00000177459
chr8	99413631	99955055	ENSG00000104375
chr8	102504660	102681954	ENSG00000083307
chr8	104152938	104242533	ENSG00000164929
chr8	104512976	105268322	ENSG00000176406
chr8	110586207	110704020	ENSG00000147642
chr8	113235157	114449328	ENSG00000164796
chr8	117950438	117956726	ENSG00000205002
chr8	131792547	132054672	ENSG00000155897
chr8	133133108	133493200	ENSG00000184156
chr8	143692405	143696833	ENSG00000198576
chr8	144120626	144141359	ENSG00000177335
chr8	144349603	144359101	ENSG00000250571
chr8	144501352	144512576	ENSG00000182759
chr8	144648357	144655141	ENSG00000204839
chr8	144798429	144804628	ENSG00000181085
chr8	144806103	144815971	ENSG00000180921
chr8	144816310	144828507	ENSG00000203499
chr8	144939497	144952632	ENSG00000227184
chr8	144989321	145050902	ENSG00000178209
chr8	145698795	145701718	ENSG00000160973
chr8	146277764	146281416	ENSG00000182307
chr9	213108	215893	ENSG00000183784
chr9	214854	465259	ENSG00000107099
chr9	507258	507553	ENSG00000264949
chr9	841690	969090	ENSG00000137090
chr9	9090876	9091311	ENSG00000212829
chr9	14734664	14910993	ENSG00000164946
chr9	17579080	17797127	ENSG00000107295
chr9	19507450	19786926	ENSG00000155886
chr9	23690102	23826335	ENSG00000107105
chr9	27325207	27529779	ENSG00000120162
chr9	33673502	33677497	ENSG00000237984
chr9	34621376	34628104	ENSG00000205143
chr9	34957484	34982541	ENSG00000122733
chr9	35658872	35675863	ENSG00000137135
chr9	35673853	35681156	ENSG00000107159
chr9	36136732	36163910	ENSG00000122694
chr9	37636685	37637290	ENSG00000233111
chr9	38408991	38424444	ENSG00000137142
chr9	38566257	38568208	ENSG00000225345
chr9	38620471	38624987	ENSG00000204860
chr9	68413482	68414196	ENSG00000232815
chr9	71320575	71624092	ENSG00000107242
chr9	71939488	72007371	ENSG00000135063
chr9	72658497	72841886	ENSG00000165072
chr9	73143979	74061820	ENSG00000083067
chr9	77112281	77308093	ENSG00000198963
chr9	77337411	77503010	ENSG00000119121
chr9	78505560	78977255	ENSG00000099139
chr9	79226292	79521003	ENSG00000106772
chr9	80037995	80263223	ENSG00000156049
chr9	85594500	85678092	ENSG00000165105
chr9	87283466	87638505	ENSG00000148053
chr9	91150016	91199189	ENSG00000130045
chr9	92219928	92221470	ENSG00000130222
chr9	95571670	95650975	ENSG00000187984
chr9	95947198	96082854	ENSG00000165238
chr9	96080481	96108696	ENSG00000204352
chr9	97365415	97402531	ENSG00000165140
chr9	98782014	98790247	ENSG00000225194
chr9	99252523	99382112	ENSG00000081377
chr9	99578754	99637905	ENSG00000196597
chr9	99794940	99801925	ENSG00000136943
chr9	99959537	99961910	ENSG00000188801
chr9	100263462	100364030	ENSG00000136842
chr9	101369115	101370415	ENSG00000229897
chr9	101705461	101833069	ENSG00000204291
chr9	108456825	108538893	ENSG00000095209
chr9	110247133	110252763	ENSG00000136826
chr9	111892573	111929571	ENSG00000260230
chr9	111934255	112083244	ENSG00000095203
chr9	112137746	112260590	ENSG00000070159
chr9	112403068	112713755	ENSG00000243444
chr9	112542589	112934792	ENSG00000157654
chr9	112542769	112934792	ENSG00000241978
chr9	113127531	113342160	ENSG00000165124
chr9	113635543	113800981	ENSG00000198121
chr9	115759495	115774507	ENSG00000228623
chr9	116111821	116133513	ENSG00000119411
chr9	116917840	117074791	ENSG00000196739
chr9	117164360	117267730	ENSG00000095397
chr9	118916083	119164601	ENSG00000182752
chr9	119942907	119943374	ENSG00000230734
chr9	124207269	124262306	ENSG00000204136
chr9	124964856	124991905	ENSG00000106852
chr9	127420746	127460910	ENSG00000224020
chr9	127539437	127577164	ENSG00000185585
chr9	129376722	129463311	ENSG00000136944
chr9	129677053	129985445	ENSG00000136828
chr9	129986544	130155939	ENSG00000136895
chr9	130928343	130966662	ENSG00000148337
chr9	130965658	131017527	ENSG00000106976
chr9	132374504	132383055	ENSG00000179058
chr9	132427920	132484875	ENSG00000167157
chr9	133320316	133376661	ENSG00000130707
chr9	133539981	133558368	ENSG00000130711
chr9	133884469	133969860	ENSG00000050555
chr9	133971863	133998539	ENSG00000126878
chr9	135037334	135119921	ENSG00000196358
chr9	135285430	135448704	ENSG00000188523
chr9	136125788	136150617	ENSG00000175164
chr9	137967268	138013025	ENSG00000130558
chr9	138594031	138684992	ENSG00000107147
chr9	139738867	139741797	ENSG00000232434
chr9	139743176	139745488	ENSG00000054148
chr9	140032842	140063207	ENSG00000176884
chr9	140201348	140317714	ENSG00000187609
chr9	140317802	140328858	ENSG00000188747
chr9	141044565	141071821	ENSG00000159247
chr10	3108525	3179904	ENSG00000067057
chr10	6469105	6622263	ENSG00000065675
chr10	6622381	6658414	ENSG00000237943
chr10	7200586	7453450	ENSG00000198879
chr10	7601232	7708961	ENSG00000123243
chr10	7860467	8058590	ENSG00000165632
chr10	12391481	12877545	ENSG00000183049
chr10	13359424	13390297	ENSG00000086475
chr10	15555948	15762124	ENSG00000077943
chr10	16555742	16564004	ENSG00000165985
chr10	17428935	17455502	ENSG00000204832
chr10	18429606	18830798	ENSG00000165995
chr10	20105168	20578785	ENSG00000120594
chr10	21317928	21319721	ENSG00000228753
chr10	22610140	22620413	ENSG00000168283
chr10	22634399	22743153	ENSG00000077327
chr10	23216953	23326518	ENSG00000165309
chr10	27535279	27548384	ENSG00000230445
chr10	28966271	28971868	ENSG00000095739
chr10	43572475	43625799	ENSG00000165731
chr10	43689983	43762367	ENSG00000198915
chr10	44051792	44070066	ENSG00000196793
chr10	44793038	44881941	ENSG00000107562
chr10	46955444	46971400	ENSG00000204176
chr10	46994087	47005643	ENSG00000204175
chr10	50222290	50323554	ENSG00000165633
chr10	50887697	50918307	ENSG00000178645
chr10	50942689	50970425	ENSG00000197444
chr10	52750945	54058110	ENSG00000185532
chr10	57358750	57360488	ENSG00000249860
chr10	60272900	60591195	ENSG00000122870
chr10	69990386	69991871	ENSG00000179774
chr10	70320413	70454239	ENSG00000138336
chr10	70587298	70655188	ENSG00000165730
chr10	71390007	71393352	ENSG00000171224
chr10	71812552	71872036	ENSG00000099284
chr10	72972327	73062621	ENSG00000107731
chr10	73156691	73575702	ENSG00000107736
chr10	73818793	73848790	ENSG00000107742
chr10	77157588	77161664	ENSG00000165655
chr10	77160759	77168738	ENSG00000237149
chr10	79687130	79689582	ENSG00000233871
chr10	82104501	82127829	ENSG00000133665
chr10	83635070	84746935	ENSG00000185737
chr10	85954410	85979377	ENSG00000148600
chr10	88390582	88391385	ENSG00000230507
chr10	88516407	88692595	ENSG00000107779
chr10	90965694	90967071	ENSG00000138135
chr10	92500578	92617671	ENSG00000148680
chr10	94833232	94837647	ENSG00000095596
chr10	95326422	95364237	ENSG00000186188
chr10	95753746	96092580	ENSG00000138193
chr10	98124363	98273675	ENSG00000095587
chr10	98353069	98480271	ENSG00000155629
chr10	98757795	98945677	ENSG00000187122
chr10	99079022	99081672	ENSG00000165879
chr10	99092255	99094458	ENSG00000181274
chr10	99609996	99631337	ENSG00000155265
chr10	101088856	101154087	ENSG00000119946
chr10	101874174	101874980	ENSG00000232230
chr10	103330317	103369425	ENSG00000166171
chr10	104628178	104628276	ENSG00000201080
chr10	104629273	104661656	ENSG00000214435
chr10	104678050	104849978	ENSG00000148842
chr10	105036920	105050108	ENSG00000148798
chr10	105253736	105352309	ENSG00000107954
chr10	112404155	112599227	ENSG00000203867
chr10	112836790	112840658	ENSG00000150594
chr10	115803806	115806667	ENSG00000043591
chr10	115999018	116051272	ENSG00000165816
chr10	116054583	116164515	ENSG00000169129
chr10	117816444	118032979	ENSG00000151892
chr10	118430703	118502085	ENSG00000165868
chr10	118609023	118671299	ENSG00000188316
chr10	119000604	119038941	ENSG00000165646
chr10	119301955	119309056	ENSG00000170370
chr10	123237848	123357972	ENSG00000066468
chr10	125767184	125853206	ENSG00000182022
chr10	127700950	128077024	ENSG00000148848
chr10	128933694	128994422	ENSG00000188916
chr10	131633547	131762105	ENSG00000108001
chr10	134000404	134019280	ENSG00000151640
chr10	134621896	134756327	ENSG00000171811
chr10	135050908	135055433	ENSG00000151650
chr10	135075907	135090372	ENSG00000151651
chr11	289135	296107	ENSG00000142102
chr11	369796	382116	ENSG00000182272
chr11	554855	560779	ENSG00000185522
chr11	576486	612222	ENSG00000070047
chr11	1411129	1483919	ENSG00000174672
chr11	1575274	1593150	ENSG00000184545
chr11	1592583	1620414	ENSG00000233930
chr11	2465914	2870339	ENSG00000053918
chr11	2904443	2907111	ENSG00000129757
chr11	3666358	3685646	ENSG00000129744
chr11	7506619	7532608	ENSG00000183801
chr11	7534529	7678358	ENSG00000166387
chr11	8040791	8127659	ENSG00000166402
chr11	8413418	8615836	ENSG00000130413
chr11	9002123	9025596	ENSG00000175352
chr11	13298199	13408813	ENSG00000133794
chr11	13983914	14289646	ENSG00000152268
chr11	14515329	14665181	ENSG00000129084
chr11	14665269	14892350	ENSG00000152270
chr11	15987995	16761138	ENSG00000110693
chr11	18725852	18747777	ENSG00000179057
chr11	18749475	18814268	ENSG00000110786
chr11	19245610	19263167	ENSG00000129173
chr11	22214722	22304903	ENSG00000171714
chr11	24518516	25104150	ENSG00000187398
chr11	27676440	27743605	ENSG00000176697
chr11	30406040	30608419	ENSG00000066382
chr11	31806340	31839509	ENSG00000007372
chr11	31833939	32127301	ENSG00000049449
chr11	32457064	32480315	ENSG00000183242
chr11	32851489	32879669	ENSG00000135378
chr11	33037410	33055128	ENSG00000121690
chr11	33762485	33796089	ENSG00000110429
chr11	35272753	35441610	ENSG00000110436
chr11	44281994	44331716	ENSG00000052850
chr11	45907202	45928016	ENSG00000121653
chr11	46299212	46342972	ENSG00000157613
chr11	46354455	46402104	ENSG00000149091
chr11	46878419	46940193	ENSG00000134569
chr11	47611216	47616211	ENSG00000172247
chr11	49168187	49230222	ENSG00000086205
chr11	57228022	57245007	ENSG00000186907
chr11	57412560	57417417	ENSG00000166793
chr11	57416465	57429340	ENSG00000172409
chr11	58601542	58671688	ENSG00000156689
chr11	58672871	58811000	ENSG00000166840
chr11	58938903	58976060	ENSG00000110042
chr11	60704556	60720002	ENSG00000110446
chr11	61025762	61062896	ENSG00000167992
chr11	62453874	62457371	ENSG00000177363
chr11	63678693	63684316	ENSG00000167771
chr11	64058774	64067503	ENSG00000182450
chr11	64067863	64072242	ENSG00000219435
chr11	64494383	64512928	ENSG00000068831
chr11	65122238	65125084	ENSG00000173825
chr11	65590493	65629497	ENSG00000172757
chr11	65779312	65780976	ENSG00000175315
chr11	65809423	65816651	ENSG00000175229
chr11	65818200	65836779	ENSG00000087365
chr11	66045661	66052772	ENSG00000174871
chr11	66059341	66064135	ENSG00000179292
chr11	66129992	66139685	ENSG00000174669
chr11	66330934	66336312	ENSG00000174080
chr11	67171386	67177560	ENSG00000175463
chr11	67559119	67572807	ENSG00000160172
chr11	68451247	68458643	ENSG00000069482
chr11	68522088	68611878	ENSG00000110090
chr11	69924408	70035634	ENSG00000131620
chr11	72975550	73009662	ENSG00000171631
chr11	73357223	73373864	ENSG00000021300
chr11	74951950	74954742	ENSG00000261594
chr11	75133438	75141674	ENSG00000149243
chr11	75297963	75380165	ENSG00000171533
chr11	75897369	75921780	ENSG00000085741
chr11	77032752	77185680	ENSG00000149269
chr11	82443053	82444906	ENSG00000182103
chr11	85405267	85522184	ENSG00000137501
chr11	88237744	88799113	ENSG00000168959
chr11	94110477	94134585	ENSG00000123901
chr11	94898704	94965705	ENSG00000149212
chr11	105480721	105852819	ENSG00000152578
chr11	108376158	108464465	ENSG00000110723
chr11	111164114	111175770	ENSG00000196167
chr11	111385510	111407756	ENSG00000183644
chr11	111411005	111432264	ENSG00000204381
chr11	112831997	113149158	ENSG00000149294
chr11	113280318	113346413	ENSG00000149295
chr11	113930315	114121398	ENSG00000109906
chr11	117690878	117747382	ENSG00000255245
chr11	117707693	117748201	ENSG00000137726
chr11	117857063	117872196	ENSG00000110324
chr11	118004092	118023603	ENSG00000177098
chr11	119019722	119033360	ENSG00000172350
chr11	120382468	120859613	ENSG00000149403
chr11	121322912	121504402	ENSG00000137642
chr11	122943035	123065989	ENSG00000166250
chr11	123499895	123525952	ENSG00000166257
chr11	124735282	124751366	ENSG00000154134
chr11	125034583	125303285	ENSG00000165495
chr11	125763381	125773116	ENSG00000110060
chr11	125773271	125793158	ENSG00000109832
chr11	128556430	128683162	ENSG00000151702
chr11	128761251	128790930	ENSG00000120457
chr11	129245835	129322171	ENSG00000043039
chr11	129685714	129729898	ENSG00000151715
chr11	130029457	130080271	ENSG00000149418
chr11	130165536	130166841	ENSG00000255220
chr11	130318869	130346532	ENSG00000166106
chr11	133778459	133826880	ENSG00000080854
chr11	134144139	134189458	ENSG00000166105
chr11	134201768	134248235	ENSG00000149328
chr12	569530	672675	ENSG00000139044
chr12	2896097	2903461	ENSG00000256030
chr12	2904119	2914576	ENSG00000004478
chr12	3900213	3982608	ENSG00000111224
chr12	4357931	4385350	ENSG00000256164
chr12	4382938	4414516	ENSG00000118971
chr12	4918342	4960277	ENSG00000151079
chr12	5019071	5040527	ENSG00000111262
chr12	6419602	6437672	ENSG00000008323
chr12	6802958	6809966	ENSG00000139200
chr12	8511650	8512430	ENSG00000242661
chr12	9392582	9392927	ENSG00000231503
chr12	9392599	9395635	ENSG00000237248
chr12	14656595	14721283	ENSG00000121316
chr12	23682440	24103966	ENSG00000134532
chr12	26272959	26278060	ENSG00000123095
chr12	26274924	26452223	ENSG00000123096
chr12	29653773	29937692	ENSG00000133687
chr12	41086244	41466220	ENSG00000018236
chr12	48577366	48579709	ENSG00000177875
chr12	49250928	49259681	ENSG00000172602
chr12	49388932	49393092	ENSG00000181418
chr12	49687035	49692465	ENSG00000135406
chr12	49740700	49751309	ENSG00000178401
chr12	49932940	49952091	ENSG00000135519
chr12	50355653	50359464	ENSG00000161798
chr12	50370706	50426919	ENSG00000161800
chr12	50451331	50477394	ENSG00000110881
chr12	51984050	52206648	ENSG00000196876
chr12	54375293	54379303	ENSG00000251151
chr12	54378849	54384063	ENSG00000180818
chr12	54384408	54424607	ENSG00000197757
chr12	54387594	54390569	ENSG00000250133
chr12	54388679	54397121	ENSG00000180806
chr12	54392806	54393794	ENSG00000250451
chr12	54402832	54407570	ENSG00000037965
chr12	54410715	54449813	ENSG00000198353
chr12	54426637	54429142	ENSG00000172789
chr12	54694986	54745633	ENSG00000111481
chr12	54943134	54973023	ENSG00000123360
chr12	56473641	56497289	ENSG00000065361
chr12	56864736	56882198	ENSG00000135423
chr12	57489191	57525922	ENSG00000166888
chr12	57610578	57620232	ENSG00000182379
chr12	57628686	57634498	ENSG00000185633
chr12	57866038	57882597	ENSG00000123329
chr12	57943781	57980415	ENSG00000155980
chr12	58003963	58013162	ENSG00000240771
chr12	58013310	58019934	ENSG00000135502
chr12	58017193	58027138	ENSG00000135454
chr12	58120054	58122139	ENSG00000255737
chr12	58141510	58149796	ENSG00000135446
chr12	58148881	58154190	ENSG00000139266
chr12	58156117	58162769	ENSG00000111012
chr12	63149007	63150013	ENSG00000213352
chr12	63952693	64062719	ENSG00000177990
chr12	65174589	65274812	ENSG00000111490
chr12	70760056	70828072	ENSG00000135643
chr12	71518865	71835678	ENSG00000127324
chr12	75433857	75603648	ENSG00000166006
chr12	85253492	85307394	ENSG00000072041
chr12	93963590	93977263	ENSG00000120833
chr12	94542499	94701451	ENSG00000136040
chr12	107712190	108053419	ENSG00000151136
chr12	115108059	115121969	ENSG00000135111
chr12	117293949	117319246	ENSG00000135116
chr12	117476728	117537284	ENSG00000088992
chr12	117890817	118406788	ENSG00000171435
chr12	120779133	120806983	ENSG00000135097
chr12	121078355	121105127	ENSG00000157782
chr12	121458095	121477045	ENSG00000135114
chr12	122688090	122693499	ENSG00000176383
chr12	124247042	124420753	ENSG00000197653
chr12	125671382	126146917	ENSG00000139364
chr12	130634894	130646801	ENSG00000250208
chr12	132312938	132336328	ENSG00000198598
chr12	133066137	133161774	ENSG00000112787
chr12	133179736	133187037	ENSG00000204583
chr13	20712394	20735188	ENSG00000121743
chr13	20761609	20767037	ENSG00000165474
chr13	22245522	22278637	ENSG00000102678
chr13	23468795	23490508	ENSG00000262619
chr13	25670300	25673389	ENSG00000151846
chr13	25735822	25746426	ENSG00000165566
chr13	25946209	26599989	ENSG00000132932
chr13	26618735	26625169	ENSG00000180730
chr13	27329341	27334922	ENSG00000132975
chr13	31480328	31499709	ENSG00000102802
chr13	31506840	31549639	ENSG00000175664
chr13	32420978	32527609	ENSG00000229715
chr13	33590207	33640282	ENSG00000133116
chr13	36345478	36705443	ENSG00000133083
chr13	37005967	37017019	ENSG00000133101
chr13	37248049	37271976	ENSG00000180440
chr13	38210773	38444562	ENSG00000133107
chr13	42031695	42045018	ENSG00000102760
chr13	46108657	46189874	ENSG00000165837
chr13	47405685	47471169	ENSG00000102468
chr13	49794474	49796513	ENSG00000102539
chr13	50673467	50674004	ENSG00000214359
chr13	58205944	58303445	ENSG00000118946
chr13	78272023	78338377	ENSG00000139737
chr13	79172497	79177673	ENSG00000152192
chr13	88079469	88323514	ENSG00000228824
chr13	88324870	88331871	ENSG00000165300
chr13	92050929	93519490	ENSG00000179399
chr13	95364970	95368500	ENSG00000227640
chr13	96743093	97485671	ENSG00000185352
chr13	98794816	99102027	ENSG00000152767
chr13	99336055	99404908	ENSG00000088386
chr13	103046980	103048053	ENSG00000272143
chr13	111766906	111958084	ENSG00000102606
chr13	113548692	113754053	ENSG00000126217
chr13	113782469	113783194	ENSG00000231882
chr13	113978505	114018446	ENSG00000139835
chr14	20896970	20903801	ENSG00000185271
chr14	21525981	21526614	ENSG00000173431
chr14	21538429	21558399	ENSG00000165801
chr14	23815515	23822121	ENSG00000092096
chr14	24037244	24048009	ENSG00000092051
chr14	24521206	24538937	ENSG00000186648
chr14	29235050	29238870	ENSG00000176165
chr14	29241910	29282493	ENSG00000186960
chr14	31343720	31364271	ENSG00000100473
chr14	33404139	34273382	ENSG00000151322
chr14	36003248	36006260	ENSG00000168348
chr14	37126773	37148920	ENSG00000198807
chr14	38059189	38069245	ENSG00000129514
chr14	38065052	38510647	ENSG00000139865
chr14	42076773	42373752	ENSG00000165379
chr14	47669778	47670307	ENSG00000244053
chr14	51324609	51411454	ENSG00000100504
chr14	52781023	52795324	ENSG00000125384
chr14	59971257	60043549	ENSG00000151838
chr14	60062694	60337684	ENSG00000139970
chr14	60386431	60530277	ENSG00000131951
chr14	60864475	60864999	ENSG00000258427
chr14	61110133	61124977	ENSG00000126778
chr14	61744088	61748558	ENSG00000182107
chr14	65002623	65009955	ENSG00000126803
chr14	65016620	65056098	ENSG00000165807
chr14	65213002	65346601	ENSG00000070182
chr14	69725994	69821183	ENSG00000100626
chr14	69951409	69995215	ENSG00000175985
chr14	71061269	71062487	ENSG00000258951
chr14	71108504	71142077	ENSG00000133985
chr14	71189243	71276251	ENSG00000006432
chr14	73704205	73741348	ENSG00000100767
chr14	75894419	75940814	ENSG00000140044
chr14	77597613	77609077	ENSG00000177108
chr14	89078775	89259096	ENSG00000165521
chr14	92335756	92414331	ENSG00000140092
chr14	92788925	92962596	ENSG00000140090
chr14	93389425	93401638	ENSG00000100604
chr14	96342729	96391908	ENSG00000250366
chr14	96505661	96560417	ENSG00000227051
chr14	99635624	99737861	ENSG00000127152
chr14	101003486	101053750	ENSG00000183092
chr14	102228135	102394326	ENSG00000078304
chr14	103388993	103399933	ENSG00000166126
chr14	103985996	103989448	ENSG00000166165
chr14	104605060	104647231	ENSG00000066735
chr14	105331617	105363107	ENSG00000099814
chr14	105952654	105955284	ENSG00000213145
chr14	105956192	105965912	ENSG00000185347
chr14	105992940	105996539	ENSG00000184986
chr15	29560353	29562033	ENSG00000185115
chr15	32322691	32464722	ENSG00000175344
chr15	33010175	33026870	ENSG00000166923
chr15	34671269	34880704	ENSG00000175265
chr15	40650436	40663257	ENSG00000140323
chr15	40731920	40760441	ENSG00000140320
chr15	41136216	41150405	ENSG00000166145
chr15	41221538	41231237	ENSG00000128917
chr15	41785591	41795747	ENSG00000137825
chr15	41795836	41806085	ENSG00000062524
chr15	45384848	45406542	ENSG00000140279
chr15	45422131	45457774	ENSG00000137857
chr15	48483736	48495953	ENSG00000233932
chr15	48483861	48596275	ENSG00000074803
chr15	50150435	50475014	ENSG00000104043
chr15	50474393	50528592	ENSG00000140284
chr15	51973550	52013223	ENSG00000104112
chr15	52015208	52043782	ENSG00000140280
chr15	52043758	52108565	ENSG00000128872
chr15	53049637	53083273	ENSG00000169856
chr15	62682725	63136830	ENSG00000171914
chr15	64443914	64449680	ENSG00000157734
chr15	65032091	65067786	ENSG00000166831
chr15	65619465	65670378	ENSG00000174498
chr15	65673802	65715410	ENSG00000103742
chr15	66187417	66546085	ENSG00000157890
chr15	68594050	68724501	ENSG00000137809
chr15	69591286	69700119	ENSG00000137819
chr15	73344051	73597547	ENSG00000067141
chr15	74032141	74045088	ENSG00000205363
chr15	74200424	74220589	ENSG00000261801
chr15	74218330	74244478	ENSG00000129038
chr15	74701630	74726808	ENSG00000138623
chr15	75011883	75017951	ENSG00000140465
chr15	76020011	76030964	ENSG00000246877
chr15	76352178	76521462	ENSG00000169758
chr15	76629065	76634817	ENSG00000159556
chr15	77905369	78113242	ENSG00000169783
chr15	78885394	78913637	ENSG00000080644
chr15	79724858	79764632	ENSG00000169330
chr15	80696692	80890278	ENSG00000172379
chr15	81071684	81244117	ENSG00000103888
chr15	83211951	83317612	ENSG00000214575
chr15	84115980	84287495	ENSG00000140600
chr15	84322838	84708594	ENSG00000156218
chr15	84748920	84795356	ENSG00000259404
chr15	91643180	91844539	ENSG00000185518
chr15	92396925	92715665	ENSG00000176463
chr15	92937058	93011958	ENSG00000140557
chr15	93586636	93632433	ENSG00000182175
chr15	94774767	95023632	ENSG00000140563
chr15	99192200	99507759	ENSG00000140443
chr15	101417919	101456831	ENSG00000184254
chr16	333152	337215	ENSG00000185615
chr16	725666	728268	ENSG00000103269
chr16	742500	755829	ENSG00000127585
chr16	1031808	1036979	ENSG00000005513
chr16	1383602	1399439	ENSG00000007516
chr16	2039661	2044276	ENSG00000127561
chr16	2227184	2246526	ENSG00000167971
chr16	2285817	2288712	ENSG00000167968
chr16	2389151	2476700	ENSG00000238098
chr16	2521500	2524146	ENSG00000162068
chr16	2525147	2555735	ENSG00000162065
chr16	3064713	3070072	ENSG00000184697
chr16	3068446	3072384	ENSG00000006327
chr16	3096682	3110727	ENSG00000008516
chr16	4560676	4588829	ENSG00000089486
chr16	10971055	11026079	ENSG00000179583
chr16	12995477	13334272	ENSG00000237515
chr16	15489611	15507125	ENSG00000156968
chr16	17195626	17564738	ENSG00000103489
chr16	19179293	19279652	ENSG00000103528
chr16	19421818	19510435	ENSG00000103534
chr16	22825498	22927659	ENSG00000122254
chr16	23194036	23228204	ENSG00000166828
chr16	23765948	23770272	ENSG00000166869
chr16	23847322	24231932	ENSG00000166501
chr16	27798850	28074830	ENSG00000169181
chr16	28303840	28335170	ENSG00000188322
chr16	28616903	28634946	ENSG00000196502
chr16	29882480	29910868	ENSG00000174938
chr16	29911696	29931185	ENSG00000174939
chr16	31150246	31161415	ENSG00000178226
chr16	31225342	31236510	ENSG00000177238
chr16	31579707	31580796	ENSG00000261614
chr16	31711911	31721097	ENSG00000131797
chr16	49311828	49315742	ENSG00000102924
chr16	49521435	49891830	ENSG00000102935
chr16	50582241	50670647	ENSG00000140807
chr16	50727514	50766988	ENSG00000167207
chr16	54952775	54963101	ENSG00000245694
chr16	54964774	54968397	ENSG00000176842
chr16	55689516	55740104	ENSG00000103546
chr16	56225302	56391356	ENSG00000087258
chr16	56622986	56625000	ENSG00000087250
chr16	56672578	56673999	ENSG00000205362
chr16	56700643	56701977	ENSG00000125144
chr16	58059470	58080805	ENSG00000102996
chr16	58496750	58547532	ENSG00000103034
chr16	66461200	66527432	ENSG00000166546
chr16	66955582	66959547	ENSG00000166592
chr16	67182008	67185117	ENSG00000237172
chr16	67197288	67203848	ENSG00000102878
chr16	67423712	67427438	ENSG00000159713
chr16	67464555	67471456	ENSG00000176387
chr16	68263014	68272005	ENSG00000103067
chr16	68563993	68609975	ENSG00000184939
chr16	71660064	71676017	ENSG00000140832
chr16	75510949	75529282	ENSG00000183196
chr16	77281710	77469011	ENSG00000140873
chr16	77822427	78014004	ENSG00000171724
chr16	79619740	79634611	ENSG00000178573
chr16	84328252	84363450	ENSG00000103175
chr16	85645015	85709810	ENSG00000131149
chr16	85932409	85956215	ENSG00000140968
chr16	86508135	86542705	ENSG00000268388
chr16	86544133	86548076	ENSG00000103241
chr16	87635441	87731762	ENSG00000154118
chr16	88744090	88752901	ENSG00000185669
chr16	89262406	89268072	ENSG00000259803
chr16	89642176	89663654	ENSG00000178773
chr17	5810	31427	ENSG00000272636
chr17	906758	1132315	ENSG00000159842
chr17	2657126	2657430	ENSG00000265566
chr17	2680350	2941033	ENSG00000132359
chr17	3572109	3572962	ENSG00000127774
chr17	3575493	3599698	ENSG00000083454
chr17	3827169	3867736	ENSG00000074370
chr17	4636821	4643217	ENSG00000161921
chr17	4643319	4649411	ENSG00000141497
chr17	4801069	4806369	ENSG00000108556
chr17	5019733	5078329	ENSG00000129204
chr17	6354584	6459814	ENSG00000091622
chr17	6546635	6554954	ENSG00000108590
chr17	6554971	6556791	ENSG00000212734
chr17	6588032	6616886	ENSG00000141485
chr17	6679542	6700420	ENSG00000177294
chr17	6692452	6735080	ENSG00000167858
chr17	7184986	7191576	ENSG00000181856
chr17	7191571	7197934	ENSG00000006047
chr17	7283853	7293093	ENSG00000174292
chr17	7341592	7348256	ENSG00000161958
chr17	7348380	7361026	ENSG00000170175
chr17	7608520	7614696	ENSG00000108947
chr17	7620672	7737062	ENSG00000183914
chr17	7999218	8022365	ENSG00000179148
chr17	8023908	8027410	ENSG00000179111
chr17	8924859	9147317	ENSG00000065320
chr17	9548015	9633008	ENSG00000154914
chr17	12692856	12894960	ENSG00000006740
chr17	14204400	14252721	ENSG00000125430
chr17	15207128	15244958	ENSG00000125409
chr17	16344891	16395467	ENSG00000181350
chr17	19912657	20222339	ENSG00000128487
chr17	21279509	21323179	ENSG00000184185
chr17	26553589	26555091	ENSG00000237575
chr17	29718642	29865236	ENSG00000131242
chr17	32901142	32906388	ENSG00000197322
chr17	32907768	32966337	ENSG00000181291
chr17	33762115	33775856	ENSG00000154760
chr17	33791268	33864880	ENSG00000205045
chr17	34058668	34070540	ENSG00000141150
chr17	34087916	34092098	ENSG00000154768
chr17	34245070	34257777	ENSG00000187456
chr17	35294084	35301917	ENSG00000132130
chr17	35306175	35414171	ENSG00000108270
chr17	36046435	36105237	ENSG00000108753
chr17	36686251	36762183	ENSG00000017373
chr17	36827961	36831187	ENSG00000179294
chr17	37183530	37209458	ENSG00000214553
chr17	37219556	37310647	ENSG00000161381
chr17	37313147	37323737	ENSG00000141748
chr17	37366789	37382125	ENSG00000141750
chr17	39873994	39890896	ENSG00000173805
chr17	40308909	40333296	ENSG00000089558
chr17	41952725	41987068	ENSG00000108852
chr17	42154114	42201070	ENSG00000108840
chr17	42385781	42396039	ENSG00000108309
chr17	42634925	42636907	ENSG00000180340
chr17	42733762	42767676	ENSG00000180336
chr17	42836399	42859214	ENSG00000073670
chr17	43037061	43045439	ENSG00000131094
chr17	43298811	43324687	ENSG00000184922
chr17	43921017	43972966	ENSG00000264589
chr17	43971748	44105700	ENSG00000186868
chr17	45055847	45131935	ENSG00000263142
chr17	46274042	46274148	ENSG00000207306
chr17	46684594	46710934	ENSG00000260027
chr17	46688739	46692478	ENSG00000120068
chr17	46698518	46703839	ENSG00000170689
chr17	46802125	46806540	ENSG00000159184
chr17	47074774	47133012	ENSG00000159217
chr17	48067369	48072588	ENSG00000064195
chr17	48260650	48278993	ENSG00000108821
chr17	48541857	48546327	ENSG00000136457
chr17	52976748	53039310	ENSG00000141198
chr17	54671060	54672951	ENSG00000183691
chr17	56234389	56235161	ENSG00000229590
chr17	56347217	56358296	ENSG00000005381
chr17	56429861	56494956	ENSG00000108375
chr17	56833230	57058983	ENSG00000175175
chr17	58227297	58248260	ENSG00000167434
chr17	59477257	59486827	ENSG00000121068
chr17	60214333	60218000	ENSG00000266066
chr17	71161151	71167185	ENSG00000180616
chr17	72209653	72258155	ENSG00000141540
chr17	72322349	72351959	ENSG00000196169
chr17	72838162	72857627	ENSG00000161509
chr17	72873428	72889708	ENSG00000172782
chr17	73521161	73571289	ENSG00000073350
chr17	73584139	73622929	ENSG00000266714
chr17	73717408	73753899	ENSG00000132470
chr17	74068042	74079747	ENSG00000186919
chr17	74070875	74073622	ENSG00000182687
chr17	74221832	74222887	ENSG00000228218
chr17	74559792	74583038	ENSG00000070731
chr17	74864538	74946475	ENSG00000167889
chr17	75276651	75496678	ENSG00000184640
chr17	76227391	76237068	ENSG00000204278
chr17	77018896	77045870	ENSG00000173918
chr17	77765931	77775482	ENSG00000141570
chr17	77806955	77813228	ENSG00000141582
chr17	78388965	78411886	ENSG00000173818
chr17	78440948	78451643	ENSG00000171246
chr17	79091095	79139877	ENSG00000181409
chr17	79604197	79615779	ENSG00000182612
chr17	79885705	79888629	ENSG00000265688
chr17	79910388	79919716	ENSG00000185269
chr17	80278900	80291950	ENSG00000141574
chr17	80612849	80656604	ENSG00000141542
chr17	81037567	81052864	ENSG00000176845
chr18	2847028	2915991	ENSG00000132205
chr18	4264602	4295405	ENSG00000261520
chr18	6972707	6972988	ENSG00000265890
chr18	10454625	10489945	ENSG00000154856
chr18	10666480	11148587	ENSG00000154864
chr18	11688955	11885684	ENSG00000141404
chr18	12254318	12277594	ENSG00000176194
chr18	13217497	13652754	ENSG00000168675
chr18	14179096	14249455	ENSG00000186481
chr18	18822203	19105378	ENSG00000141449
chr18	19746859	19748929	ENSG00000266010
chr18	19749404	19782491	ENSG00000141448
chr18	21178890	21242849	ENSG00000154065
chr18	24179372	24180302	ENSG00000263846
chr18	24235706	24770662	ENSG00000260372
chr18	28569974	28622781	ENSG00000134762
chr18	29078006	29128971	ENSG00000046604
chr18	29304161	29306919	ENSG00000265158
chr18	29598335	29653176	ENSG00000101695
chr18	30252634	30353025	ENSG00000197705
chr18	30517366	31021065	ENSG00000166960
chr18	31158579	31331156	ENSG00000141431
chr18	31431064	31804916	ENSG00000101746
chr18	32556892	32723434	ENSG00000166974
chr18	33877677	34360018	ENSG00000134775
chr18	42260138	42648475	ENSG00000152217
chr18	44259081	44339220	ENSG00000101638
chr18	47349183	47721463	ENSG00000167306
chr18	55102917	55158529	ENSG00000119547
chr18	57098172	57364612	ENSG00000183287
chr18	57636670	57638628	ENSG00000267497
chr18	59000815	59223006	ENSG00000101542
chr18	67068291	67516323	ENSG00000206052
chr18	71920530	71959251	ENSG00000166347
chr18	74690783	74845639	ENSG00000197971
chr19	281040	291393	ENSG00000141934
chr19	405438	409139	ENSG00000183186
chr19	416583	460996	ENSG00000129946
chr19	589893	617159	ENSG00000099822
chr19	676392	683385	ENSG00000070404
chr19	708953	748329	ENSG00000099864
chr19	859453	863453	ENSG00000197766
chr19	1000418	1009731	ENSG00000116032
chr19	1285890	1378430	ENSG00000160953
chr19	1286153	1301430	ENSG00000099617
chr19	1446300	1473243	ENSG00000115266
chr19	1505017	1513603	ENSG00000185761
chr19	2249308	2252072	ENSG00000104899
chr19	2274631	2282181	ENSG00000188305
chr19	2714565	2721416	ENSG00000176490
chr19	3224701	3297074	ENSG00000161082
chr19	3585551	3593539	ENSG00000179855
chr19	5558178	5568045	ENSG00000223573
chr19	5678432	5680907	ENSG00000174917
chr19	5680615	5688533	ENSG00000167733
chr19	6531010	6535931	ENSG00000125657
chr19	6583194	6604114	ENSG00000125726
chr19	7112266	7294045	ENSG00000171105
chr19	7660788	7683190	ENSG00000076826
chr19	7701767	7712759	ENSG00000076944
chr19	7985201	7988135	ENSG00000104976
chr19	8271620	8327305	ENSG00000090661
chr19	9964394	10047228	ENSG00000105088
chr19	10397643	10399198	ENSG00000105371
chr19	10501810	10530797	ENSG00000105401
chr19	10514134	10514214	ENSG00000221566
chr19	10527449	10580305	ENSG00000065989
chr19	11495017	11530018	ENSG00000205517
chr19	11685475	11689823	ENSG00000102575
chr19	11959541	11994565	ENSG00000171291
chr19	12936292	12946242	ENSG00000132026
chr19	14260750	14316999	ENSG00000072071
chr19	15270444	15311792	ENSG00000074181
chr19	15337730	15344246	ENSG00000105131
chr19	17003758	17137625	ENSG00000160111
chr19	17546318	17559376	ENSG00000188051
chr19	17982782	18005983	ENSG00000105641
chr19	18062102	18110889	ENSG00000105642
chr19	18169805	18209754	ENSG00000096996
chr19	18208603	18262502	ENSG00000099308
chr19	18307594	18314884	ENSG00000105649
chr19	18699495	18703146	ENSG00000006015
chr19	18718240	18731849	ENSG00000105696
chr19	18893583	18902123	ENSG00000105664
chr19	18979361	19007536	ENSG00000223802
chr19	19734477	19739739	ENSG00000064547
chr19	31765851	31840453	ENSG00000121297
chr19	33166313	33169206	ENSG00000186326
chr19	33469499	33555794	ENSG00000131941
chr19	33699570	33716756	ENSG00000130876
chr19	33790840	33793470	ENSG00000245848
chr19	33793976	33795656	ENSG00000178863
chr19	34112861	34264414	ENSG00000124302
chr19	35629712	35634013	ENSG00000266964
chr19	35634154	35645204	ENSG00000221946
chr19	35739233	35758867	ENSG00000105699
chr19	36316866	36360189	ENSG00000161270
chr19	36346763	36358011	ENSG00000126259
chr19	36358801	36370693	ENSG00000105290
chr19	36705504	36729676	ENSG00000167635
chr19	38701646	38720354	ENSG00000011332
chr19	39687601	39692524	ENSG00000188505
chr19	39989535	39999121	ENSG00000090932
chr19	40721965	40724306	ENSG00000174521
chr19	40953696	40971747	ENSG00000090013
chr19	40972148	41082370	ENSG00000160460
chr19	41698954	41713444	ENSG00000167600
chr19	42027403	42028349	ENSG00000269800
chr19	42470734	42501649	ENSG00000105409
chr19	42817477	42829214	ENSG00000167619
chr19	42829761	42882921	ENSG00000105429
chr19	44126520	44143991	ENSG00000105767
chr19	44979854	45004576	ENSG00000167384
chr19	45409011	45412650	ENSG00000130203
chr19	45992035	46005768	ENSG00000213889
chr19	46171502	46186982	ENSG00000010310
chr19	46367247	46377055	ENSG00000170608
chr19	46543006	46580376	ENSG00000204869
chr19	46800303	46846690	ENSG00000124440
chr19	46913629	46916841	ENSG00000169515
chr19	46969748	46974820	ENSG00000182013
chr19	47150869	47164395	ENSG00000197380
chr19	47163621	47180704	ENSG00000245598
chr19	47523077	47549033	ENSG00000130751
chr19	48885827	48894810	ENSG00000105438
chr19	48898132	48948188	ENSG00000105464
chr19	48949030	48960279	ENSG00000105447
chr19	48988528	49016446	ENSG00000142235
chr19	49133287	49140695	ENSG00000105516
chr19	49141199	49149569	ENSG00000063180
chr19	49570675	49576198	ENSG00000104848
chr19	49621655	49622397	ENSG00000221916
chr19	49622646	49654283	ENSG00000177380
chr19	49927006	49932075	ENSG00000261949
chr19	49932658	49945617	ENSG00000104888
chr19	50815194	50836772	ENSG00000131398
chr19	50832910	50886239	ENSG00000131408
chr19	51165084	51222707	ENSG00000161681
chr19	51515995	51523431	ENSG00000129451
chr19	51834790	51845378	ENSG00000186806
chr19	53611132	53636330	ENSG00000170954
chr19	54382444	54410906	ENSG00000126583
chr19	54412589	54447195	ENSG00000105605
chr19	54466294	54493469	ENSG00000142408
chr19	55550476	55582659	ENSG00000160439
chr19	55663137	55669141	ENSG00000129991
chr19	55682567	55691809	ENSG00000129990
chr19	55860674	55866182	ENSG00000160471
chr19	55875757	55881831	ENSG00000095752
chr19	56950694	56989434	ENSG00000198046
chr19	56988619	57012035	ENSG00000166770
chr19	58208735	58220579	ENSG00000179909
chr19	58433252	58446761	ENSG00000196724
chr19	58856544	58864865	ENSG00000121410
chr19	58859117	58866549	ENSG00000268895
chr19	59024897	59050278	ENSG00000119574
chr20	584441	591042	ENSG00000125878
chr20	1161205	1166059	ENSG00000125895
chr20	1206700	1277065	ENSG00000244588
chr20	2673524	2740753	ENSG00000088881
chr20	2774715	2781283	ENSG00000088882
chr20	3143263	3154192	ENSG00000088899
chr20	3648612	3662893	ENSG00000149451
chr20	4201329	4229721	ENSG00000171873
chr20	5892076	5906007	ENSG00000089199
chr20	6021424	6034695	ENSG00000125872
chr20	9495005	9511171	ENSG00000125869
chr20	9518036	9819689	ENSG00000101349
chr20	10002620	10349424	ENSG00000227906
chr20	13202418	13281298	ENSG00000101230
chr20	13976015	16033842	ENSG00000172264
chr20	24986868	25039616	ENSG00000154930
chr20	25744102	25848861	ENSG00000175170
chr20	30063096	30072708	ENSG00000088320
chr20	30435440	30458550	ENSG00000149599
chr20	30458505	30532764	ENSG00000131044
chr20	30555805	30591190	ENSG00000260903
chr20	34679426	34820721	ENSG00000088367
chr20	34894258	35157040	ENSG00000080845
chr20	36838890	36889174	ENSG00000149633
chr20	39314488	39317880	ENSG00000204103
chr20	39988606	39995467	ENSG00000183798
chr20	42136320	42179590	ENSG00000185513
chr20	43380449	43438979	ENSG00000101098
chr20	44650356	44688784	ENSG00000124140
chr20	44728157	44728815	ENSG00000213820
chr20	45129701	45142198	ENSG00000198185
chr20	47980414	48099184	ENSG00000158445
chr20	49348081	49373332	ENSG00000124171
chr20	49620193	49639666	ENSG00000026559
chr20	50400581	50419059	ENSG00000101115
chr20	51588946	52111869	ENSG00000182463
chr20	53092136	53267710	ENSG00000101134
chr20	55204358	55214339	ENSG00000087510
chr20	57034157	57090187	ENSG00000198768
chr20	57090435	57194944	ENSG00000231290
chr20	57414773	57486247	ENSG00000087460
chr20	61141550	61148733	ENSG00000174403
chr20	61340189	61394123	ENSG00000101188
chr20	61447596	61472511	ENSG00000092758
chr20	61733483	61735738	ENSG00000225978
chr20	62119366	62130505	ENSG00000101210
chr20	62271061	62284780	ENSG00000197457
chr21	22370633	22915650	ENSG00000154654
chr21	27011584	27089874	ENSG00000154721
chr21	28208066	28217728	ENSG00000154734
chr21	28290231	28338832	ENSG00000154736
chr21	32490734	32932290	ENSG00000156299
chr21	33245628	33416946	ENSG00000142149
chr21	36041688	36090525	ENSG00000159212
chr21	37442239	37445464	ENSG00000159228
chr21	38071433	38122218	ENSG00000159263
chr21	38378450	38391959	ENSG00000183145
chr21	39089405	39091872	ENSG00000233213
chr21	39751949	40033704	ENSG00000157554
chr21	44073746	44195619	ENSG00000160191
chr21	45642874	45660849	ENSG00000160223
chr21	45705721	45718531	ENSG00000160224
chr21	45875369	45878739	ENSG00000160233
chr21	46340966	46349593	ENSG00000227039
chr21	47063608	47362368	ENSG00000183570
chr21	47518011	47552763	ENSG00000142173
chr22	17597189	17602257	ENSG00000183307
chr22	18893541	18901751	ENSG00000183628
chr22	18900294	18924066	ENSG00000100033
chr22	18958027	19018755	ENSG00000237517
chr22	19710468	19712294	ENSG00000203618
chr22	19744226	19771116	ENSG00000184058
chr22	21319396	21335649	ENSG00000183773
chr22	23401593	23487208	ENSG00000100218
chr22	24863206	24924358	ENSG00000100024
chr22	25082135	25082646	ENSG00000224806
chr22	25202236	25323545	ENSG00000167037
chr22	25960816	26125261	ENSG00000100077
chr22	28144265	28197486	ENSG00000169184
chr22	29469066	29564321	ENSG00000183762
chr22	29601840	29655586	ENSG00000186998
chr22	29708922	29715668	ENSG00000100276
chr22	29832818	29874164	ENSG00000225465
chr22	29876219	29887379	ENSG00000100285
chr22	30116073	30127828	ENSG00000100314
chr22	30442265	30443182	ENSG00000227201
chr22	30636436	30642840	ENSG00000128342
chr22	30918786	30942669	ENSG00000214491
chr22	33558212	34318829	ENSG00000133424
chr22	35936915	35950048	ENSG00000100302
chr22	37764000	37823505	ENSG00000166897
chr22	38480896	38506677	ENSG00000128298
chr22	39214457	39239987	ENSG00000221890
chr22	39516172	39548679	ENSG00000100307
chr22	39745930	39781593	ENSG00000100321
chr22	40390953	40439533	ENSG00000133477
chr22	42321045	42322822	ENSG00000159958
chr22	42372276	42394225	ENSG00000100167
chr22	43506754	43525718	ENSG00000100290
chr22	44220389	44258398	ENSG00000130540
chr22	45064593	45133561	ENSG00000186654
chr22	45098113	45258586	ENSG00000248405
chr22	45098355	45258665	ENSG00000241484
chr22	45277042	45405880	ENSG00000056487
chr22	45898118	45997015	ENSG00000077942
chr22	46316242	46373009	ENSG00000188064
chr22	46546424	46639653	ENSG00000186951
chr22	46651560	46659219	ENSG00000130943
chr22	46756731	46933067	ENSG00000075275
chr22	50609160	50618723	ENSG00000073150
chr22	50919985	50924869	ENSG00000128165
chr22	50964181	50968485	ENSG00000025708
chr22	50968139	50971009	ENSG00000177989
chr22	51021455	51022306	ENSG00000205559
chr22	51039114	51052409	ENSG00000008735
chrX	2746829	2800859	ENSG00000056998
chrX	8496915	8700227	ENSG00000011201
chrX	11136239	11683821	ENSG00000047648
chrX	13789150	13956757	ENSG00000046653
chrX	17393543	17754114	ENSG00000188158
chrX	17818169	17879457	ENSG00000131831
chrX	18257434	18372847	ENSG00000102098
chrX	19007427	19140755	ENSG00000173698
chrX	19378174	19533379	ENSG00000180815
chrX	20024831	20135035	ENSG00000184368
chrX	20168029	20285523	ENSG00000177189
chrX	23352133	23422489	ENSG00000165186
chrX	25021811	25034065	ENSG00000004848
chrX	37430822	37543716	ENSG00000147036
chrX	38420623	38548169	ENSG00000156298
chrX	43625858	43741693	ENSG00000069535
chrX	53262058	53350522	ENSG00000124313
chrX	56258854	56314322	ENSG00000102349
chrX	64136250	64254593	ENSG00000126970
chrX	64627964	64628565	ENSG00000228158
chrX	68835911	69259319	ENSG00000158813
chrX	69664711	69725337	ENSG00000082458
chrX	71130938	71363424	ENSG00000204131
chrX	71346958	71351758	ENSG00000242732
chrX	71521488	71527037	ENSG00000125931
chrX	73641085	73753752	ENSG00000147100
chrX	73952684	74145282	ENSG00000050030
chrX	85403462	86087607	ENSG00000126733
chrX	99546642	99665271	ENSG00000165194
chrX	101380660	101382683	ENSG00000184905
chrX	102564274	102565974	ENSG00000133134
chrX	103077252	103087158	ENSG00000123570
chrX	107975712	107979651	ENSG00000133124
chrX	117629861	117820126	ENSG00000147251
chrX	117957753	117960931	ENSG00000174460
chrX	118108581	118152318	ENSG00000175556
chrX	118892576	118894164	ENSG00000187808
chrX	119392505	119445411	ENSG00000125355
chrX	129628939	129630562	ENSG00000221930
chrX	131503345	131623996	ENSG00000076770
chrX	133371077	133380237	ENSG00000203952
chrX	134229058	134232664	ENSG00000196972
chrX	134555868	134561999	ENSG00000178947
chrX	147582139	148082193	ENSG00000155966
chrX	149529689	149682448	ENSG00000013619
chrX	152224766	152228827	ENSG00000183837
chrX	152907946	152916781	ENSG00000130829
chrX	152927611	152928147	ENSG00000237793
chrX	153067621	153096020	ENSG00000067840
chrX	154487526	154493874	ENSG00000155961
chrY	21154353	21154595	ENSG00000185275

## Sheet: bdDEG
Gene	H0_FPKM	H1_FPKM	H4_FPKM	H12_FPKM	Class
MBNL3	2.69216	0.174558	0.259303	0.381633	down
BAHD1	4.26008	2.12222	3.75766	2.85756	down
CADM1	1.83837	0.484803	0.591951	0.800237	down
RP11-43F13.1	5.03878	0.23678	0.308129	0.0751274	down
CTD-2228K2.7	2.04779	0.279714	1.83439	0.865018	down
MYO15B	3.06777	0.64934	1.33856	4.24899	down
SFMBT1	4.10346	0.616355	2.98186	0.356738	down
GAL3ST4	5.06698	1.99507	2.9021	1.57646	down
LHX6	10.3953	9.35134	3.06611	4.22548	down
AIM1	10.7154	9.19201	2.85826	3.68944	down
WNT9A	5.29722	4.35554	1.74966	2.67852	down
ACSS1	3.54173	2.55434	1.32964	4.3823	down
FAM89A	16.7802	15.1448	6.48884	10.257	down
SEMA6A	3.24907	1.30639	1.13525	0.739272	down
PPFIBP2	8.54889	5.29514	3.3335	0.814004	down
TJP1	86.0203	54.9353	44.8207	37.273	down
RCAN3	1.7417	1.29547	0.703432	0.357417	down
CCNA1	14.048	13.44	11.1803	5.43263	down
PAK1	14.5513	6.34583	10.7144	4.39649	down
NRG1	8.41483	9.67399	6.12726	4.09171	up
CAMK2N1	15.4592	16.0777	10.2032	7.10977	up
MN1	1.88208	2.13213	0.82851	0.375979	up
MCTP1	19.8863	30.7986	17.5703	8.79292	up
NRG3	2.43239	3.43677	2.31608	1.06711	up
FOXC1	7.34646	22.6089	7.01956	8.43107	up
FAT1	2.27166	8.16416	2.12166	1.53331	up
FOXF1	2.91918	8.16613	3.36568	2.05604	up
PROX1	0.502273	6.35802	1.50978	0.64095	up
KLF4	0.49022	2.30001	1.02829	0.269938	up
GATA6	2.87805	6.06593	2.95535	2.52601	up
RRAD	0	2.40327	0.317515	0.0867005	up
RND1	1.83112	18.9416	4.38908	5.22458	up
EGR3	0.917697	68.7424	5.45842	1.30829	up
NOG	1.63026	8.32365	2.27683	1.16497	up
IRS2	1.00756	2.11655	1.36572	0.718442	up
IGFBP3	0.663727	9.88267	13.376	7.18782	up
ADAMTS1	1.12544	10.1405	14.4316	10.0417	up
GDF6	1.07751	2.37518	2.50188	1.14394	up
ICOSLG	0.815997	2.51681	2.39431	1.38946	up
MAFG	6.33431	14.0664	13.1067	9.97359	up
TCF15	4.27305	7.34584	9.21698	6.98656	up
ANK3	1.55605	3.30011	4.58597	1.98849	up
STC1	0.755621	9.11059	31.7088	13.9076	up
DOK5	1.93031	3.00162	9.63896	5.09395	up
BACH2	0.464041	0.539347	2.0628	1.31037	late up
ANO1	0.401998	0.342758	3.71594	1.85667	late up
MYCN	0.847469	0.45629	3.34045	2.29304	late up
FAM129A	0.423516	0.590753	3.17285	2.29029	late up
PPARA	1.69456	1.7095	6.51627	4.61063	late up
SLC26A4	2.06661	0.472526	2.16213	3.87553	late up
ZNF573	0.705774	2.44648	1.04041	3.71542	up
PDGFA	11.5666	24.5384	32.1819	37.6966	up
EHD3	0.735498	0.935969	3.56634	14.8297	late up
KIF26A	0.728556	0.95355	1.73253	1.65868	late up
PCDH17	0.281627	0.64483	3.32916	2.63846	late up
DLL4	9.41555	16.8852	19.3956	33.7219	up
MFSD6	1.81063	1.67045	3.94839	5.01217	late up
RBPMS2	1.77988	2.06063	5.08835	4.70876	late up
RGCC	114.162	91.4386	227.258	301.294	late up
UNC5B	0.506594	0.592637	1.06142	3.17264	late up
HDAC5	15.2774	13.6739	23.7435	41.0458	late up
PPM1H	0.324222	0.515238	0.571803	2.31983	late up
COL12A1	18.4913	22.7128	35.5684	39.2626	late up
CXCR4	39.2909	43.7101	64.1412	154.09	late up
KCNN3	0.303845	0.273745	1.67504	2.72592	late up
GIPC3	0.42395	0.54308	0.739973	1.89513	late up
PDIA3P1	9.10322	9.32358	16.0634	20.9912	late up
LAMA2	0.0757945	1.1989	0.293271	2.6968	late up
SPRED2	2.05265	2.76059	4.04888	5.49857	late up

## Sheet: H3K27me3
chr1	start	end	peakID	score	strand	thickstart	thickend	itemrgb
chr1	31167	31414	H3K27me3_0hour_peak_1	11	.	3.84314	4.30153	1.18836
chr1	763137	763257	H3K27me3_0hour_peak_2	11	.	3.87901	4.1231	1.13904
chr1	802869	803110	H3K27me3_0hour_peak_3	10	.	3.91531	4.17985	1.0211
chr1	845596	845778	H3K27me3_0hour_peak_4	10	.	3.91531	4.17985	1.0211
chr1	852415	852468	H3K27me3_0hour_peak_5	14	.	4.18134	4.6694	1.40182
chr1	853053	853119	H3K27me3_0hour_peak_6	25	.	4.95431	6.14816	2.56212
chr1	853351	853461	H3K27me3_0hour_peak_7	11	.	4.03822	4.40488	1.19576
chr1	859641	859997	H3K27me3_0hour_peak_8	32	.	5.47352	7.09713	3.25305
chr1	860337	860666	H3K27me3_0hour_peak_9	17	.	4.40176	5.07921	1.72179
chr1	860884	862229	H3K27me3_0hour_peak_10	19	.	4.57439	5.4316	1.9954
chr1	870737	870859	H3K27me3_0hour_peak_11	19	.	4.57201	5.42136	1.99108
chr1	871512	871565	H3K27me3_0hour_peak_12	17	.	4.41108	5.10122	1.74038
chr1	875699	878583	H3K27me3_0hour_peak_13	23	.	4.80984	5.88903	2.35526
chr1	905764	905903	H3K27me3_0hour_peak_14	10	.	3.91531	4.17985	1.0211
chr1	933654	933707	H3K27me3_0hour_peak_15	11	.	3.98161	4.30123	1.11531
chr1	1072214	1072267	H3K27me3_0hour_peak_16	14	.	4.2026	4.70585	1.42935
chr1	1099969	1100186	H3K27me3_0hour_peak_17	14	.	4.2159	4.74229	1.45927
chr1	1108654	1108712	H3K27me3_0hour_peak_18	25	.	4.95397	6.15896	2.56726
chr1	1108967	1109173	H3K27me3_0hour_peak_19	11	.	4.0146	4.36164	1.1622
chr1	1110170	1110223	H3K27me3_0hour_peak_20	13	.	4.1618	4.63115	1.37137
chr1	1111369	1111422	H3K27me3_0hour_peak_21	22	.	4.67115	5.60291	2.24671
chr1	1141947	1142594	H3K27me3_0hour_peak_22	14	.	4.19667	4.69628	1.42231
chr1	1181774	1181859	H3K27me3_0hour_peak_23	16	.	4.33	4.94684	1.61875
chr1	1288982	1290506	H3K27me3_0hour_peak_24	22	.	4.76807	5.80165	2.2746
chr1	1534451	1534541	H3K27me3_0hour_peak_25	15	.	4.30541	4.8979	1.57957
chr1	1566024	1568475	H3K27me3_0hour_peak_26	19	.	4.57244	5.42951	1.99137
chr1	1631148	1631235	H3K27me3_0hour_peak_27	10	.	3.91531	4.17985	1.0211
chr1	1631517	1632032	H3K27me3_0hour_peak_28	15	.	4.2604	4.81167	1.51148
chr1	1935410	1935745	H3K27me3_0hour_peak_29	18	.	4.48194	5.24336	1.85293
chr1	1948739	1949130	H3K27me3_0hour_peak_30	11	.	4.01115	4.35547	1.16121
chr1	1950013	1950811	H3K27me3_0hour_peak_31	15	.	4.24701	4.80038	1.54995
chr1	1951085	1951709	H3K27me3_0hour_peak_32	20	.	4.58016	5.45795	2.02457
chr1	1980751	1980963	H3K27me3_0hour_peak_33	23	.	4.74481	5.75395	2.36573
chr1	1981203	1981787	H3K27me3_0hour_peak_34	22	.	4.75036	5.81253	2.29231
chr1	1982406	1983219	H3K27me3_0hour_peak_35	20	.	4.59427	5.47587	2.03693
chr1	2460687	2460845	H3K27me3_0hour_peak_36	11	.	4.02414	4.3791	1.17575
chr1	2461089	2461762	H3K27me3_0hour_peak_37	22	.	4.74549	5.76306	2.24691
chr1	2462270	2462551	H3K27me3_0hour_peak_38	10	.	3.91531	4.17985	1.0211
chr1	2559346	2560044	H3K27me3_0hour_peak_39	19	.	4.52982	5.39009	1.98001
chr1	2560925	2560993	H3K27me3_0hour_peak_40	19	.	4.54585	5.37561	1.95586
chr1	2706616	2706812	H3K27me3_0hour_peak_42	10	.	3.91531	4.17985	1.0211
chr1	2978531	2978703	H3K27me3_0hour_peak_43	10	.	3.91531	4.17985	1.0211
chr1	2979022	2979208	H3K27me3_0hour_peak_44	10	.	3.91531	4.17985	1.0211
chr1	2979790	2981971	H3K27me3_0hour_peak_45	27	.	5.05947	6.37255	2.72066
chr1	2982409	2982543	H3K27me3_0hour_peak_46	10	.	3.91531	4.17985	1.0211
chr1	2982788	2982841	H3K27me3_0hour_peak_47	11	.	4.03935	4.40696	1.19737
chr1	2983537	2983979	H3K27me3_0hour_peak_48	14	.	4.14809	4.74397	1.49067
chr1	2984274	2984982	H3K27me3_0hour_peak_49	31	.	5.3705	6.90131	3.10558
chr1	2985371	2985697	H3K27me3_0hour_peak_50	16	.	4.34128	4.9704	1.63793
chr1	2986416	2986697	H3K27me3_0hour_peak_51	10	.	3.91531	4.17985	1.0211
chr1	2987242	2989156	H3K27me3_0hour_peak_52	28	.	5.16373	6.54424	2.83581
chr1	2989403	2990907	H3K27me3_0hour_peak_53	22	.	4.75328	5.78263	2.26062
chr1	3308623	3308707	H3K27me3_0hour_peak_54	10	.	3.82856	4.14645	1.0211
chr1	3309840	3310785	H3K27me3_0hour_peak_55	22	.	4.72869	5.73645	2.2678
chr1	3311106	3311271	H3K27me3_0hour_peak_56	24	.	4.83865	5.97575	2.43277
chr1	3567157	3570787	H3K27me3_0hour_peak_57	26	.	5.03636	6.3251	2.67534
chr1	4713582	4713834	H3K27me3_0hour_peak_58	14	.	4.1286	4.5764	1.42673
chr1	4714100	4714254	H3K27me3_0hour_peak_59	21	.	4.69056	5.6343	2.16065
chr1	4714858	4714951	H3K27me3_0hour_peak_60	21	.	4.6714	5.60225	2.13526
chr1	4716177	4716664	H3K27me3_0hour_peak_61	15	.	4.2833	4.86804	1.55964
chr1	6238174	6238588	H3K27me3_0hour_peak_62	24	.	4.85801	5.99434	2.45223
chr1	6238826	6239358	H3K27me3_0hour_peak_63	15	.	4.21367	4.85804	1.57371
chr1	6240410	6241677	H3K27me3_0hour_peak_64	26	.	4.94237	6.21992	2.62955
chr1	6301031	6302527	H3K27me3_0hour_peak_65	26	.	5.00497	6.27105	2.64574
chr1	6302906	6304703	H3K27me3_0hour_peak_66	22	.	4.70228	5.73197	2.24945
chr1	6304944	6305026	H3K27me3_0hour_peak_67	13	.	4.12265	4.55947	1.31574
chr1	6309473	6309548	H3K27me3_0hour_peak_68	18	.	4.46219	5.19231	1.80947
chr1	6309851	6310476	H3K27me3_0hour_peak_69	19	.	4.5514	5.38363	1.96125
chr1	6507032	6510936	H3K27me3_0hour_peak_70	28	.	5.12788	6.53588	2.85402
chr1	6511740	6511860	H3K27me3_0hour_peak_71	10	.	3.91531	4.17985	1.0211
chr1	6513067	6516040	H3K27me3_0hour_peak_72	25	.	4.94609	6.18777	2.58718
chr1	6516285	6516428	H3K27me3_0hour_peak_73	14	.	4.241	4.77831	1.48625
chr1	6813095	6813148	H3K27me3_0hour_peak_74	10	.	3.97024	4.28043	1.09916
chr1	7763013	7763082	H3K27me3_0hour_peak_75	10	.	3.9382	4.22176	1.05363
chr1	7987524	7987708	H3K27me3_0hour_peak_76	11	.	3.81486	4.22105	1.11555
chr1	7997317	7997370	H3K27me3_0hour_peak_77	13	.	3.87231	4.45545	1.31991
chr1	8001147	8001354	H3K27me3_0hour_peak_78	11	.	4.02325	4.37755	1.17722
chr1	8001585	8001898	H3K27me3_0hour_peak_79	12	.	4.03581	4.45205	1.24521
chr1	9099101	9099154	H3K27me3_0hour_peak_80	10	.	3.96338	4.26785	1.08941
chr1	9100205	9100342	H3K27me3_0hour_peak_81	18	.	4.45759	5.18959	1.80995
chr1	9710421	9711511	H3K27me3_0hour_peak_82	17	.	4.36221	5.02722	1.70077
chr1	9711945	9712004	H3K27me3_0hour_peak_83	30	.	5.25137	6.73402	3.02
chr1	9712692	9713873	H3K27me3_0hour_peak_84	18	.	4.41689	5.219	1.89914
chr1	9714261	9714506	H3K27me3_0hour_peak_85	10	.	3.91531	4.17985	1.0211
chr1	10056434	10058663	H3K27me3_0hour_peak_86	16	.	4.29086	4.91465	1.62106
chr1	10854115	10854929	H3K27me3_0hour_peak_87	19	.	4.55802	5.3859	1.96366
chr1	10855216	10855999	H3K27me3_0hour_peak_88	15	.	4.25094	4.81074	1.51481
chr1	10895935	10896113	H3K27me3_0hour_peak_89	10	.	3.94904	4.24161	1.06904
chr1	10896403	10896456	H3K27me3_0hour_peak_90	21	.	4.62995	5.50892	2.14141
chr1	10948899	10949329	H3K27me3_0hour_peak_91	12	.	4.06731	4.45858	1.2472
chr1	11399320	11399488	H3K27me3_0hour_peak_92	22	.	4.76517	5.7922	2.28098
chr1	11539341	11539456	H3K27me3_0hour_peak_93	10	.	3.91531	4.17985	1.0211
chr1	11540454	11540507	H3K27me3_0hour_peak_94	12	.	4.06003	4.44481	1.22675
chr1	11750423	11751319	H3K27me3_0hour_peak_95	26	.	4.90664	6.21015	2.69601
chr1	11752058	11752260	H3K27me3_0hour_peak_96	19	.	4.45305	5.23861	1.96388
chr1	11918407	11919124	H3K27me3_0hour_peak_97	25	.	4.93541	6.15652	2.55993
chr1	11958562	11959149	H3K27me3_0hour_peak_98	13	.	4.14208	4.59555	1.3439
chr1	12123009	12123216	H3K27me3_0hour_peak_99	22	.	4.76692	5.78252	2.27428
chr1	12123574	12124954	H3K27me3_0hour_peak_100	22	.	4.68089	5.6717	2.21041
chr1	15251520	15251619	H3K27me3_0hour_peak_101	10	.	3.91531	4.17985	1.0211
chr1	16553254	16554784	H3K27me3_0hour_peak_102	17	.	4.39923	5.13391	1.77395
chr1	16716154	16716209	H3K27me3_0hour_peak_103	53	.	7.04228	9.81467	5.35189
chr1	16859196	16859521	H3K27me3_0hour_peak_104	14	.	3.93347	4.64292	1.45285
chr1	16862334	16862685	H3K27me3_0hour_peak_105	30	.	4.72607	6.65751	3.00512
chr1	16863339	16863521	H3K27me3_0hour_peak_106	19	.	4.26437	5.3151	1.96015
chr1	16867140	16867377	H3K27me3_0hour_peak_107	12	.	3.91184	4.42352	1.26635
chr1	16874365	16874512	H3K27me3_0hour_peak_108	24	.	4.81964	5.95324	2.474
chr1	16973568	16975463	H3K27me3_0hour_peak_109	35	.	5.22024	7.38946	3.57553
chr1	16975694	16975812	H3K27me3_0hour_peak_110	14	.	3.72378	4.6194	1.44502
chr1	16976436	16976489	H3K27me3_0hour_peak_111	10	.	3.66098	4.08832	1.0211
chr1	17007470	17007634	H3K27me3_0hour_peak_112	11	.	3.76958	4.29321	1.19582
chr1	17013170	17013335	H3K27me3_0hour_peak_113	13	.	3.95328	4.43564	1.30895
chr1	17017512	17018861	H3K27me3_0hour_peak_114	16	.	4.10944	4.95701	1.69516
chr1	17019132	17020963	H3K27me3_0hour_peak_115	31	.	5.24901	6.82741	3.1304
chr1	17021190	17021792	H3K27me3_0hour_peak_116	17	.	4.24885	5.09436	1.78975
chr1	17022301	17022477	H3K27me3_0hour_peak_117	26	.	4.82888	6.1719	2.64785
chr1	17022697	17023132	H3K27me3_0hour_peak_118	17	.	4.11529	4.97838	1.7153
chr1	17023426	17023991	H3K27me3_0hour_peak_119	16	.	4.20159	4.82721	1.6023
chr1	17024394	17024806	H3K27me3_0hour_peak_120	18	.	4.22314	5.19163	1.89195
chr1	17025023	17028629	H3K27me3_0hour_peak_121	45	.	6.11342	8.62223	4.53015
chr1	17059862	17059968	H3K27me3_0hour_peak_122	10	.	3.73233	4.19285	1.05896
chr1	17074564	17074735	H3K27me3_0hour_peak_123	15	.	3.83077	4.7138	1.50873
chr1	17084835	17087442	H3K27me3_0hour_peak_124	31	.	5.11675	6.87709	3.17873
chr1	17121716	17121788	H3K27me3_0hour_peak_125	30	.	5.17234	6.74618	3.05019
chr1	17122826	17122929	H3K27me3_0hour_peak_126	13	.	3.98369	4.53939	1.36363
chr1	17123330	17123400	H3K27me3_0hour_peak_127	11	.	3.76365	4.27305	1.17757
chr1	17186304	17186544	H3K27me3_0hour_peak_128	15	.	4.17526	4.7911	1.53539
chr1	17186830	17186923	H3K27me3_0hour_peak_129	13	.	4.0812	4.5881	1.36279
chr1	17197312	17197376	H3K27me3_0hour_peak_130	25	.	4.76836	6.04202	2.56366
chr1	17197648	17198242	H3K27me3_0hour_peak_131	24	.	4.54487	5.92105	2.45057
chr1	17201765	17202023	H3K27me3_0hour_peak_132	20	.	4.12095	5.33899	2.02129
chr1	17205302	17205415	H3K27me3_0hour_peak_133	16	.	4.14825	4.8519	1.63634
chr1	17444455	17445684	H3K27me3_0hour_peak_134	20	.	4.64291	5.56242	2.0997
chr1	17475357	17475830	H3K27me3_0hour_peak_135	11	.	3.94896	4.24463	1.15277
chr1	18435213	18435443	H3K27me3_0hour_peak_136	11	.	3.99996	4.33482	1.14139
chr1	18435947	18436466	H3K27me3_0hour_peak_137	12	.	4.05335	4.43258	1.21725
chr1	18437130	18437295	H3K27me3_0hour_peak_138	13	.	4.1217	4.56441	1.32162
chr1	18955819	18957713	H3K27me3_0hour_peak_139	23	.	4.83118	5.90237	2.3549
chr1	18958064	18959033	H3K27me3_0hour_peak_140	21	.	4.68499	5.66363	2.18076
chr1	18959410	18961820	H3K27me3_0hour_peak_141	20	.	4.57017	5.45985	2.04482
chr1	18962117	18963103	H3K27me3_0hour_peak_142	13	.	4.1502	4.63299	1.39622
chr1	18963372	18964691	H3K27me3_0hour_peak_143	22	.	4.70694	5.73189	2.29283
chr1	18964910	18966116	H3K27me3_0hour_peak_144	20	.	4.59616	5.48834	2.07733
chr1	18966338	18967086	H3K27me3_0hour_peak_145	18	.	4.43283	5.19976	1.85464
chr1	18967386	18968327	H3K27me3_0hour_peak_146	19	.	4.54396	5.40758	1.9888
chr1	18968757	18968936	H3K27me3_0hour_peak_147	14	.	4.2468	4.79244	1.49829
chr1	18969531	18973329	H3K27me3_0hour_peak_148	23	.	4.76466	5.83389	2.33082
chr1	18973579	18973863	H3K27me3_0hour_peak_149	12	.	4.06912	4.46146	1.23967
chr1	18974494	18974547	H3K27me3_0hour_peak_150	16	.	4.32878	4.94111	1.61324
chr1	18980907	18980960	H3K27me3_0hour_peak_151	21	.	4.70038	5.66204	2.18034
chr1	18983887	18984048	H3K27me3_0hour_peak_152	10	.	3.91531	4.17985	1.0211
chr1	19042629	19042801	H3K27me3_0hour_peak_153	15	.	4.26779	4.82521	1.52199
chr1	19043611	19044788	H3K27me3_0hour_peak_154	20	.	4.5818	5.43927	2.02564
chr1	19380784	19380837	H3K27me3_0hour_peak_155	22	.	4.77384	5.79316	2.28287
chr1	19990600	19993124	H3K27me3_0hour_peak_156	24	.	4.8424	5.96125	2.40143
chr1	20515250	20515303	H3K27me3_0hour_peak_157	20	.	4.548	5.36334	2.01872
chr1	20570737	20570863	H3K27me3_0hour_peak_158	12	.	4.0825	4.48595	1.25868
chr1	20618283	20618452	H3K27me3_0hour_peak_159	13	.	4.04843	4.47918	1.3073
chr1	20685682	20685764	H3K27me3_0hour_peak_160	10	.	3.91531	4.17985	1.0211
chr1	20692195	20693629	H3K27me3_0hour_peak_161	20	.	4.61164	5.49972	2.05226
chr1	20712069	20712174	H3K27me3_0hour_peak_162	16	.	4.33435	4.94706	1.61656
chr1	20810194	20810328	H3K27me3_0hour_peak_163	15	.	4.27135	4.83172	1.52705
chr1	20813066	20813799	H3K27me3_0hour_peak_164	17	.	4.32842	5.11965	1.79336
chr1	20877878	20880958	H3K27me3_0hour_peak_165	17	.	4.42334	5.13817	1.76727
chr1	20881185	20881377	H3K27me3_0hour_peak_166	16	.	4.23003	4.8674	1.62023
chr1	20882449	20882502	H3K27me3_0hour_peak_167	12	.	4.06611	4.45852	1.23818
chr1	20883151	20883266	H3K27me3_0hour_peak_168	21	.	4.63118	5.57543	2.12447
chr1	21055740	21056112	H3K27me3_0hour_peak_169	10	.	3.93362	4.21338	1.04712
chr1	21056993	21057261	H3K27me3_0hour_peak_170	14	.	4.08788	4.60452	1.41291
chr1	21754040	21754316	H3K27me3_0hour_peak_171	14	.	4.18973	4.69007	1.42865
chr1	21754813	21754923	H3K27me3_0hour_peak_172	10	.	3.9117	4.17341	1.0211
chr1	21755160	21755425	H3K27me3_0hour_peak_173	11	.	4.01011	4.35429	1.18456
chr1	21835905	21837157	H3K27me3_0hour_peak_174	23	.	4.71139	5.7419	2.3712
chr1	21837952	21838480	H3K27me3_0hour_peak_175	16	.	4.24416	4.81132	1.62118
chr1	21840390	21840535	H3K27me3_0hour_peak_176	16	.	4.27808	4.85729	1.65373
chr1	21864471	21865169	H3K27me3_0hour_peak_177	14	.	4.20628	4.71524	1.43745
chr1	21865532	21865669	H3K27me3_0hour_peak_178	10	.	3.91531	4.17985	1.0211
chr1	21917201	21917267	H3K27me3_0hour_peak_179	10	.	3.91531	4.17985	1.0211
chr1	21978831	21979176	H3K27me3_0hour_peak_180	11	.	4.0183	4.36946	1.18783
chr1	21994308	21995094	H3K27me3_0hour_peak_181	16	.	4.32805	4.96873	1.69437
chr1	21995486	21995547	H3K27me3_0hour_peak_182	18	.	4.38261	5.04554	1.82273
chr1	21995829	21995935	H3K27me3_0hour_peak_183	21	.	4.51477	5.45303	2.12853
chr1	22467340	22467422	H3K27me3_0hour_peak_184	19	.	4.55619	5.3972	1.97241
chr1	22467704	22467873	H3K27me3_0hour_peak_185	14	.	4.1859	4.67528	1.40562
chr1	22468128	22468554	H3K27me3_0hour_peak_186	12	.	3.99414	4.47077	1.27769
chr1	22468841	22469005	H3K27me3_0hour_peak_187	11	.	3.99008	4.31674	1.12735
chr1	22470374	22470567	H3K27me3_0hour_peak_188	27	.	4.99517	6.32076	2.70559
chr1	22534659	22534792	H3K27me3_0hour_peak_189	11	.	3.94663	4.23928	1.13039
chr1	22535422	22535817	H3K27me3_0hour_peak_190	23	.	4.76187	5.78875	2.30339
chr1	22536660	22536908	H3K27me3_0hour_peak_191	15	.	4.25771	4.80685	1.51018
chr1	22538944	22539776	H3K27me3_0hour_peak_192	19	.	4.48575	5.39327	1.97769
chr1	22677928	22678088	H3K27me3_0hour_peak_193	13	.	4.04524	4.4852	1.31667
chr1	22710027	22710298	H3K27me3_0hour_peak_194	13	.	4.16514	4.63838	1.37733
chr1	22729433	22729614	H3K27me3_0hour_peak_195	23	.	4.7128	5.67921	2.31142
chr1	22873323	22873376	H3K27me3_0hour_peak_196	15	.	4.26598	4.82189	1.51941
chr1	22874622	22874690	H3K27me3_0hour_peak_197	14	.	4.1859	4.6782	1.40878
chr1	22888719	22889916	H3K27me3_0hour_peak_198	17	.	4.39215	5.08997	1.76149
chr1	22890308	22890887	H3K27me3_0hour_peak_199	21	.	4.68848	5.64988	2.16751
chr1	22952983	22953221	H3K27me3_0hour_peak_200	12	.	4.07471	4.47173	1.24878
chr1	22958170	22958276	H3K27me3_0hour_peak_201	10	.	3.91531	4.17985	1.0211
chr1	23279145	23280600	H3K27me3_0hour_peak_202	20	.	4.63281	5.5264	2.06718
chr1	23281236	23281430	H3K27me3_0hour_peak_203	19	.	4.51941	5.3198	1.9121
chr1	23281657	23281719	H3K27me3_0hour_peak_204	12	.	4.07867	4.47895	1.25324
chr1	23934720	23934864	H3K27me3_0hour_peak_205	10	.	3.90021	4.15292	1.0211
chr1	23945250	23945412	H3K27me3_0hour_peak_206	20	.	4.56083	5.41897	2.07885
chr1	23945656	23945738	H3K27me3_0hour_peak_207	24	.	4.79894	5.89783	2.48739
chr1	23946242	23946763	H3K27me3_0hour_peak_208	14	.	4.09746	4.616	1.44651
chr1	24164046	24164103	H3K27me3_0hour_peak_209	34	.	5.48851	7.15928	3.40736
chr1	24228141	24228684	H3K27me3_0hour_peak_210	20	.	4.48534	5.42104	2.0295
chr1	24228908	24229527	H3K27me3_0hour_peak_211	20	.	4.58766	5.52298	2.08723
chr1	24229771	24229988	H3K27me3_0hour_peak_212	11	.	3.87034	4.24587	1.11868
chr1	24600219	24600381	H3K27me3_0hour_peak_213	12	.	3.98792	4.31873	1.2665
chr1	24600632	24601157	H3K27me3_0hour_peak_214	13	.	4.0215	4.49199	1.39246
chr1	24624620	24624673	H3K27me3_0hour_peak_215	19	.	4.4617	5.20882	1.90632
chr1	24645784	24646149	H3K27me3_0hour_peak_216	28	.	5.03457	6.37859	2.84196
chr1	24646607	24647037	H3K27me3_0hour_peak_217	17	.	4.16915	4.99602	1.73399
chr1	24647839	24648754	H3K27me3_0hour_peak_218	35	.	5.49891	7.28108	3.51101
chr1	24649240	24649449	H3K27me3_0hour_peak_219	20	.	4.56763	5.42909	2.09222
chr1	24651612	24651822	H3K27me3_0hour_peak_220	11	.	3.93005	4.21354	1.18636
chr1	24881018	24881144	H3K27me3_0hour_peak_221	10	.	3.84818	4.0614	1.0211
chr1	24881550	24881774	H3K27me3_0hour_peak_222	10	.	3.87922	4.11576	1.0211
chr1	24882033	24882446	H3K27me3_0hour_peak_223	19	.	4.47431	5.23763	1.95543
chr1	24882681	24883084	H3K27me3_0hour_peak_224	23	.	4.82474	5.92434	2.37781
chr1	24883416	24883672	H3K27me3_0hour_peak_225	10	.	3.90035	4.15334	1.0211
chr1	24883926	24884097	H3K27me3_0hour_peak_226	10	.	3.91531	4.17985	1.0211
chr1	25200928	25201061	H3K27me3_0hour_peak_227	13	.	4.13363	4.57993	1.33985
chr1	25252329	25252725	H3K27me3_0hour_peak_228	19	.	4.32865	5.29179	1.9788
chr1	25253567	25254369	H3K27me3_0hour_peak_229	26	.	4.87778	6.19026	2.6613
chr1	25254746	25254997	H3K27me3_0hour_peak_230	14	.	3.97572	4.59985	1.44815
chr1	25255298	25256519	H3K27me3_0hour_peak_231	35	.	5.66366	7.45232	3.51711
chr1	25256862	25258643	H3K27me3_0hour_peak_232	30	.	5.28733	6.83769	3.07526
chr1	25259235	25260066	H3K27me3_0hour_peak_233	17	.	4.34231	5.04052	1.7108
chr1	25260554	25260648	H3K27me3_0hour_peak_234	22	.	4.55905	5.63711	2.2519
chr1	25261077	25261320	H3K27me3_0hour_peak_235	10	.	3.89572	4.14514	1.0211
chr1	25261805	25262115	H3K27me3_0hour_peak_236	14	.	4.17434	4.66141	1.41052
chr1	25523943	25524105	H3K27me3_0hour_peak_237	10	.	3.91531	4.17985	1.0211
chr1	25596849	25597090	H3K27me3_0hour_peak_238	10	.	3.91531	4.17985	1.0211
chr1	25619378	25619435	H3K27me3_0hour_peak_239	26	.	4.93853	6.16568	2.64712
chr1	25739179	25739232	H3K27me3_0hour_peak_240	40	.	5.88849	8.00417	4.08036
chr1	25851874	25852076	H3K27me3_0hour_peak_241	10	.	3.91531	4.17985	1.0211
chr1	25944176	25945163	H3K27me3_0hour_peak_242	26	.	4.89901	6.0719	2.61238
chr1	25946121	25946357	H3K27me3_0hour_peak_243	14	.	4.08979	4.65013	1.45223
chr1	25947549	25947768	H3K27me3_0hour_peak_244	12	.	4.06809	4.46014	1.25181
chr1	25957546	25957620	H3K27me3_0hour_peak_245	11	.	4.03966	4.40752	1.19781
chr1	25967680	25967771	H3K27me3_0hour_peak_246	22	.	4.68413	5.65563	2.27208
chr1	26370643	26370842	H3K27me3_0hour_peak_247	12	.	4.04349	4.41453	1.20324
chr1	26371394	26373328	H3K27me3_0hour_peak_248	20	.	4.58041	5.4433	2.02128
chr1	26373549	26373603	H3K27me3_0hour_peak_249	25	.	4.75273	6.05366	2.58048
chr1	26373910	26374044	H3K27me3_0hour_peak_250	13	.	4.09723	4.51433	1.34895
chr1	26685995	26686087	H3K27me3_0hour_peak_251	15	.	4.22713	4.76139	1.55513
chr1	26686458	26687087	H3K27me3_0hour_peak_252	22	.	4.68297	5.65355	2.22771
chr1	26736492	26736668	H3K27me3_0hour_peak_253	10	.	3.91531	4.17985	1.0211
chr1	26736921	26736980	H3K27me3_0hour_peak_254	28	.	5.13995	6.53511	2.86748
chr1	26737292	26739538	H3K27me3_0hour_peak_255	22	.	4.74601	5.77613	2.25626
chr1	26739830	26739981	H3K27me3_0hour_peak_256	10	.	3.91531	4.17985	1.0211
chr1	26740472	26740544	H3K27me3_0hour_peak_257	17	.	4.41254	5.0959	1.73382
chr1	26740816	26740975	H3K27me3_0hour_peak_258	10	.	3.90619	4.16369	1.0211
chr1	27285657	27285759	H3K27me3_0hour_peak_259	23	.	4.72356	5.70189	2.3269
chr1	27286124	27286910	H3K27me3_0hour_peak_260	21	.	4.54308	5.41068	2.11391
chr1	29138258	29138611	H3K27me3_0hour_peak_261	10	.	3.86743	4.09501	1.0211
chr1	29138919	29139089	H3K27me3_0hour_peak_262	10	.	3.91531	4.17985	1.0211
chr1	29139360	29139951	H3K27me3_0hour_peak_263	21	.	4.63779	5.64181	2.17849
chr1	29140472	29140542	H3K27me3_0hour_peak_264	15	.	4.31204	4.91145	1.59052
chr1	29448365	29448562	H3K27me3_0hour_peak_265	12	.	4.04349	4.41453	1.20324
chr1	29449405	29449595	H3K27me3_0hour_peak_266	10	.	3.91531	4.17985	1.0211
chr1	29563239	29563982	H3K27me3_0hour_peak_267	26	.	4.92848	6.17613	2.6497
chr1	29564672	29565289	H3K27me3_0hour_peak_268	25	.	4.94343	6.1418	2.55005
chr1	29566107	29566328	H3K27me3_0hour_peak_269	16	.	4.38364	5.03732	1.68661
chr1	29586926	29587550	H3K27me3_0hour_peak_270	21	.	4.63549	5.60335	2.18617
chr1	29594362	29594464	H3K27me3_0hour_peak_271	10	.	3.91531	4.17985	1.0211
chr1	30178238	30178291	H3K27me3_0hour_peak_272	22	.	4.62148	5.5303	2.2228
chr1	31157736	31157862	H3K27me3_0hour_peak_273	14	.	4.20371	4.70787	1.43092
chr1	31158112	31158726	H3K27me3_0hour_peak_274	13	.	4.1384	4.59039	1.34037
chr1	31277921	31278154	H3K27me3_0hour_peak_275	10	.	3.83799	4.04541	1.04735
chr1	31279076	31279242	H3K27me3_0hour_peak_276	10	.	3.83885	4.04519	1.0211
chr1	31302122	31302180	H3K27me3_0hour_peak_277	13	.	4.04644	4.42435	1.34182
chr1	31306231	31306464	H3K27me3_0hour_peak_278	14	.	4.17524	4.65879	1.43011
chr1	31310615	31310897	H3K27me3_0hour_peak_279	23	.	4.71997	5.7471	2.33334
chr1	31311532	31311811	H3K27me3_0hour_peak_280	16	.	4.27134	4.88248	1.64473
chr1	31312050	31312166	H3K27me3_0hour_peak_281	14	.	4.04856	4.61395	1.42704
chr1	31317354	31317557	H3K27me3_0hour_peak_282	11	.	3.84928	4.23681	1.10746
chr1	31318500	31318553	H3K27me3_0hour_peak_283	30	.	5.08512	6.64228	3.05823
chr1	31711056	31711411	H3K27me3_0hour_peak_284	22	.	4.66575	5.68658	2.29217
chr1	31711636	31712077	H3K27me3_0hour_peak_285	19	.	4.44574	5.19837	1.91015
chr1	32237125	32237366	H3K27me3_0hour_peak_286	18	.	4.39956	5.10244	1.84304
chr1	32237606	32239440	H3K27me3_0hour_peak_287	21	.	4.56931	5.55737	2.19783
chr1	32741153	32741206	H3K27me3_0hour_peak_288	10	.	3.91531	4.17985	1.0211
chr1	32892417	32892725	H3K27me3_0hour_peak_289	10	.	3.82588	4.03967	1.07581
chr1	32905379	32905448	H3K27me3_0hour_peak_290	31	.	5.25346	6.93576	3.19308
chr1	33337257	33337468	H3K27me3_0hour_peak_291	15	.	4.15376	4.62057	1.50418
chr1	33351426	33351917	H3K27me3_0hour_peak_292	16	.	4.36993	5.02837	1.68438
chr1	33357405	33357476	H3K27me3_0hour_peak_293	10	.	3.89515	4.14413	1.0211
chr1	33547108	33547286	H3K27me3_0hour_peak_294	16	.	4.26412	4.84053	1.64151
chr1	33548376	33548688	H3K27me3_0hour_peak_295	12	.	4.01282	4.42504	1.25494
chr1	33650890	33651109	H3K27me3_0hour_peak_296	10	.	3.90551	4.16481	1.0717
chr1	34629754	34630334	H3K27me3_0hour_peak_297	20	.	4.58992	5.47327	2.03309
chr1	34631159	34631262	H3K27me3_0hour_peak_298	20	.	4.61226	5.47779	2.03396
chr1	34631754	34631807	H3K27me3_0hour_peak_299	11	.	3.99071	4.31789	1.12825
chr1	34632141	34632217	H3K27me3_0hour_peak_300	19	.	4.57829	5.42177	1.99247
chr1	35246679	35248265	H3K27me3_0hour_peak_301	26	.	4.99326	6.24455	2.63314
chr1	35257177	35257912	H3K27me3_0hour_peak_302	13	.	4.04883	4.50745	1.36473
chr1	35258144	35258333	H3K27me3_0hour_peak_303	13	.	4.16489	4.64502	1.39999
chr1	35258791	35258880	H3K27me3_0hour_peak_304	12	.	4.07126	4.46558	1.24878
chr1	35259102	35259194	H3K27me3_0hour_peak_305	10	.	3.91531	4.17985	1.0211
chr1	35350758	35351285	H3K27me3_0hour_peak_306	21	.	4.67548	5.61911	2.14682
chr1	35393688	35396039	H3K27me3_0hour_peak_307	21	.	4.63917	5.64537	2.18283
chr1	35396417	35396785	H3K27me3_0hour_peak_308	18	.	4.34468	5.14222	1.8048
chr1	36038641	36040415	H3K27me3_0hour_peak_309	30	.	5.24996	6.70659	3.07538
chr1	36040655	36041059	H3K27me3_0hour_peak_310	21	.	4.55621	5.51384	2.1171
chr1	36041687	36041893	H3K27me3_0hour_peak_311	14	.	4.10195	4.64185	1.48441
chr1	36042158	36043030	H3K27me3_0hour_peak_312	31	.	5.2815	6.83805	3.11513
chr1	36147137	36147264	H3K27me3_0hour_peak_313	13	.	4.08414	4.49084	1.32597
chr1	36150053	36150248	H3K27me3_0hour_peak_314	15	.	4.1272	4.70917	1.50732
chr1	36153922	36154160	H3K27me3_0hour_peak_315	34	.	5.42156	7.28167	3.49424
chr1	36161024	36161321	H3K27me3_0hour_peak_316	12	.	4.01417	4.36273	1.22926
chr1	36161611	36161936	H3K27me3_0hour_peak_317	14	.	4.2462	4.78582	1.49813
chr1	36163437	36163560	H3K27me3_0hour_peak_318	36	.	5.6474	7.59401	3.65222
chr1	36164530	36164801	H3K27me3_0hour_peak_319	26	.	4.84787	6.0869	2.60792
chr1	36166479	36167483	H3K27me3_0hour_peak_320	19	.	4.41374	5.24932	1.90844
chr1	36171610	36171776	H3K27me3_0hour_peak_321	12	.	3.97528	4.29765	1.26456
chr1	36172606	36173209	H3K27me3_0hour_peak_322	23	.	4.66533	5.72531	2.33349
chr1	36173500	36174539	H3K27me3_0hour_peak_323	16	.	4.25836	4.86373	1.65656
chr1	37211016	37211159	H3K27me3_0hour_peak_324	10	.	3.91531	4.17985	1.0211
chr1	37236906	37237084	H3K27me3_0hour_peak_325	11	.	3.88234	4.3419	1.1998
chr1	37497864	37500051	H3K27me3_0hour_peak_326	19	.	4.57177	5.42646	1.99266
chr1	37500531	37501003	H3K27me3_0hour_peak_327	18	.	4.49143	5.26375	1.86801
chr1	37501365	37501662	H3K27me3_0hour_peak_328	10	.	3.95788	4.27346	1.097
chr1	37501883	37502326	H3K27me3_0hour_peak_329	10	.	3.93416	4.21436	1.04789
chr1	37503337	37503391	H3K27me3_0hour_peak_330	15	.	4.26779	4.82521	1.52199
chr1	38096938	38097185	H3K27me3_0hour_peak_331	13	.	4.12103	4.56381	1.32134
chr1	38098158	38098455	H3K27me3_0hour_peak_332	21	.	4.61032	5.50589	2.16549
chr1	38098698	38101013	H3K27me3_0hour_peak_333	27	.	5.08259	6.41484	2.74954
chr1	38217876	38218369	H3K27me3_0hour_peak_334	14	.	4.11211	4.64856	1.41918
chr1	38218760	38218813	H3K27me3_0hour_peak_335	14	.	4.23575	4.77444	1.485
chr1	38219449	38220152	H3K27me3_0hour_peak_336	18	.	4.44841	5.17967	1.80156
chr1	38230450	38231178	H3K27me3_0hour_peak_337	16	.	4.31136	4.97976	1.6653
chr1	38232109	38232543	H3K27me3_0hour_peak_338	16	.	4.35242	4.99433	1.67138
chr1	38257750	38257971	H3K27me3_0hour_peak_339	10	.	3.88422	4.12474	1.0211
chr1	38258766	38259197	H3K27me3_0hour_peak_340	23	.	4.6798	5.66545	2.31529
chr1	38507703	38507756	H3K27me3_0hour_peak_341	11	.	3.94656	4.23943	1.13494
chr1	38508247	38508540	H3K27me3_0hour_peak_342	14	.	4.20085	4.71046	1.43532
chr1	38509026	38509479	H3K27me3_0hour_peak_343	21	.	4.54569	5.58602	2.18711
chr1	38509850	38512235	H3K27me3_0hour_peak_344	26	.	5.01126	6.27863	2.64364
chr1	38757479	38757532	H3K27me3_0hour_peak_345	12	.	4.06718	4.46277	1.28566
chr1	38758253	38758306	H3K27me3_0hour_peak_346	20	.	4.61902	5.49021	2.04482
chr1	38941386	38941586	H3K27me3_0hour_peak_347	12	.	4.09718	4.51284	1.27954
chr1	38942084	38942466	H3K27me3_0hour_peak_348	10	.	3.96784	4.27603	1.09575
chr1	39044378	39044457	H3K27me3_0hour_peak_349	15	.	4.21636	4.74103	1.5622
chr1	39159626	39159741	H3K27me3_0hour_peak_350	15	.	4.28635	4.85917	1.54835
chr1	39189676	39189729	H3K27me3_0hour_peak_351	17	.	4.32455	4.94366	1.74356
chr1	39281972	39282387	H3K27me3_0hour_peak_352	15	.	4.17685	4.74031	1.50472
chr1	39284561	39284674	H3K27me3_0hour_peak_353	25	.	4.85571	5.98332	2.57032
chr1	39957996	39958560	H3K27me3_0hour_peak_354	24	.	4.90368	6.06454	2.49075
chr1	39979350	39979403	H3K27me3_0hour_peak_355	18	.	4.37847	5.0414	1.82075
chr1	39979855	39979908	H3K27me3_0hour_peak_356	15	.	4.25678	4.80565	1.59294
chr1	39980151	39980263	H3K27me3_0hour_peak_357	13	.	4.13525	4.58306	1.36717
chr1	40136208	40136313	H3K27me3_0hour_peak_358	10	.	3.91531	4.17985	1.0211
chr1	40136948	40138257	H3K27me3_0hour_peak_359	20	.	4.55323	5.43884	2.01741
chr1	40147980	40148125	H3K27me3_0hour_peak_360	24	.	4.79612	5.8808	2.47578
chr1	40148569	40148723	H3K27me3_0hour_peak_361	18	.	4.40474	5.09593	1.87619
chr1	40149170	40149739	H3K27me3_0hour_peak_362	25	.	4.80379	5.92194	2.51554
chr1	40150167	40150310	H3K27me3_0hour_peak_363	26	.	4.85623	6.04843	2.60272
chr1	40157594	40158730	H3K27me3_0hour_peak_364	31	.	5.30579	6.82777	3.18374
chr1	40159242	40159398	H3K27me3_0hour_peak_365	12	.	3.93034	4.38446	1.24331
chr1	40187493	40187728	H3K27me3_0hour_peak_366	12	.	4.05166	4.4309	1.21893
chr1	40190834	40191073	H3K27me3_0hour_peak_367	18	.	4.47117	5.23078	1.87804
chr1	40191383	40191486	H3K27me3_0hour_peak_368	14	.	4.2491	4.79098	1.49542
chr1	40193792	40194316	H3K27me3_0hour_peak_369	16	.	4.22813	4.87049	1.64786
chr1	40195990	40196106	H3K27me3_0hour_peak_370	10	.	3.90443	4.16057	1.0211
chr1	40237086	40237210	H3K27me3_0hour_peak_371	20	.	4.51113	5.39497	2.08843
chr1	40253173	40254002	H3K27me3_0hour_peak_372	15	.	4.26899	4.83638	1.53327
chr1	40254782	40255079	H3K27me3_0hour_peak_373	27	.	5.07518	6.42011	2.73278
chr1	40255602	40255755	H3K27me3_0hour_peak_374	17	.	4.43751	5.16375	1.79085
chr1	40359615	40359856	H3K27me3_0hour_peak_375	18	.	4.37965	5.06899	1.82781
chr1	40368993	40369180	H3K27me3_0hour_peak_376	14	.	4.18881	4.68717	1.45977
chr1	40406224	40406379	H3K27me3_0hour_peak_377	10	.	3.82812	4.0267	1.0211
chr1	40598920	40599211	H3K27me3_0hour_peak_378	11	.	4.03122	4.39416	1.18808
chr1	40619980	40620033	H3K27me3_0hour_peak_379	10	.	3.91531	4.17985	1.0211
chr1	40781740	40783744	H3K27me3_0hour_peak_380	22	.	4.74169	5.76383	2.25394
chr1	40784034	40784203	H3K27me3_0hour_peak_381	16	.	4.28458	4.93743	1.67051
chr1	41052900	41053125	H3K27me3_0hour_peak_382	10	.	3.90156	4.15533	1.0211
chr1	41066870	41067070	H3K27me3_0hour_peak_383	15	.	4.29509	4.87518	1.56077
chr1	41117729	41117815	H3K27me3_0hour_peak_384	10	.	3.83885	4.04519	1.0211
chr1	41130629	41130825	H3K27me3_0hour_peak_385	10	.	3.91079	4.173	1.05613
chr1	41247993	41248167	H3K27me3_0hour_peak_386	10	.	3.89857	4.15008	1.0211
chr1	41248742	41249217	H3K27me3_0hour_peak_387	22	.	4.6417	5.57848	2.24039
chr1	41283539	41283780	H3K27me3_0hour_peak_388	10	.	3.88658	4.12895	1.0211
chr1	41827855	41828114	H3K27me3_0hour_peak_389	17	.	4.40539	5.09165	1.73195
chr1	41832341	41832530	H3K27me3_0hour_peak_390	10	.	3.95247	4.24787	1.0739
chr1	41851869	41851971	H3K27me3_0hour_peak_391	11	.	3.97475	4.28883	1.12009
chr1	41875448	41875654	H3K27me3_0hour_peak_392	10	.	3.88332	4.12316	1.0211
chr1	42532811	42532913	H3K27me3_0hour_peak_393	10	.	3.96221	4.26571	1.08774
chr1	42583289	42583514	H3K27me3_0hour_peak_394	10	.	3.91531	4.17985	1.0211
chr1	42611707	42611944	H3K27me3_0hour_peak_395	15	.	4.2039	4.74809	1.54924
chr1	42846698	42847053	H3K27me3_0hour_peak_396	15	.	4.25016	4.79568	1.51554
chr1	42847432	42847513	H3K27me3_0hour_peak_397	21	.	4.5972	5.56789	2.19299
chr1	43343284	43343356	H3K27me3_0hour_peak_398	12	.	3.94418	4.46415	1.29412
chr1	44635445	44635563	H3K27me3_0hour_peak_399	12	.	4.05079	4.42815	1.2198
chr1	44849685	44849865	H3K27me3_0hour_peak_400	15	.	4.25578	4.80423	1.50602
chr1	44855764	44855873	H3K27me3_0hour_peak_401	10	.	3.90237	4.15692	1.0211
chr1	44872514	44874934	H3K27me3_0hour_peak_402	35	.	5.61207	7.42284	3.50522
chr1	44875245	44875679	H3K27me3_0hour_peak_403	14	.	4.18207	4.69988	1.43179
chr1	44878457	44878663	H3K27me3_0hour_peak_404	10	.	3.86743	4.09501	1.0211
chr1	44883370	44884116	H3K27me3_0hour_peak_405	14	.	4.15241	4.66385	1.49244
chr1	44926336	44926415	H3K27me3_0hour_peak_406	15	.	4.26676	4.82331	1.52052
chr1	44966022	44966213	H3K27me3_0hour_peak_407	10	.	3.87789	4.12043	1.03814
chr1	44967047	44967271	H3K27me3_0hour_peak_408	13	.	4.17491	4.65847	1.3936
chr1	44978366	44978443	H3K27me3_0hour_peak_409	15	.	4.21014	4.72165	1.52684
chr1	45078789	45078996	H3K27me3_0hour_peak_410	12	.	3.90362	4.3392	1.25502
chr1	45082535	45082920	H3K27me3_0hour_peak_411	30	.	5.13517	6.56417	3.00084
chr1	45083302	45083393	H3K27me3_0hour_peak_412	24	.	4.6221	5.86987	2.44473
chr1	46859295	46860558	H3K27me3_0hour_peak_413	17	.	4.33129	5.03792	1.77874
chr1	46913068	46913556	H3K27me3_0hour_peak_414	14	.	4.01783	4.67096	1.48986
chr1	46913812	46914175	H3K27me3_0hour_peak_415	23	.	4.69196	5.76126	2.33921
chr1	46914503	46914728	H3K27me3_0hour_peak_416	16	.	4.22757	4.88574	1.6598
chr1	46936836	46936920	H3K27me3_0hour_peak_417	15	.	4.18856	4.68316	1.54819
chr1	46937481	46937637	H3K27me3_0hour_peak_418	21	.	4.55902	5.40954	2.1287
chr1	46940161	46940796	H3K27me3_0hour_peak_419	13	.	4.1798	4.6641	1.39695
chr1	46950583	46950870	H3K27me3_0hour_peak_420	25	.	4.90308	6.06286	2.55461
chr1	46951495	46952070	H3K27me3_0hour_peak_421	22	.	4.59024	5.57563	2.20304
chr1	46952387	46953807	H3K27me3_0hour_peak_422	17	.	4.34053	5.01393	1.76238
chr1	46954103	46955986	H3K27me3_0hour_peak_423	33	.	5.43229	7.1585	3.39386
chr1	46956223	46958391	H3K27me3_0hour_peak_424	29	.	5.21312	6.69041	2.96813
chr1	46958940	46960155	H3K27me3_0hour_peak_425	18	.	4.44705	5.21216	1.83393
chr1	46960413	46960766	H3K27me3_0hour_peak_426	16	.	4.27903	4.99338	1.68211
chr1	46989906	46990106	H3K27me3_0hour_peak_427	10	.	3.83571	4.03976	1.0211
chr1	46991048	46991231	H3K27me3_0hour_peak_428	11	.	3.90359	4.16858	1.17633
chr1	46991554	46991686	H3K27me3_0hour_peak_429	12	.	3.96598	4.28372	1.24503
chr1	46992282	46992924	H3K27me3_0hour_peak_430	17	.	4.35789	5.03293	1.78063
chr1	47008904	47010820	H3K27me3_0hour_peak_431	19	.	4.5143	5.33719	1.93703
chr1	47011242	47011471	H3K27me3_0hour_peak_432	15	.	4.3109	4.9079	1.59112
chr1	47016084	47016170	H3K27me3_0hour_peak_433	15	.	4.23635	4.77475	1.51161
chr1	47881467	47881933	H3K27me3_0hour_peak_434	31	.	5.24135	6.7095	3.11235
chr1	47882329	47883164	H3K27me3_0hour_peak_435	22	.	4.65659	5.58461	2.23393
chr1	47883413	47883581	H3K27me3_0hour_peak_436	10	.	3.86264	4.23189	1.09051
chr1	47903931	47905692	H3K27me3_0hour_peak_437	27	.	5.0953	6.45232	2.77358
chr1	47905953	47906450	H3K27me3_0hour_peak_438	29	.	5.14954	6.54223	2.91801
chr1	47907523	47907720	H3K27me3_0hour_peak_439	11	.	3.84182	4.29958	1.19741
chr1	47908250	47913219	H3K27me3_0hour_peak_440	26	.	4.97854	6.28335	2.68738
chr1	47913715	47914140	H3K27me3_0hour_peak_441	25	.	4.87475	6.0893	2.57212
chr1	47915030	47915290	H3K27me3_0hour_peak_442	33	.	5.46554	7.17114	3.35942
chr1	47915563	47915763	H3K27me3_0hour_peak_443	10	.	3.91531	4.17985	1.0211
chr1	47916037	47916238	H3K27me3_0hour_peak_444	13	.	3.82601	4.4247	1.30427
chr1	47916730	47916962	H3K27me3_0hour_peak_445	18	.	4.46316	5.20889	1.82564
chr1	47973557	47974538	H3K27me3_0hour_peak_446	21	.	4.6044	5.51056	2.15288
chr1	48058481	48058621	H3K27me3_0hour_peak_447	20	.	4.59302	5.44034	2.00542
chr1	48058839	48059255	H3K27me3_0hour_peak_448	11	.	4.00606	4.34599	1.15005
chr1	48173073	48173281	H3K27me3_0hour_peak_449	18	.	4.50351	5.2747	1.87589
chr1	48173715	48175800	H3K27me3_0hour_peak_450	22	.	4.69451	5.71404	2.2198
chr1	48176040	48176103	H3K27me3_0hour_peak_451	14	.	4.15634	4.70752	1.47462
chr1	48176827	48177346	H3K27me3_0hour_peak_452	13	.	4.12641	4.61177	1.3684
chr1	48190531	48190651	H3K27me3_0hour_peak_453	19	.	4.51034	5.28594	1.97312
chr1	48190947	48191159	H3K27me3_0hour_peak_454	12	.	4.00895	4.35258	1.20324
chr1	48461414	48461588	H3K27me3_0hour_peak_455	11	.	3.78618	4.21283	1.1165
chr1	48462192	48462870	H3K27me3_0hour_peak_456	20	.	4.59809	5.45372	2.02197
chr1	50796911	50797049	H3K27me3_0hour_peak_457	12	.	4.01795	4.42292	1.2813
chr1	50879462	50880109	H3K27me3_0hour_peak_458	18	.	4.43561	5.1667	1.83987
chr1	50880620	50883555	H3K27me3_0hour_peak_459	27	.	4.97427	6.33184	2.71708
chr1	50883951	50889591	H3K27me3_0hour_peak_460	27	.	5.01286	6.36101	2.76328
chr1	50889869	50894404	H3K27me3_0hour_peak_461	28	.	5.14275	6.55788	2.87303
chr1	50895985	50897229	H3K27me3_0hour_peak_462	34	.	5.51069	7.27398	3.41473
chr1	50897457	50897513	H3K27me3_0hour_peak_463	17	.	4.32764	5.0348	1.71967
chr1	50897777	50897994	H3K27me3_0hour_peak_464	20	.	4.49758	5.34206	2.015
chr1	51810029	51810535	H3K27me3_0hour_peak_465	12	.	3.87675	4.33802	1.21077
chr1	53099290	53099706	H3K27me3_0hour_peak_466	22	.	4.72348	5.71719	2.28794
chr1	53825030	53825083	H3K27me3_0hour_peak_467	16	.	4.37481	5.02735	1.68077
chr1	53862188	53862246	H3K27me3_0hour_peak_468	11	.	3.97228	4.28415	1.10206
chr1	53882958	53883360	H3K27me3_0hour_peak_469	10	.	3.91531	4.17985	1.0211
chr1	53883959	53884135	H3K27me3_0hour_peak_470	10	.	3.91531	4.17985	1.0211
chr1	53914191	53914276	H3K27me3_0hour_peak_471	10	.	3.91531	4.17985	1.0211
chr1	54151422	54151477	H3K27me3_0hour_peak_472	31	.	5.36019	6.98253	3.19312
chr1	54196852	54197054	H3K27me3_0hour_peak_473	14	.	4.1215	4.58319	1.41657
chr1	54201872	54202087	H3K27me3_0hour_peak_474	11	.	4.00739	4.34894	1.16396
chr1	54202815	54203040	H3K27me3_0hour_peak_475	14	.	4.14383	4.60266	1.40146
chr1	54203426	54204600	H3K27me3_0hour_peak_476	22	.	4.72615	5.7616	2.2533
chr1	55246908	55247620	H3K27me3_0hour_peak_477	14	.	4.20425	4.71685	1.4425
chr1	55265917	55267422	H3K27me3_0hour_peak_478	20	.	4.52195	5.42009	2.01635
chr1	55267708	55267796	H3K27me3_0hour_peak_479	10	.	3.91531	4.17985	1.0211
chr1	55300905	55301008	H3K27me3_0hour_peak_480	14	.	4.2169	4.73203	1.44967
chr1	55446131	55447061	H3K27me3_0hour_peak_481	19	.	4.51725	5.31533	1.90942
chr1	55504450	55506151	H3K27me3_0hour_peak_482	24	.	4.8877	6.02557	2.43374
chr1	55506395	55506611	H3K27me3_0hour_peak_483	24	.	4.89329	6.0456	2.4804
chr1	55506904	55507081	H3K27me3_0hour_peak_484	16	.	4.35705	5.03725	1.69756
chr1	57887890	57887989	H3K27me3_0hour_peak_485	17	.	4.44175	5.16643	1.79376
chr1	57889037	57889525	H3K27me3_0hour_peak_486	19	.	4.54951	5.37505	1.95475
chr1	57890037	57890135	H3K27me3_0hour_peak_487	14	.	4.15457	4.70633	1.4493
chr1	58714483	58714740	H3K27me3_0hour_peak_488	12	.	3.98287	4.39658	1.20675
chr1	58715559	58715933	H3K27me3_0hour_peak_489	10	.	3.90828	4.16732	1.0211
chr1	60280030	60280356	H3K27me3_0hour_peak_490	10	.	3.84525	4.18311	1.05124
chr1	60280620	60281288	H3K27me3_0hour_peak_491	21	.	4.65359	5.63637	2.17112
chr1	60281547	60281825	H3K27me3_0hour_peak_492	16	.	4.28049	4.89682	1.62892
chr1	60282394	60282491	H3K27me3_0hour_peak_493	11	.	4.04097	4.40992	1.19967
chr1	60539216	60539571	H3K27me3_0hour_peak_494	17	.	4.2457	5.02316	1.75743
chr1	60540908	60541055	H3K27me3_0hour_peak_495	11	.	4.03455	4.39815	1.19054
chr1	62498537	62498642	H3K27me3_0hour_peak_496	10	.	3.91531	4.17985	1.0211
chr1	62660307	62660547	H3K27me3_0hour_peak_497	12	.	4.05417	4.43408	1.21842
chr1	62660817	62661177	H3K27me3_0hour_peak_498	18	.	4.47462	5.25079	1.86042
chr1	62784861	62785097	H3K27me3_0hour_peak_499	11	.	4.03103	4.39171	1.18554
chr1	63243918	63244098	H3K27me3_0hour_peak_500	11	.	4.01277	4.35866	1.16878
chr1	63246898	63246977	H3K27me3_0hour_peak_501	10	.	3.91531	4.17985	1.0211
chr1	63539591	63539776	H3K27me3_0hour_peak_502	12	.	4.03208	4.39825	1.20625
chr1	63540436	63540496	H3K27me3_0hour_peak_503	21	.	4.65072	5.5614	2.16552
chr1	63781605	63782677	H3K27me3_0hour_peak_504	23	.	4.76368	5.84525	2.35192
chr1	63783041	63783715	H3K27me3_0hour_peak_505	24	.	4.85592	6.01467	2.47813
chr1	63784024	63787809	H3K27me3_0hour_peak_506	29	.	5.12714	6.57414	2.92529
chr1	63788364	63790517	H3K27me3_0hour_peak_507	31	.	5.3514	6.90408	3.1221
chr1	63791684	63792204	H3K27me3_0hour_peak_508	25	.	4.84869	6.1018	2.57173
chr1	63792429	63792875	H3K27me3_0hour_peak_509	21	.	4.56822	5.50098	2.12751
chr1	63793209	63793262	H3K27me3_0hour_peak_510	25	.	4.64835	6.0702	2.59582
chr1	63793959	63794197	H3K27me3_0hour_peak_511	13	.	3.97867	4.55051	1.38745
chr1	63794568	63794757	H3K27me3_0hour_peak_512	18	.	4.37963	5.14178	1.87009
chr1	63795123	63796437	H3K27me3_0hour_peak_513	23	.	4.75595	5.88596	2.3852
chr1	63796843	63796978	H3K27me3_0hour_peak_514	19	.	4.47748	5.23477	1.9511
chr1	64718160	64718344	H3K27me3_0hour_peak_515	10	.	3.73801	3.99514	1.01737
chr1	66170061	66170198	H3K27me3_0hour_peak_516	20	.	4.59114	5.43862	2.00403
chr1	67772941	67773283	H3K27me3_0hour_peak_517	25	.	4.91879	6.0745	2.50218
chr1	67774072	67774169	H3K27me3_0hour_peak_518	10	.	3.73901	4.11198	1.0211
chr1	70034236	70034304	H3K27me3_0hour_peak_519	26	.	4.98694	6.23384	2.627
chr1	71497000	71497240	H3K27me3_0hour_peak_520	13	.	4.12714	4.57143	1.39124
chr1	71512080	71514022	H3K27me3_0hour_peak_521	26	.	5.00275	6.27331	2.65
chr1	75139186	75139295	H3K27me3_0hour_peak_522	16	.	4.38425	5.04163	1.69094
chr1	75590331	75591360	H3K27me3_0hour_peak_523	19	.	4.56222	5.40292	1.97651
chr1	75593767	75594667	H3K27me3_0hour_peak_524	29	.	5.24053	6.70934	2.99034
chr1	75595200	75598497	H3K27me3_0hour_peak_525	30	.	5.244	6.76927	3.03838
chr1	75598833	75599695	H3K27me3_0hour_peak_526	14	.	4.07234	4.67886	1.47799
chr1	75600183	75601318	H3K27me3_0hour_peak_527	24	.	4.76488	5.92723	2.42384
chr1	75601608	75602539	H3K27me3_0hour_peak_528	19	.	4.57415	5.42548	1.99513
chr1	75602770	75603365	H3K27me3_0hour_peak_529	22	.	4.64786	5.73016	2.27907
chr1	77331651	77331916	H3K27me3_0hour_peak_530	13	.	4.04292	4.51325	1.35678
chr1	77333095	77335158	H3K27me3_0hour_peak_531	21	.	4.65466	5.58857	2.11264
chr1	77526162	77526215	H3K27me3_0hour_peak_532	16	.	4.33853	4.96325	1.63113
chr1	78694284	78694337	H3K27me3_0hour_peak_533	19	.	4.51695	5.30692	1.90365
chr1	78740619	78740677	H3K27me3_0hour_peak_534	15	.	4.21911	4.73687	1.52705
chr1	85230282	85230646	H3K27me3_0hour_peak_535	18	.	4.39291	5.12362	1.82731
chr1	85358235	85359261	H3K27me3_0hour_peak_536	18	.	4.36611	5.07942	1.81945
chr1	85359676	85359815	H3K27me3_0hour_peak_537	13	.	4.1564	4.63137	1.39783
chr1	85396413	85396646	H3K27me3_0hour_peak_538	10	.	3.89935	4.15157	1.0211
chr1	85398698	85398753	H3K27me3_0hour_peak_539	23	.	4.85289	5.94242	2.39718
chr1	85430526	85430600	H3K27me3_0hour_peak_540	10	.	3.91531	4.17985	1.0211
chr1	85462242	85462763	H3K27me3_0hour_peak_541	18	.	4.48193	5.23985	1.84877
chr1	85463081	85463498	H3K27me3_0hour_peak_542	24	.	4.78758	5.97121	2.42839
chr1	85463997	85464172	H3K27me3_0hour_peak_543	26	.	4.98858	6.23199	2.61458
chr1	85464401	85465073	H3K27me3_0hour_peak_544	13	.	4.09794	4.59974	1.36626
chr1	85465676	85465812	H3K27me3_0hour_peak_545	41	.	6.13816	8.30431	4.14672
chr1	85510343	85510453	H3K27me3_0hour_peak_546	10	.	3.91531	4.17985	1.0211
chr1	85511376	85511467	H3K27me3_0hour_peak_547	10	.	3.86743	4.09501	1.0211
chr1	85511810	85511945	H3K27me3_0hour_peak_548	15	.	4.27688	4.84193	1.53716
chr1	85512912	85514743	H3K27me3_0hour_peak_549	29	.	5.23753	6.70077	2.95386
chr1	85515569	85515715	H3K27me3_0hour_peak_550	16	.	4.33009	4.95264	1.62399
chr1	85557551	85557824	H3K27me3_0hour_peak_551	25	.	4.88027	6.19139	2.56918
chr1	85558852	85558905	H3K27me3_0hour_peak_552	14	.	4.18606	4.6758	1.4114
chr1	85685070	85685167	H3K27me3_0hour_peak_553	10	.	3.91531	4.17985	1.0211
chr1	86619909	86622329	H3K27me3_0hour_peak_554	23	.	4.81657	5.89517	2.36208
chr1	86622787	86622945	H3K27me3_0hour_peak_555	15	.	4.30696	4.89691	1.57764
chr1	89105983	89106036	H3K27me3_0hour_peak_556	13	.	4.12894	4.57098	1.32467
chr1	89971468	89971678	H3K27me3_0hour_peak_557	10	.	3.88559	4.12719	1.0211
chr1	91170497	91170745	H3K27me3_0hour_peak_558	23	.	4.86025	5.93924	2.37852
chr1	91171584	91171896	H3K27me3_0hour_peak_559	28	.	5.15891	6.57968	2.87218
chr1	91172142	91173241	H3K27me3_0hour_peak_560	23	.	4.83884	5.91843	2.35945
chr1	91173698	91173983	H3K27me3_0hour_peak_561	30	.	5.28155	6.88477	3.06955
chr1	91174261	91174521	H3K27me3_0hour_peak_562	15	.	4.25578	4.83557	1.53719
chr1	91175157	91175234	H3K27me3_0hour_peak_563	22	.	4.75794	5.75172	2.24938
chr1	91175549	91175738	H3K27me3_0hour_peak_564	12	.	4.00052	4.42012	1.22499
chr1	91176096	91176932	H3K27me3_0hour_peak_565	21	.	4.69255	5.68335	2.19594
chr1	91177413	91178683	H3K27me3_0hour_peak_566	25	.	4.84371	6.06995	2.55005
chr1	91179460	91180462	H3K27me3_0hour_peak_567	23	.	4.74877	5.88179	2.38845
chr1	91180955	91181168	H3K27me3_0hour_peak_568	19	.	4.42268	5.27752	1.9069
chr1	91181632	91183535	H3K27me3_0hour_peak_569	35	.	5.69637	7.54968	3.58314
chr1	91183895	91186027	H3K27me3_0hour_peak_570	34	.	5.44288	7.18853	3.40278
chr1	91188420	91193412	H3K27me3_0hour_peak_571	28	.	5.11818	6.50428	2.85095
chr1	91193688	91193862	H3K27me3_0hour_peak_572	21	.	4.54046	5.58675	2.18902
chr1	91194176	91194679	H3K27me3_0hour_peak_573	21	.	4.4034	5.57501	2.18159
chr1	91195081	91196480	H3K27me3_0hour_peak_574	24	.	4.7523	5.95267	2.45946
chr1	91196702	91196943	H3K27me3_0hour_peak_575	16	.	4.32793	4.94253	1.61525
chr1	91197301	91197836	H3K27me3_0hour_peak_576	21	.	4.68142	5.64907	2.16967
chr1	91298805	91299582	H3K27me3_0hour_peak_577	15	.	4.26962	4.83721	1.57427
chr1	91300113	91302137	H3K27me3_0hour_peak_578	28	.	5.16255	6.586	2.89432
chr1	91305059	91305654	H3K27me3_0hour_peak_579	26	.	4.98291	6.33569	2.69443
chr1	91306495	91306569	H3K27me3_0hour_peak_580	12	.	3.99392	4.34278	1.23046
chr1	91306970	91307605	H3K27me3_0hour_peak_581	25	.	4.87109	6.01316	2.52412
chr1	92941755	92942192	H3K27me3_0hour_peak_582	10	.	3.94444	4.23319	1.0625
chr1	92943827	92944076	H3K27me3_0hour_peak_583	12	.	4.0418	4.41144	1.20085
chr1	92944769	92944822	H3K27me3_0hour_peak_584	16	.	4.03271	4.82336	1.61594
chr1	92945558	92951584	H3K27me3_0hour_peak_585	30	.	5.27307	6.79444	3.04554
chr1	93387094	93387216	H3K27me3_0hour_peak_586	10	.	3.91531	4.17985	1.0211
chr1	93428971	93429039	H3K27me3_0hour_peak_587	17	.	4.3422	4.9683	1.71146
chr1	93435700	93435921	H3K27me3_0hour_peak_588	10	.	3.91531	4.17985	1.0211
chr1	93437713	93437886	H3K27me3_0hour_peak_589	13	.	4.01217	4.50272	1.30726
chr1	93532278	93532371	H3K27me3_0hour_peak_590	18	.	4.45945	5.19972	1.81986
chr1	94381902	94382017	H3K27me3_0hour_peak_591	12	.	3.96507	4.28003	1.25996
chr1	94410727	94410908	H3K27me3_0hour_peak_592	11	.	4.03168	4.39325	1.19457
chr1	94423568	94423716	H3K27me3_0hour_peak_593	10	.	3.94642	4.23702	1.0763
chr1	94873273	94873548	H3K27me3_0hour_peak_594	10	.	3.91531	4.17985	1.0211
chr1	95019643	95019870	H3K27me3_0hour_peak_595	12	.	3.88353	4.2773	1.20561
chr1	95114500	95114578	H3K27me3_0hour_peak_596	21	.	4.63633	5.63152	2.17647
chr1	95287649	95287760	H3K27me3_0hour_peak_597	13	.	4.06479	4.4594	1.38707
chr1	95292343	95292501	H3K27me3_0hour_peak_598	10	.	3.82989	4.03156	1.04813
chr1	95577305	95577397	H3K27me3_0hour_peak_599	10	.	3.82236	4.14407	1.0211
chr1	95583425	95583762	H3K27me3_0hour_peak_600	19	.	4.52976	5.33662	1.92564
chr1	99023584	99023682	H3K27me3_0hour_peak_601	10	.	3.91531	4.17985	1.0211
chr1	99258333	99258430	H3K27me3_0hour_peak_602	14	.	4.16766	4.64348	1.47038
chr1	99469402	99470270	H3K27me3_0hour_peak_603	21	.	4.70893	5.68717	2.19928
chr1	99470728	99470884	H3K27me3_0hour_peak_604	16	.	4.37566	5.03475	1.6883
chr1	99471278	99471928	H3K27me3_0hour_peak_605	15	.	4.25821	4.88433	1.58431
chr1	99729355	99729472	H3K27me3_0hour_peak_606	12	.	4.03536	4.40009	1.21172
chr1	99730075	99730666	H3K27me3_0hour_peak_607	22	.	4.73871	5.7791	2.25165
chr1	102312484	102312654	H3K27me3_0hour_peak_608	11	.	3.9794	4.29719	1.11217
chr1	103573362	103573415	H3K27me3_0hour_peak_609	15	.	4.27483	4.85254	1.54761
chr1	107682977	107683068	H3K27me3_0hour_peak_610	39	.	5.92949	7.95825	3.92645
chr1	107683466	107683975	H3K27me3_0hour_peak_611	18	.	4.47839	5.22716	1.83895
chr1	107684331	107684558	H3K27me3_0hour_peak_612	24	.	4.84947	5.94558	2.40274
chr1	108506964	108507181	H3K27me3_0hour_peak_613	29	.	5.05512	6.53259	2.92777
chr1	109656084	109657375	H3K27me3_0hour_peak_614	25	.	4.79458	5.96801	2.52971
chr1	109793170	109793406	H3K27me3_0hour_peak_615	14	.	4.20662	4.7152	1.43721
chr1	109938487	109938668	H3K27me3_0hour_peak_616	13	.	4.12505	4.56805	1.32368
chr1	109939650	109939765	H3K27me3_0hour_peak_617	17	.	4.40306	5.08044	1.72239
chr1	109987040	109987111	H3K27me3_0hour_peak_618	14	.	4.22768	4.75707	1.48856
chr1	110006136	110006226	H3K27me3_0hour_peak_619	11	.	3.87962	4.31384	1.17556
chr1	110007620	110008242	H3K27me3_0hour_peak_620	21	.	4.61792	5.55585	2.19393
chr1	110008830	110009703	H3K27me3_0hour_peak_621	18	.	4.38628	5.10783	1.88434
chr1	110009970	110010253	H3K27me3_0hour_peak_622	26	.	4.89399	6.15899	2.68341
chr1	110013024	110013194	H3K27me3_0hour_peak_623	17	.	4.28186	4.98837	1.7131
chr1	110023297	110023552	H3K27me3_0hour_peak_624	12	.	3.95502	4.26096	1.23511
chr1	110609836	110611159	H3K27me3_0hour_peak_625	26	.	4.98723	6.27683	2.66646
chr1	110611431	110614878	H3K27me3_0hour_peak_626	28	.	5.13091	6.53847	2.8449
chr1	110625234	110625381	H3K27me3_0hour_peak_627	17	.	4.21802	5.01565	1.75864
chr1	110625722	110627626	H3K27me3_0hour_peak_628	24	.	4.78706	5.90075	2.44005
chr1	110628051	110628104	H3K27me3_0hour_peak_629	11	.	3.93887	4.22875	1.16916
chr1	110628348	110629161	H3K27me3_0hour_peak_630	19	.	4.51188	5.32011	1.96253
chr1	110658321	110658446	H3K27me3_0hour_peak_631	10	.	3.90657	4.23646	1.08025
chr1	110672136	110672301	H3K27me3_0hour_peak_632	11	.	4.03034	4.39046	1.18456
chr1	110672629	110672773	H3K27me3_0hour_peak_633	10	.	3.94258	4.22978	1.05986
chr1	110673406	110673960	H3K27me3_0hour_peak_634	14	.	4.21795	4.74431	1.46236
chr1	110693607	110694038	H3K27me3_0hour_peak_635	18	.	4.3677	5.04203	1.82557
chr1	110993758	110993919	H3K27me3_0hour_peak_636	14	.	4.21255	4.76228	1.4978
chr1	111097928	111097986	H3K27me3_0hour_peak_637	18	.	4.50958	5.29183	1.89146
chr1	111098336	111098595	H3K27me3_0hour_peak_638	20	.	4.54474	5.35372	2.02373
chr1	111098832	111098989	H3K27me3_0hour_peak_639	17	.	4.32094	5.02319	1.7085
chr1	111147510	111147738	H3K27me3_0hour_peak_640	11	.	4.02841	4.38692	1.18182
chr1	111148164	111151487	H3K27me3_0hour_peak_641	23	.	4.79549	5.88563	2.35555
chr1	111151740	111152085	H3K27me3_0hour_peak_642	11	.	4.00087	4.33706	1.17289
chr1	111216039	111217204	H3K27me3_0hour_peak_643	18	.	4.46955	5.28359	1.89523
chr1	111217421	111218489	H3K27me3_0hour_peak_644	26	.	5.03357	6.32546	2.68775
chr1	111257823	111257887	H3K27me3_0hour_peak_645	15	.	4.29984	4.88388	1.56752
chr1	111746964	111747427	H3K27me3_0hour_peak_646	16	.	4.2656	4.93139	1.63833
chr1	111747681	111747782	H3K27me3_0hour_peak_647	18	.	4.39475	5.08554	1.8367
chr1	111813264	111814712	H3K27me3_0hour_peak_648	19	.	4.5062	5.33742	1.97294
chr1	112530228	112530357	H3K27me3_0hour_peak_649	11	.	3.93068	4.27897	1.13494
chr1	112530655	112530786	H3K27me3_0hour_peak_650	20	.	4.53781	5.44047	2.09282
chr1	112531155	112531861	H3K27me3_0hour_peak_651	16	.	4.30343	4.90538	1.61133
chr1	112532722	112534101	H3K27me3_0hour_peak_652	25	.	4.91973	6.0699	2.56203
chr1	112534501	112534599	H3K27me3_0hour_peak_653	26	.	4.93874	6.1321	2.68787
chr1	112910852	112910966	H3K27me3_0hour_peak_654	13	.	4.02258	4.38341	1.33027
chr1	113051699	113052001	H3K27me3_0hour_peak_655	16	.	4.22408	4.75396	1.61258
chr1	113285403	113285456	H3K27me3_0hour_peak_656	14	.	4.15063	4.61707	1.43414
chr1	113286513	113286584	H3K27me3_0hour_peak_657	14	.	4.19762	4.69979	1.49344
chr1	114693977	114695547	H3K27me3_0hour_peak_658	18	.	4.48799	5.28264	1.88237
chr1	114695789	114698008	H3K27me3_0hour_peak_659	26	.	5.00958	6.29657	2.67273
chr1	114698323	114698635	H3K27me3_0hour_peak_660	13	.	3.94877	4.48221	1.34427
chr1	115397491	115397887	H3K27me3_0hour_peak_661	15	.	4.15223	4.79356	1.54625
chr1	115633161	115633214	H3K27me3_0hour_peak_662	15	.	4.26488	4.83184	1.53079
chr1	115880241	115880496	H3K27me3_0hour_peak_663	16	.	4.3663	5.02344	1.6813
chr1	115881837	115881890	H3K27me3_0hour_peak_664	19	.	4.532	5.33007	1.92027
chr1	115922628	115922710	H3K27me3_0hour_peak_665	13	.	4.14048	4.59212	1.34108
chr1	116106960	116107250	H3K27me3_0hour_peak_666	10	.	3.91531	4.17985	1.0211
chr1	116370819	116371077	H3K27me3_0hour_peak_667	16	.	4.25164	4.93191	1.67208
chr1	116380264	116382676	H3K27me3_0hour_peak_668	25	.	4.91022	6.10446	2.51183
chr1	116383250	116383714	H3K27me3_0hour_peak_669	15	.	4.15535	4.74414	1.54733
chr1	116518368	116519006	H3K27me3_0hour_peak_670	25	.	4.87262	6.07748	2.50347
chr1	116519430	116519728	H3K27me3_0hour_peak_671	26	.	4.99199	6.30154	2.66904
chr1	117208424	117208528	H3K27me3_0hour_peak_672	19	.	4.50436	5.28389	1.9776
chr1	117208790	117208989	H3K27me3_0hour_peak_673	11	.	3.97733	4.2934	1.10924
chr1	117209219	117209571	H3K27me3_0hour_peak_674	13	.	4.10286	4.60432	1.36865
chr1	119520199	119520434	H3K27me3_0hour_peak_675	12	.	3.96768	4.40926	1.22675
chr1	119522115	119522986	H3K27me3_0hour_peak_676	27	.	5.02987	6.40639	2.75172
chr1	119523514	119523764	H3K27me3_0hour_peak_677	14	.	4.18515	4.68153	1.4128
chr1	119525579	119525788	H3K27me3_0hour_peak_678	18	.	4.3769	5.13051	1.81509
chr1	119526020	119527392	H3K27me3_0hour_peak_679	31	.	5.34764	6.95515	3.19079
chr1	119527630	119532302	H3K27me3_0hour_peak_680	26	.	4.89653	6.1152	2.61682
chr1	119534220	119537194	H3K27me3_0hour_peak_681	19	.	4.33818	5.3002	1.9756
chr1	119540896	119540978	H3K27me3_0hour_peak_682	13	.	4.10015	4.52206	1.31244
chr1	119541242	119542468	H3K27me3_0hour_peak_683	20	.	4.61716	5.545	2.09327
chr1	119542776	119544188	H3K27me3_0hour_peak_684	26	.	4.98162	6.28206	2.66009
chr1	119544434	119544488	H3K27me3_0hour_peak_685	22	.	4.72976	5.69845	2.20812
chr1	119545045	119545557	H3K27me3_0hour_peak_686	14	.	4.17141	4.67074	1.45616
chr1	119546214	119547711	H3K27me3_0hour_peak_687	20	.	4.52359	5.43081	2.03274
chr1	119548363	119551210	H3K27me3_0hour_peak_688	28	.	5.13861	6.54451	2.84926
chr1	121137735	121138489	H3K27me3_0hour_peak_689	62	.	7.1543	10.8567	6.26605
chr1	121139025	121139398	H3K27me3_0hour_peak_690	32	.	5.08557	6.97187	3.27328
chr1	143663655	143664151	H3K27me3_0hour_peak_692	27	.	5.13493	6.45098	2.76298
chr1	143728227	143728280	H3K27me3_0hour_peak_693	19	.	4.58037	5.41365	1.98363
chr1	143743396	143743462	H3K27me3_0hour_peak_694	23	.	4.51151	5.82619	2.38473
chr1	143747594	143747990	H3K27me3_0hour_peak_695	20	.	4.51405	5.4227	2.03303
chr1	144300590	144300643	H3K27me3_0hour_peak_696	13	.	4.12483	4.56345	1.31883
chr1	144300906	144301843	H3K27me3_0hour_peak_697	20	.	4.58052	5.44595	2.0103
chr1	144314051	144314166	H3K27me3_0hour_peak_698	10	.	3.91531	4.17985	1.0211
chr1	144335325	144335510	H3K27me3_0hour_peak_699	10	.	3.91531	4.17985	1.0211
chr1	144341499	144341800	H3K27me3_0hour_peak_700	20	.	4.56082	5.43093	2.06967
chr1	144452535	144452639	H3K27me3_0hour_peak_701	26	.	5.01219	6.24711	2.63927
chr1	144453558	144453788	H3K27me3_0hour_peak_702	10	.	3.88584	4.12764	1.0211
chr1	144481067	144481797	H3K27me3_0hour_peak_703	18	.	4.50122	5.28358	1.86757
chr1	144519927	144520006	H3K27me3_0hour_peak_704	20	.	4.61764	5.5204	2.0688
chr1	144521041	144521477	H3K27me3_0hour_peak_705	16	.	4.30051	4.91882	1.62251
chr1	144521730	144522191	H3K27me3_0hour_peak_706	21	.	4.61155	5.50927	2.14834
chr1	145414883	145415237	H3K27me3_0hour_peak_707	20	.	4.50107	5.32232	2.01946
chr1	145415791	145416052	H3K27me3_0hour_peak_708	30	.	5.19313	6.63384	3.04857
chr1	145734464	145734648	H3K27me3_0hour_peak_709	14	.	4.17758	4.66466	1.47937
chr1	145944035	145945503	H3K27me3_0hour_peak_710	24	.	4.81715	5.96164	2.44435
chr1	145945993	145946380	H3K27me3_0hour_peak_711	20	.	4.49361	5.42337	2.04808
chr1	145964241	145964752	H3K27me3_0hour_peak_712	17	.	4.25624	5.02855	1.76469
chr1	145989609	145989878	H3K27me3_0hour_peak_713	14	.	4.10279	4.71007	1.49944
chr1	145990200	145990810	H3K27me3_0hour_peak_714	13	.	4.03494	4.56373	1.38524
chr1	146363731	146363941	H3K27me3_0hour_peak_715	10	.	3.92183	4.19282	1.05958
chr1	146494037	146494202	H3K27me3_0hour_peak_716	11	.	4.02053	4.37249	1.17062
chr1	146544090	146544356	H3K27me3_0hour_peak_717	25	.	4.82473	5.92421	2.51165
chr1	146548518	146548962	H3K27me3_0hour_peak_718	23	.	4.73967	5.85108	2.39025
chr1	146549191	146549461	H3K27me3_0hour_peak_719	25	.	4.74517	5.99766	2.5246
chr1	146549788	146552637	H3K27me3_0hour_peak_720	28	.	5.13333	6.56911	2.88182
chr1	146552969	146553061	H3K27me3_0hour_peak_721	30	.	5.26365	6.75257	3.03589
chr1	146555622	146555697	H3K27me3_0hour_peak_722	15	.	4.16752	4.7595	1.57496
chr1	147245508	147245665	H3K27me3_0hour_peak_723	13	.	3.99011	4.49022	1.33626
chr1	147246569	147246764	H3K27me3_0hour_peak_724	20	.	4.57135	5.44517	2.09834
chr1	147249948	147250236	H3K27me3_0hour_peak_725	11	.	3.92887	4.29004	1.12682
chr1	147485917	147487181	H3K27me3_0hour_peak_726	21	.	4.55448	5.51375	2.11113
chr1	147487426	147487835	H3K27me3_0hour_peak_727	22	.	4.63502	5.6016	2.2179
chr1	147500394	147500461	H3K27me3_0hour_peak_728	10	.	3.91531	4.17985	1.0211
chr1	147505519	147505684	H3K27me3_0hour_peak_729	11	.	4.03124	4.39235	1.19293
chr1	147507664	147507856	H3K27me3_0hour_peak_730	24	.	4.7964	5.8609	2.44975
chr1	147511567	147511722	H3K27me3_0hour_peak_731	18	.	4.4379	5.14814	1.89875
chr1	147514432	147514809	H3K27me3_0hour_peak_732	15	.	4.05515	4.70652	1.53095
chr1	147520840	147520969	H3K27me3_0hour_peak_733	17	.	4.33179	4.95753	1.71484
chr1	147521503	147521716	H3K27me3_0hour_peak_734	20	.	4.54842	5.36988	2.032
chr1	147528806	147528859	H3K27me3_0hour_peak_735	23	.	4.81012	5.87666	2.34852
chr1	147530516	147530983	H3K27me3_0hour_peak_736	12	.	4.10324	4.52392	1.28815
chr1	147531458	147531626	H3K27me3_0hour_peak_737	15	.	4.2664	4.83174	1.52955
chr1	147532409	147533228	H3K27me3_0hour_peak_738	28	.	5.15503	6.51618	2.83608
chr1	147533708	147533989	H3K27me3_0hour_peak_739	16	.	4.35462	5.00004	1.66227
chr1	147534221	147534371	H3K27me3_0hour_peak_740	10	.	3.91531	4.17985	1.0211
chr1	147632339	147632717	H3K27me3_0hour_peak_741	15	.	4.29827	4.89386	1.57919
chr1	147718256	147718485	H3K27me3_0hour_peak_742	15	.	4.25183	4.83406	1.53672
chr1	147718788	147719166	H3K27me3_0hour_peak_743	18	.	4.42496	5.17007	1.84772
chr1	147781655	147781751	H3K27me3_0hour_peak_744	11	.	3.93882	4.2273	1.16599
chr1	147781984	147782853	H3K27me3_0hour_peak_745	17	.	4.29948	4.89936	1.71655
chr1	147783128	147783233	H3K27me3_0hour_peak_746	17	.	4.26771	5.03955	1.76968
chr1	147789398	147789552	H3K27me3_0hour_peak_747	20	.	4.54955	5.45725	2.04096
chr1	147789769	147791169	H3K27me3_0hour_peak_748	18	.	4.51991	5.30956	1.89342
chr1	147801339	147801442	H3K27me3_0hour_peak_749	10	.	3.85686	4.07653	1.0211
chr1	147819358	147819457	H3K27me3_0hour_peak_750	10	.	3.94904	4.24161	1.06904
chr1	147825821	147827677	H3K27me3_0hour_peak_751	20	.	4.52624	5.4354	2.08234
chr1	147834001	147834054	H3K27me3_0hour_peak_752	10	.	3.91531	4.17985	1.0211
chr1	147834965	147835357	H3K27me3_0hour_peak_753	10	.	3.93022	4.20714	1.04228
chr1	147851791	147852167	H3K27me3_0hour_peak_754	15	.	4.26754	4.83766	1.53512
chr1	147933233	147933305	H3K27me3_0hour_peak_755	16	.	4.28591	4.97646	1.68893
chr1	148177197	148177455	H3K27me3_0hour_peak_756	13	.	4.14452	4.6004	1.36989
chr1	148179390	148179630	H3K27me3_0hour_peak_757	21	.	4.6739	5.60502	2.13831
chr1	148210326	148210416	H3K27me3_0hour_peak_758	12	.	4.05879	4.44255	1.22499
chr1	148226413	148226561	H3K27me3_0hour_peak_759	11	.	3.99202	4.32091	1.14672
chr1	148512937	148513090	H3K27me3_0hour_peak_760	15	.	4.31149	4.91239	1.59185
chr1	148550889	148550992	H3K27me3_0hour_peak_761	14	.	4.11874	4.60464	1.41408
chr1	148619880	148619942	H3K27me3_0hour_peak_762	19	.	4.52518	5.31981	1.913
chr1	148664377	148664488	H3K27me3_0hour_peak_763	11	.	3.86687	4.29479	1.17521
chr1	148677654	148677734	H3K27me3_0hour_peak_764	16	.	4.04878	4.81081	1.60466
chr1	148681640	148681881	H3K27me3_0hour_peak_765	20	.	4.62027	5.50384	2.05404
chr1	148781920	148781973	H3K27me3_0hour_peak_766	20	.	4.61568	5.48002	2.08942
chr1	148853161	148853256	H3K27me3_0hour_peak_767	14	.	3.80028	4.62253	1.43308
chr1	148853593	148855958	H3K27me3_0hour_peak_768	42	.	5.776	8.32263	4.28163
chr1	148863973	148864243	H3K27me3_0hour_peak_769	23	.	4.47678	5.74364	2.31386
chr1	148864618	148865200	H3K27me3_0hour_peak_770	23	.	4.69578	5.83031	2.38242
chr1	148874567	148874748	H3K27me3_0hour_peak_771	23	.	4.5201	5.72561	2.30212
chr1	148891104	148891157	H3K27me3_0hour_peak_772	18	.	4.21565	5.07171	1.81921
chr1	148899266	148899362	H3K27me3_0hour_peak_773	18	.	4.07069	5.15874	1.8643
chr1	148900329	148901089	H3K27me3_0hour_peak_774	18	.	4.21863	5.12288	1.83383
chr1	148901668	148902572	H3K27me3_0hour_peak_775	24	.	4.66498	5.97776	2.4933
chr1	148902998	148903159	H3K27me3_0hour_peak_776	12	.	3.66873	4.3318	1.20381
chr1	148910464	148910702	H3K27me3_0hour_peak_777	19	.	4.18463	5.27816	1.94762
chr1	148921082	148921283	H3K27me3_0hour_peak_778	18	.	4.0702	5.1956	1.88128
chr1	149233138	149233329	H3K27me3_0hour_peak_779	19	.	4.37078	5.29552	1.97799
chr1	149237468	149237602	H3K27me3_0hour_peak_780	11	.	3.98414	4.30589	1.11956
chr1	149282339	149282447	H3K27me3_0hour_peak_781	11	.	3.77374	4.27317	1.1743
chr1	149284409	149289484	H3K27me3_0hour_peak_782	40	.	5.70348	8.03845	4.07821
chr1	149290089	149290674	H3K27me3_0hour_peak_783	14	.	3.97756	4.64993	1.46715
chr1	149304533	149304632	H3K27me3_0hour_peak_784	11	.	3.78827	4.29314	1.18464
chr1	149307509	149307578	H3K27me3_0hour_peak_785	10	.	3.68239	4.1405	1.08318
chr1	149326732	149327014	H3K27me3_0hour_peak_786	14	.	4.21223	4.72843	1.48133
chr1	149332644	149334316	H3K27me3_0hour_peak_787	25	.	4.86238	6.07386	2.54015
chr1	149337523	149337577	H3K27me3_0hour_peak_788	63	.	7.53944	10.992	6.33565
chr1	149363385	149363626	H3K27me3_0hour_peak_789	14	.	4.14437	4.66238	1.49476
chr1	149364321	149364429	H3K27me3_0hour_peak_790	13	.	4.03524	4.53442	1.37732
chr1	149369452	149369600	H3K27me3_0hour_peak_791	13	.	4.1584	4.62492	1.36654
chr1	149575110	149575249	H3K27me3_0hour_peak_792	11	.	3.89288	4.29807	1.18774
chr1	149577698	149577824	H3K27me3_0hour_peak_793	12	.	3.99596	4.39629	1.22789
chr1	149615660	149616127	H3K27me3_0hour_peak_794	14	.	4.23019	4.76934	1.48129
chr1	149668254	149668527	H3K27me3_0hour_peak_795	13	.	3.93824	4.54103	1.3679
chr1	149670103	149674844	H3K27me3_0hour_peak_796	25	.	4.75974	6.04122	2.54263
chr1	149676000	149676347	H3K27me3_0hour_peak_797	11	.	3.78647	4.29677	1.17467
chr1	149718424	149718942	H3K27me3_0hour_peak_798	38	.	5.77002	7.70312	3.83414
chr1	149719209	149719936	H3K27me3_0hour_peak_799	31	.	5.24122	6.86507	3.18105
chr1	149720406	149720587	H3K27me3_0hour_peak_800	12	.	3.98769	4.31806	1.26447
chr1	149755858	149755978	H3K27me3_0hour_peak_801	10	.	3.94202	4.22874	1.05905
chr1	149890046	149890099	H3K27me3_0hour_peak_802	21	.	4.4372	5.52169	2.15672
chr1	151687768	151687821	H3K27me3_0hour_peak_803	26	.	4.9307	6.18882	2.64629
chr1	151689720	151690504	H3K27me3_0hour_peak_804	21	.	4.62457	5.56365	2.1735
chr1	151978016	151978133	H3K27me3_0hour_peak_805	11	.	3.88937	4.13999	1.13555
chr1	151979964	151980117	H3K27me3_0hour_peak_806	15	.	4.11239	4.60058	1.50243
chr1	152025905	152026338	H3K27me3_0hour_peak_807	15	.	4.0827	4.74332	1.5592
chr1	152077390	152077574	H3K27me3_0hour_peak_808	18	.	4.38929	5.16307	1.80882
chr1	152079702	152080245	H3K27me3_0hour_peak_809	25	.	4.91097	6.13281	2.54355
chr1	152080779	152083301	H3K27me3_0hour_peak_810	31	.	5.31403	6.89048	3.14757
chr1	152084389	152085545	H3K27me3_0hour_peak_811	27	.	5.0816	6.45173	2.78664
chr1	152085821	152086028	H3K27me3_0hour_peak_812	18	.	4.49966	5.27839	1.89023
chr1	152086334	152086450	H3K27me3_0hour_peak_813	10	.	3.91531	4.17985	1.0211
chr1	152086754	152086816	H3K27me3_0hour_peak_814	10	.	3.91531	4.17985	1.0211
chr1	152113101	152113164	H3K27me3_0hour_peak_815	13	.	4.14537	4.60106	1.34802
chr1	153233112	153233486	H3K27me3_0hour_peak_816	21	.	4.60669	5.56427	2.12051
chr1	153233731	153235154	H3K27me3_0hour_peak_817	25	.	4.93682	6.16858	2.56729
chr1	153235372	153235619	H3K27me3_0hour_peak_818	19	.	4.52732	5.34354	1.93063
chr1	153235886	153235971	H3K27me3_0hour_peak_819	10	.	3.90334	4.15864	1.0211
chr1	153322571	153322624	H3K27me3_0hour_peak_820	10	.	3.91531	4.17985	1.0211
chr1	153651753	153651854	H3K27me3_0hour_peak_821	11	.	3.92454	4.20129	1.14529
chr1	153652426	153652486	H3K27me3_0hour_peak_822	24	.	4.78674	5.85051	2.47345
chr1	154539953	154540032	H3K27me3_0hour_peak_823	19	.	4.57262	5.4061	1.9798
chr1	154627777	154627973	H3K27me3_0hour_peak_824	11	.	3.97835	4.29527	1.11068
chr1	154633221	154633286	H3K27me3_0hour_peak_825	16	.	4.10722	4.91544	1.68928
chr1	154667164	154667267	H3K27me3_0hour_peak_826	10	.	3.91531	4.17985	1.0211
chr1	154719338	154720047	H3K27me3_0hour_peak_827	19	.	4.43205	5.21261	1.92536
chr1	154720613	154720710	H3K27me3_0hour_peak_828	17	.	4.31814	4.99156	1.78332
chr1	155051706	155055936	H3K27me3_0hour_peak_829	31	.	5.23779	6.71567	3.11124
chr1	155264262	155264806	H3K27me3_0hour_peak_830	15	.	4.17589	4.76911	1.57649
chr1	155265115	155265938	H3K27me3_0hour_peak_831	15	.	4.25385	4.80804	1.59197
chr1	156324872	156324925	H3K27me3_0hour_peak_832	21	.	4.52244	5.53445	2.12272
chr1	156342322	156342443	H3K27me3_0hour_peak_833	19	.	4.54484	5.34751	1.98497
chr1	156357401	156357506	H3K27me3_0hour_peak_834	10	.	3.79247	4.08959	1.0211
chr1	156358486	156358788	H3K27me3_0hour_peak_835	25	.	4.97871	6.2173	2.59932
chr1	156374232	156374285	H3K27me3_0hour_peak_836	12	.	4.08534	4.49115	1.26272
chr1	156388061	156388114	H3K27me3_0hour_peak_837	10	.	3.81069	3.99665	1.0211
chr1	156389394	156391918	H3K27me3_0hour_peak_838	29	.	5.09858	6.53233	2.95107
chr1	156392138	156392538	H3K27me3_0hour_peak_839	20	.	4.43269	5.40544	2.05577
chr1	156392873	156393078	H3K27me3_0hour_peak_840	15	.	4.15902	4.77225	1.52587
chr1	156393675	156393843	H3K27me3_0hour_peak_841	22	.	4.64669	5.57514	2.25411
chr1	156394400	156394690	H3K27me3_0hour_peak_842	12	.	3.99835	4.3501	1.26283
chr1	156394949	156395200	H3K27me3_0hour_peak_843	18	.	4.42466	5.16594	1.88078
chr1	156395874	156396054	H3K27me3_0hour_peak_844	12	.	4.03859	4.46597	1.28184
chr1	156398955	156399760	H3K27me3_0hour_peak_845	19	.	4.44295	5.28705	1.90891
chr1	156399995	156400497	H3K27me3_0hour_peak_846	14	.	4.21032	4.71997	1.44031
chr1	156400967	156407592	H3K27me3_0hour_peak_847	29	.	5.14402	6.57653	2.90806
chr1	156408879	156409490	H3K27me3_0hour_peak_848	36	.	5.64288	7.50889	3.67515
chr1	156409768	156410078	H3K27me3_0hour_peak_849	23	.	4.71439	5.84924	2.39376
chr1	156410451	156410588	H3K27me3_0hour_peak_850	22	.	4.68082	5.66862	2.25742
chr1	156411216	156411491	H3K27me3_0hour_peak_851	15	.	4.01987	4.67771	1.51231
chr1	156412932	156412987	H3K27me3_0hour_peak_852	18	.	4.26141	5.14699	1.86007
chr1	156589515	156589727	H3K27me3_0hour_peak_853	14	.	4.10291	4.67584	1.48493
chr1	156593118	156594322	H3K27me3_0hour_peak_854	25	.	4.92905	6.13331	2.54276
chr1	156594566	156595707	H3K27me3_0hour_peak_855	22	.	4.7121	5.71457	2.21901
chr1	156600810	156600863	H3K27me3_0hour_peak_856	18	.	4.47154	5.20695	1.82092
chr1	156601861	156601914	H3K27me3_0hour_peak_857	15	.	4.25389	4.80099	1.50357
chr1	156606337	156606581	H3K27me3_0hour_peak_858	11	.	4.00442	4.34845	1.15309
chr1	156608412	156608583	H3K27me3_0hour_peak_859	11	.	4.00846	4.35222	1.19737
chr1	156609331	156609384	H3K27me3_0hour_peak_860	24	.	4.87058	5.9686	2.42155
chr1	156610049	156611074	H3K27me3_0hour_peak_861	14	.	4.17795	4.68713	1.42046
chr1	156611368	156611542	H3K27me3_0hour_peak_862	26	.	4.97612	6.31116	2.64405
chr1	156611896	156612914	H3K27me3_0hour_peak_863	26	.	4.95053	6.22523	2.6321
chr1	156613817	156613870	H3K27me3_0hour_peak_864	10	.	3.86743	4.09501	1.0211
chr1	156615934	156616131	H3K27me3_0hour_peak_865	11	.	4.01076	4.35461	1.15674
chr1	156616358	156616804	H3K27me3_0hour_peak_866	16	.	4.2548	4.8816	1.60501
chr1	156803773	156803956	H3K27me3_0hour_peak_867	16	.	4.3065	4.93304	1.69906
chr1	156813316	156813427	H3K27me3_0hour_peak_868	15	.	4.19902	4.70333	1.50153
chr1	156814216	156815134	H3K27me3_0hour_peak_869	22	.	4.6992	5.71401	2.22124
chr1	156815575	156816778	H3K27me3_0hour_peak_870	14	.	4.22952	4.76204	1.47507
chr1	156817183	156817476	H3K27me3_0hour_peak_871	21	.	4.56206	5.5141	2.10693
chr1	156818234	156819196	H3K27me3_0hour_peak_872	16	.	4.29728	4.94757	1.65292
chr1	156828343	156828415	H3K27me3_0hour_peak_873	37	.	5.6369	7.5041	3.73999
chr1	156828658	156828923	H3K27me3_0hour_peak_874	22	.	4.65395	5.56297	2.22299
chr1	156829520	156829702	H3K27me3_0hour_peak_875	25	.	4.8125	5.97792	2.53302
chr1	156830811	156831720	H3K27me3_0hour_peak_876	25	.	4.88208	6.04229	2.5899
chr1	156848135	156848205	H3K27me3_0hour_peak_877	10	.	3.91531	4.17985	1.0211
chr1	156850983	156851106	H3K27me3_0hour_peak_878	10	.	3.78991	3.96125	1.0163
chr1	156892831	156892907	H3K27me3_0hour_peak_879	17	.	4.21404	4.91979	1.7108
chr1	156893331	156894208	H3K27me3_0hour_peak_880	18	.	4.38777	5.09604	1.87465
chr1	158088195	158088363	H3K27me3_0hour_peak_881	10	.	3.91461	4.17859	1.0211
chr1	158090248	158090441	H3K27me3_0hour_peak_882	12	.	3.99258	4.32973	1.28328
chr1	158150167	158150263	H3K27me3_0hour_peak_883	23	.	4.68117	5.75848	2.34826
chr1	158150601	158150946	H3K27me3_0hour_peak_884	21	.	4.55885	5.45643	2.10206
chr1	158151283	158151405	H3K27me3_0hour_peak_885	16	.	4.25394	4.81742	1.63232
chr1	159054404	159054541	H3K27me3_0hour_peak_886	10	.	3.90035	4.15334	1.0211
chr1	159088823	159088876	H3K27me3_0hour_peak_887	14	.	4.08128	4.48884	1.40298
chr1	159108986	159109101	H3K27me3_0hour_peak_888	22	.	4.68423	5.62606	2.27188
chr1	159140880	159141086	H3K27me3_0hour_peak_889	16	.	4.29139	4.88753	1.69345
chr1	159157843	159157992	H3K27me3_0hour_peak_890	10	.	3.8117	3.99838	1.0211
chr1	159914144	159914227	H3K27me3_0hour_peak_891	18	.	4.51511	5.29647	1.89298
chr1	159915865	159915965	H3K27me3_0hour_peak_892	11	.	4.00786	4.37525	1.17812
chr1	159938460	159938597	H3K27me3_0hour_peak_893	10	.	3.91531	4.17985	1.0211
chr1	159954852	159954975	H3K27me3_0hour_peak_894	10	.	3.88187	4.12043	1.0211
chr1	159981692	159981745	H3K27me3_0hour_peak_895	13	.	4.03554	4.59468	1.38708
chr1	160004703	160004763	H3K27me3_0hour_peak_896	18	.	4.41504	5.14574	1.85613
chr1	160016227	160016692	H3K27me3_0hour_peak_897	14	.	4.1871	4.74681	1.48884
chr1	160040485	160040606	H3K27me3_0hour_peak_898	20	.	4.56634	5.42925	2.08327
chr1	160041683	160041940	H3K27me3_0hour_peak_899	10	.	3.87186	4.10682	1.09137
chr1	160050970	160051029	H3K27me3_0hour_peak_900	16	.	4.37153	5.0196	1.67422
chr1	160052591	160052820	H3K27me3_0hour_peak_901	10	.	3.96109	4.26366	1.08615
chr1	160053339	160054371	H3K27me3_0hour_peak_902	17	.	4.33214	5.07761	1.73945
chr1	160365130	160365316	H3K27me3_0hour_peak_903	15	.	4.24667	4.86778	1.59698
chr1	160366296	160366501	H3K27me3_0hour_peak_904	15	.	4.28916	4.87118	1.55976
chr1	160367458	160368295	H3K27me3_0hour_peak_905	22	.	4.61821	5.53686	2.20416
chr1	160368718	160368784	H3K27me3_0hour_peak_906	15	.	3.98142	4.65774	1.50017
chr1	160369157	160369776	H3K27me3_0hour_peak_907	25	.	4.86092	6.071	2.56136
chr1	160369992	160370061	H3K27me3_0hour_peak_908	15	.	4.16852	4.70965	1.54165
chr1	160370611	160370761	H3K27me3_0hour_peak_909	23	.	4.76423	5.80492	2.38989
chr1	160371084	160372017	H3K27me3_0hour_peak_910	18	.	4.3018	5.15764	1.87317
chr1	160374046	160374202	H3K27me3_0hour_peak_911	12	.	4.00937	4.42717	1.24642
chr1	160374995	160375067	H3K27me3_0hour_peak_912	36	.	5.52839	7.35713	3.60718
chr1	160376822	160376997	H3K27me3_0hour_peak_913	16	.	4.25552	4.87846	1.67229
chr1	160378497	160378562	H3K27me3_0hour_peak_914	32	.	5.25265	6.84499	3.22704
chr1	160380470	160380570	H3K27me3_0hour_peak_915	10	.	3.78797	3.9579	1.01744
chr1	160381145	160381465	H3K27me3_0hour_peak_916	10	.	3.87424	4.10843	1.04789
chr1	160385067	160385120	H3K27me3_0hour_peak_917	14	.	4.22515	4.74714	1.46786
chr1	160621542	160621595	H3K27me3_0hour_peak_918	12	.	4.06344	4.45155	1.26724
chr1	160951285	160951450	H3K27me3_0hour_peak_919	13	.	4.07671	4.54699	1.32467
chr1	160951767	160951904	H3K27me3_0hour_peak_920	12	.	3.96272	4.45442	1.29824
chr1	160952128	160952238	H3K27me3_0hour_peak_921	14	.	4.17567	4.68163	1.41574
chr1	161228755	161228813	H3K27me3_0hour_peak_922	20	.	4.35271	5.31112	2.00603
chr1	161229220	161229609	H3K27me3_0hour_peak_923	19	.	4.45714	5.29819	1.97366
chr1	161230122	161230398	H3K27me3_0hour_peak_924	15	.	4.20107	4.72017	1.59158
chr1	161230842	161231469	H3K27me3_0hour_peak_925	13	.	4.05862	4.44533	1.32957
chr1	161248574	161248704	H3K27me3_0hour_peak_926	16	.	4.30296	4.99946	1.68119
chr1	161411013	161411166	H3K27me3_0hour_peak_927	10	.	3.59531	3.99818	1.03555
chr1	161411453	161412495	H3K27me3_0hour_peak_928	24	.	4.50732	5.90981	2.44324
chr1	161412890	161412961	H3K27me3_0hour_peak_929	21	.	4.2901	5.48972	2.12185
chr1	161413353	161413461	H3K27me3_0hour_peak_930	15	.	3.94382	4.84345	1.59698
chr1	161418535	161418608	H3K27me3_0hour_peak_931	10	.	3.29172	4.04968	1.0813
chr1	161418890	161419167	H3K27me3_0hour_peak_932	20	.	3.95054	5.40921	2.05284
chr1	161419445	161420034	H3K27me3_0hour_peak_933	16	.	3.7591	4.85907	1.63322
chr1	161426764	161427725	H3K27me3_0hour_peak_934	15	.	3.83334	4.82563	1.56961
chr1	161428061	161428282	H3K27me3_0hour_peak_935	10	.	3.53799	4.16282	1.07541
chr1	161433243	161434041	H3K27me3_0hour_peak_936	14	.	3.65798	4.65646	1.45354
chr1	161434263	161434605	H3K27me3_0hour_peak_937	16	.	3.79957	4.91294	1.64084
chr1	161434901	161435139	H3K27me3_0hour_peak_938	16	.	3.81695	4.91301	1.65694
chr1	161435428	161435809	H3K27me3_0hour_peak_939	19	.	4.19862	5.29317	1.96003
chr1	161440741	161442295	H3K27me3_0hour_peak_940	24	.	4.59001	5.91676	2.45908
chr1	161460442	161460796	H3K27me3_0hour_peak_941	10	.	3.94886	4.24162	1.07715
chr1	161523139	161523192	H3K27me3_0hour_peak_942	10	.	3.78295	3.94935	1.01534
chr1	161532417	161532915	H3K27me3_0hour_peak_943	13	.	3.97035	4.5444	1.38838
chr1	161613615	161613702	H3K27me3_0hour_peak_944	11	.	3.86659	4.09951	1.11396
chr1	161625984	161626057	H3K27me3_0hour_peak_945	22	.	4.75811	5.79821	2.28828
chr1	161682832	161682885	H3K27me3_0hour_peak_946	20	.	4.62874	5.51091	2.06177
chr1	165204527	165205535	H3K27me3_0hour_peak_947	22	.	4.72585	5.73348	2.2147
chr1	165320182	165320385	H3K27me3_0hour_peak_948	22	.	4.63614	5.71197	2.24576
chr1	165321121	165321207	H3K27me3_0hour_peak_949	15	.	4.20056	4.82731	1.57198
chr1	165321552	165322626	H3K27me3_0hour_peak_950	29	.	5.235	6.71103	2.97508
chr1	165323086	165325569	H3K27me3_0hour_peak_951	24	.	4.80923	5.94601	2.42541
chr1	165325811	165325940	H3K27me3_0hour_peak_952	20	.	4.65152	5.55075	2.09053
chr1	165326167	165326983	H3K27me3_0hour_peak_953	16	.	4.25686	4.91742	1.61434
chr1	165335950	165336064	H3K27me3_0hour_peak_954	10	.	3.80944	3.99638	1.04016
chr1	165412637	165412768	H3K27me3_0hour_peak_955	15	.	4.236	4.76733	1.5415
chr1	165412997	165413231	H3K27me3_0hour_peak_956	10	.	3.91531	4.17985	1.0211
chr1	165413813	165414156	H3K27me3_0hour_peak_957	22	.	4.77935	5.8148	2.29991
chr1	165414395	165414568	H3K27me3_0hour_peak_958	17	.	4.42801	5.12984	1.76187
chr1	165414974	165415356	H3K27me3_0hour_peak_959	14	.	4.1147	4.64979	1.40913
chr1	166133386	166133546	H3K27me3_0hour_peak_960	10	.	3.91531	4.17985	1.0211
chr1	166134553	166135596	H3K27me3_0hour_peak_961	23	.	4.81724	5.94032	2.39237
chr1	166853176	166854055	H3K27me3_0hour_peak_962	15	.	4.249	4.86064	1.56582
chr1	166889105	166889211	H3K27me3_0hour_peak_963	24	.	4.85429	5.96695	2.42374
chr1	166889621	166889921	H3K27me3_0hour_peak_964	13	.	4.12397	4.56188	1.31761
chr1	166890178	166891010	H3K27me3_0hour_peak_965	22	.	4.66605	5.68565	2.23175
chr1	166916437	166916765	H3K27me3_0hour_peak_966	22	.	4.74118	5.75151	2.25129
chr1	166943067	166943310	H3K27me3_0hour_peak_967	14	.	4.08184	4.56089	1.40577
chr1	166943694	166944166	H3K27me3_0hour_peak_968	20	.	4.53458	5.38406	2.05795
chr1	167578765	167578910	H3K27me3_0hour_peak_969	12	.	3.97363	4.36627	1.21283
chr1	167598800	167599054	H3K27me3_0hour_peak_970	18	.	4.46017	5.26693	1.88548
chr1	167599587	167599842	H3K27me3_0hour_peak_971	11	.	4.00537	4.34517	1.16931
chr1	167604715	167604798	H3K27me3_0hour_peak_972	23	.	4.74412	5.8335	2.32756
chr1	168577060	168577267	H3K27me3_0hour_peak_973	16	.	4.35381	4.98269	1.64421
chr1	169520431	169520658	H3K27me3_0hour_peak_974	10	.	3.91531	4.17985	1.0211
chr1	169867389	169867481	H3K27me3_0hour_peak_975	12	.	3.80474	4.32584	1.22704
chr1	169868364	169868417	H3K27me3_0hour_peak_976	10	.	3.78727	3.95669	1.01714
chr1	170630278	170630668	H3K27me3_0hour_peak_977	17	.	4.34188	4.98372	1.7011
chr1	170631086	170631694	H3K27me3_0hour_peak_978	20	.	4.46202	5.43237	2.07396
chr1	170632292	170632943	H3K27me3_0hour_peak_979	23	.	4.80156	5.88854	2.36063
chr1	170633753	170634007	H3K27me3_0hour_peak_980	18	.	4.39124	5.07701	1.82011
chr1	170634298	170634536	H3K27me3_0hour_peak_981	16	.	4.2839	4.90851	1.66558
chr1	171811328	171811480	H3K27me3_0hour_peak_982	18	.	4.3591	5.15395	1.81138
chr1	171811704	171811899	H3K27me3_0hour_peak_983	17	.	4.42552	5.12989	1.76301
chr1	175122778	175122874	H3K27me3_0hour_peak_984	10	.	3.86743	4.09501	1.0211
chr1	175827074	175827189	H3K27me3_0hour_peak_985	10	.	3.91531	4.17985	1.0211
chr1	177140189	177140522	H3K27me3_0hour_peak_986	22	.	4.73266	5.73076	2.23431
chr1	177140755	177140935	H3K27me3_0hour_peak_987	14	.	4.21633	4.73697	1.45533
chr1	178989913	178989966	H3K27me3_0hour_peak_988	10	.	3.79805	3.97677	1.03563
chr1	179544257	179545436	H3K27me3_0hour_peak_989	20	.	4.61496	5.54959	2.09026
chr1	179559724	179559989	H3K27me3_0hour_peak_990	10	.	3.91531	4.17985	1.0211
chr1	179561151	179561651	H3K27me3_0hour_peak_991	19	.	4.51675	5.308	1.9023
chr1	179626122	179626175	H3K27me3_0hour_peak_992	10	.	3.91531	4.17985	1.0211
chr1	179698034	179698195	H3K27me3_0hour_peak_993	10	.	3.91531	4.17985	1.0211
chr1	179711153	179714199	H3K27me3_0hour_peak_994	26	.	4.95981	6.21978	2.61476
chr1	179714456	179714648	H3K27me3_0hour_peak_995	17	.	4.30185	5.03167	1.78879
chr1	179714930	179715046	H3K27me3_0hour_peak_996	15	.	4.02101	4.75779	1.54207
chr1	179715848	179716302	H3K27me3_0hour_peak_997	12	.	4.07206	4.47808	1.25911
chr1	180192860	180192960	H3K27me3_0hour_peak_998	20	.	4.53666	5.38335	2.07203
chr1	180195011	180195069	H3K27me3_0hour_peak_999	27	.	5.00252	6.2477	2.73145
chr1	180195650	180196209	H3K27me3_0hour_peak_1000	14	.	4.21952	4.74678	1.46841
chr1	180197482	180198722	H3K27me3_0hour_peak_1001	27	.	5.0177	6.35198	2.7145
chr1	180199873	180200287	H3K27me3_0hour_peak_1002	23	.	4.79052	5.88772	2.34725
chr1	180200819	180200931	H3K27me3_0hour_peak_1003	17	.	4.36783	5.02098	1.7673
chr1	180201167	180201477	H3K27me3_0hour_peak_1004	25	.	4.77387	5.99532	2.5345
chr1	180201700	180206853	H3K27me3_0hour_peak_1005	32	.	5.37126	6.99904	3.20319
chr1	180207873	180208453	H3K27me3_0hour_peak_1006	32	.	5.35172	7.05353	3.2352
chr1	180208738	180209396	H3K27me3_0hour_peak_1007	19	.	4.42059	5.246	1.93992
chr1	180209868	180210074	H3K27me3_0hour_peak_1008	10	.	3.91531	4.17985	1.0211
chr1	181285631	181285881	H3K27me3_0hour_peak_1009	14	.	4.16458	4.6435	1.40734
chr1	181286301	181286605	H3K27me3_0hour_peak_1010	14	.	4.20571	4.71874	1.44155
chr1	181287121	181288054	H3K27me3_0hour_peak_1011	17	.	4.41462	5.14613	1.78077
chr1	181289177	181289326	H3K27me3_0hour_peak_1012	10	.	3.91531	4.17985	1.0211
chr1	181451134	181451501	H3K27me3_0hour_peak_1013	22	.	4.72434	5.70706	2.2162
chr1	181452152	181452710	H3K27me3_0hour_peak_1014	13	.	4.10964	4.54075	1.30276
chr1	181453119	181453274	H3K27me3_0hour_peak_1015	12	.	4.07641	4.50188	1.2813
chr1	181453906	181453959	H3K27me3_0hour_peak_1016	12	.	4.0901	4.49986	1.26948
chr1	181454328	181454594	H3K27me3_0hour_peak_1017	12	.	4.01687	4.36764	1.23289
chr1	182585027	182585082	H3K27me3_0hour_peak_1018	21	.	4.58502	5.46906	2.1128
chr1	182673688	182673826	H3K27me3_0hour_peak_1019	16	.	4.30863	4.90026	1.65583
chr1	182797830	182797883	H3K27me3_0hour_peak_1020	35	.	5.46245	7.25417	3.5378
chr1	183358231	183358291	H3K27me3_0hour_peak_1021	15	.	4.25336	4.80537	1.58655
chr1	183386227	183387771	H3K27me3_0hour_peak_1022	24	.	4.80084	5.94661	2.41032
chr1	183388299	183388352	H3K27me3_0hour_peak_1023	29	.	5.02173	6.50126	2.95251
chr1	183409133	183409186	H3K27me3_0hour_peak_1024	30	.	5.2938	6.83623	3.09761
chr1	183932945	183933115	H3K27me3_0hour_peak_1025	10	.	3.78295	3.94935	1.01534
chr1	183979164	183979240	H3K27me3_0hour_peak_1026	11	.	3.96922	4.27881	1.1039
chr1	183997070	183997263	H3K27me3_0hour_peak_1027	15	.	4.20303	4.71463	1.51186
chr1	184005080	184005777	H3K27me3_0hour_peak_1028	20	.	4.6165	5.4967	2.04991
chr1	184205093	184205188	H3K27me3_0hour_peak_1029	10	.	3.79701	4.13431	1.0211
chr1	196847359	196847529	H3K27me3_0hour_peak_1030	18	.	4.45226	5.18074	1.80336
chr1	197877475	197878156	H3K27me3_0hour_peak_1031	14	.	4.14852	4.62666	1.40368
chr1	197878642	197881525	H3K27me3_0hour_peak_1032	25	.	4.90281	6.10011	2.59553
chr1	197881768	197883860	H3K27me3_0hour_peak_1033	22	.	4.63512	5.65638	2.29276
chr1	197884224	197884902	H3K27me3_0hour_peak_1034	20	.	4.37777	5.45163	2.07608
chr1	197885192	197886414	H3K27me3_0hour_peak_1035	19	.	4.42867	5.26126	1.97468
chr1	197886647	197887676	H3K27me3_0hour_peak_1036	30	.	5.19994	6.6527	3.06181
chr1	197887894	197888522	H3K27me3_0hour_peak_1037	30	.	5.19232	6.67394	3.08441
chr1	197888912	197889460	H3K27me3_0hour_peak_1038	30	.	5.08301	6.67644	3.02115
chr1	197889810	197890017	H3K27me3_0hour_peak_1039	16	.	4.20133	4.90787	1.68872
chr1	197890399	197890840	H3K27me3_0hour_peak_1040	14	.	4.10772	4.67963	1.49935
chr1	199998841	199998967	H3K27me3_0hour_peak_1041	14	.	4.09657	4.61675	1.40784
chr1	200004397	200006006	H3K27me3_0hour_peak_1042	20	.	4.49989	5.311	2.0332
chr1	200007509	200007627	H3K27me3_0hour_peak_1043	13	.	4.05015	4.43216	1.358
chr1	200009921	200011193	H3K27me3_0hour_peak_1044	16	.	4.23869	4.87271	1.61491
chr1	200011445	200011711	H3K27me3_0hour_peak_1045	10	.	3.94696	4.2378	1.06608
chr1	200841683	200841772	H3K27me3_0hour_peak_1046	16	.	4.36392	5.0067	1.66452
chr1	200842011	200844140	H3K27me3_0hour_peak_1047	20	.	4.56478	5.44917	2.01709
chr1	200844488	200844932	H3K27me3_0hour_peak_1048	19	.	4.50859	5.38084	1.97707
chr1	200859227	200861457	H3K27me3_0hour_peak_1049	22	.	4.61338	5.52867	2.21303
chr1	201056561	201056673	H3K27me3_0hour_peak_1050	10	.	3.90376	4.15925	1.0211
chr1	201084101	201084272	H3K27me3_0hour_peak_1051	17	.	4.43053	5.12576	1.77423
chr1	201084549	201084755	H3K27me3_0hour_peak_1052	14	.	4.1572	4.66414	1.47103
chr1	201087666	201087719	H3K27me3_0hour_peak_1053	29	.	5.10492	6.46532	2.92621
chr1	201252005	201253394	H3K27me3_0hour_peak_1054	16	.	4.28874	4.9559	1.64403
chr1	201263069	201263131	H3K27me3_0hour_peak_1055	20	.	4.54633	5.35647	2.0506
chr1	201360954	201361007	H3K27me3_0hour_peak_1056	27	.	5.05196	6.3569	2.72296
chr1	201367113	201369577	H3K27me3_0hour_peak_1057	24	.	4.90081	6.05925	2.47607
chr1	201369855	201370034	H3K27me3_0hour_peak_1058	17	.	4.32231	5.04333	1.72084
chr1	202162441	202162779	H3K27me3_0hour_peak_1059	25	.	4.91724	6.0824	2.50972
chr1	202163026	202163673	H3K27me3_0hour_peak_1060	18	.	4.40745	5.19907	1.83406
chr1	202164065	202164532	H3K27me3_0hour_peak_1061	19	.	4.51903	5.30642	1.90103
chr1	202164817	202164870	H3K27me3_0hour_peak_1062	16	.	4.33568	4.96008	1.6394
chr1	202167846	202168277	H3K27me3_0hour_peak_1063	14	.	4.19747	4.7019	1.44711
chr1	202182553	202182608	H3K27me3_0hour_peak_1064	26	.	4.92962	6.09744	2.66631
chr1	202182949	202183278	H3K27me3_0hour_peak_1065	14	.	4.04094	4.49777	1.40518
chr1	202183931	202184031	H3K27me3_0hour_peak_1066	21	.	4.49037	5.48182	2.11323
chr1	202184525	202184628	H3K27me3_0hour_peak_1067	10	.	3.70814	4.0835	1.0211
chr1	202185013	202185066	H3K27me3_0hour_peak_1068	20	.	4.53453	5.35049	2.04265
chr1	202234363	202234496	H3K27me3_0hour_peak_1069	21	.	4.52822	5.48208	2.13421
chr1	202235473	202235548	H3K27me3_0hour_peak_1070	18	.	4.50278	5.27615	1.87777
chr1	202610489	202610707	H3K27me3_0hour_peak_1071	11	.	3.98618	4.31031	1.13497
chr1	202611041	202612394	H3K27me3_0hour_peak_1072	24	.	4.8701	6.03815	2.48922
chr1	202612624	202614035	H3K27me3_0hour_peak_1073	24	.	4.79507	5.9374	2.40689
chr1	202614249	202614328	H3K27me3_0hour_peak_1074	17	.	4.37249	5.06836	1.79704
chr1	202614631	202614756	H3K27me3_0hour_peak_1075	14	.	4.11855	4.5936	1.41606
chr1	202676973	202677042	H3K27me3_0hour_peak_1076	14	.	4.18328	4.67299	1.48814
chr1	202677737	202680180	H3K27me3_0hour_peak_1077	23	.	4.74471	5.76913	2.38546
chr1	202941844	202942036	H3K27me3_0hour_peak_1078	21	.	4.66732	5.61949	2.18249
chr1	202966368	202966421	H3K27me3_0hour_peak_1079	15	.	4.30226	4.8883	1.57096
chr1	202995931	202997066	H3K27me3_0hour_peak_1080	16	.	4.26132	4.84112	1.60851
chr1	202997301	202997417	H3K27me3_0hour_peak_1081	10	.	3.87275	4.10444	1.0211
chr1	202998260	202998431	H3K27me3_0hour_peak_1082	10	.	3.74607	4.08624	1.0211
chr1	203043688	203044067	H3K27me3_0hour_peak_1083	13	.	3.9655	4.47353	1.34247
chr1	203044645	203044698	H3K27me3_0hour_peak_1084	24	.	4.70962	5.83062	2.40706
chr1	203044962	203045259	H3K27me3_0hour_peak_1085	16	.	4.30161	4.8987	1.61833
chr1	203065939	203065992	H3K27me3_0hour_peak_1086	11	.	4.00687	4.34748	1.1512
chr1	203078575	203078673	H3K27me3_0hour_peak_1087	20	.	4.54241	5.35316	2.06085
chr1	203085634	203085687	H3K27me3_0hour_peak_1088	10	.	3.91531	4.17985	1.0211
chr1	203093432	203093629	H3K27me3_0hour_peak_1089	13	.	4.07316	4.48768	1.33816
chr1	203097226	203097897	H3K27me3_0hour_peak_1090	12	.	4.0591	4.44564	1.22817
chr1	203268230	203268515	H3K27me3_0hour_peak_1091	16	.	4.32368	4.92901	1.62277
chr1	203310121	203310318	H3K27me3_0hour_peak_1092	13	.	3.93123	4.48241	1.35673
chr1	203335977	203336136	H3K27me3_0hour_peak_1093	17	.	4.43464	5.14091	1.77013
chr1	203349041	203349187	H3K27me3_0hour_peak_1094	15	.	4.16995	4.65204	1.53516
chr1	203399603	203399798	H3K27me3_0hour_peak_1095	17	.	4.33905	4.97593	1.77637
chr1	203415928	203416132	H3K27me3_0hour_peak_1096	16	.	4.26287	4.82815	1.66736
chr1	203432407	203432571	H3K27me3_0hour_peak_1097	20	.	4.4626	5.39719	2.04854
chr1	203963086	203963139	H3K27me3_0hour_peak_1098	11	.	3.90867	4.17238	1.12229
chr1	204653791	204655327	H3K27me3_0hour_peak_1099	17	.	4.37933	5.06354	1.71481
chr1	204655576	204655702	H3K27me3_0hour_peak_1100	16	.	4.34224	5.00164	1.66809
chr1	204681219	204681420	H3K27me3_0hour_peak_1101	10	.	3.89278	4.13993	1.0211
chr1	205012381	205012564	H3K27me3_0hour_peak_1102	10	.	3.93999	4.22555	1.07467
chr1	205012963	205013067	H3K27me3_0hour_peak_1103	17	.	4.41309	5.10337	1.74105
chr1	205311476	205311736	H3K27me3_0hour_peak_1104	18	.	4.37913	5.09331	1.83975
chr1	205311988	205313636	H3K27me3_0hour_peak_1105	29	.	5.18941	6.62695	2.90509
chr1	205313955	205314294	H3K27me3_0hour_peak_1106	22	.	4.59974	5.6421	2.28365
chr1	205314750	205314977	H3K27me3_0hour_peak_1107	29	.	5.06244	6.53521	2.93459
chr1	205315821	205315986	H3K27me3_0hour_peak_1108	12	.	4.02399	4.37944	1.20324
chr1	205325872	205325925	H3K27me3_0hour_peak_1109	28	.	5.06023	6.36727	2.8378
chr1	205347042	205347182	H3K27me3_0hour_peak_1110	10	.	3.91391	4.17734	1.0211
chr1	205393803	205393938	H3K27me3_0hour_peak_1111	19	.	4.50791	5.28502	1.96953
chr1	205395163	205395342	H3K27me3_0hour_peak_1112	11	.	3.9834	4.30538	1.1486
chr1	205423151	205423417	H3K27me3_0hour_peak_1113	18	.	4.49793	5.28629	1.8876
chr1	205424077	205426024	H3K27me3_0hour_peak_1114	27	.	5.04322	6.37748	2.72055
chr1	205426356	205426751	H3K27me3_0hour_peak_1115	16	.	4.37786	5.04624	1.69754
chr1	205435955	205436008	H3K27me3_0hour_peak_1116	18	.	4.49573	5.25992	1.86469
chr1	205451378	205451438	H3K27me3_0hour_peak_1117	26	.	4.99817	6.24319	2.63752
chr1	205474006	205474246	H3K27me3_0hour_peak_1118	14	.	4.22855	4.75336	1.47004
chr1	205474490	205474763	H3K27me3_0hour_peak_1119	14	.	4.18156	4.68467	1.41675
chr1	205474980	205475447	H3K27me3_0hour_peak_1120	18	.	4.45971	5.19641	1.81614
chr1	205536379	205536498	H3K27me3_0hour_peak_1121	18	.	4.23358	5.09994	1.83642
chr1	205536815	205537926	H3K27me3_0hour_peak_1122	24	.	4.77199	5.95026	2.40969
chr1	205538329	205538443	H3K27me3_0hour_peak_1123	18	.	4.45908	5.18941	1.80892
chr1	205538696	205539644	H3K27me3_0hour_peak_1124	25	.	4.95777	6.16605	2.55113
chr1	206199797	206200154	H3K27me3_0hour_peak_1125	19	.	4.48861	5.31483	1.97255
chr1	206679721	206680540	H3K27me3_0hour_peak_1126	20	.	4.51838	5.42433	2.049
chr1	206681287	206681806	H3K27me3_0hour_peak_1127	25	.	4.80445	6.00133	2.51267
chr1	206682040	206682294	H3K27me3_0hour_peak_1128	13	.	4.06246	4.53652	1.34264
chr1	206708288	206708356	H3K27me3_0hour_peak_1129	10	.	3.91382	4.17719	1.0211
chr1	206720599	206720739	H3K27me3_0hour_peak_1130	18	.	4.38457	5.05725	1.83841
chr1	206721745	206721953	H3K27me3_0hour_peak_1131	12	.	4.09957	4.51721	1.28419
chr1	206726562	206726777	H3K27me3_0hour_peak_1132	23	.	4.78507	5.83436	2.31683
chr1	206727820	206727902	H3K27me3_0hour_peak_1133	10	.	3.90633	4.16394	1.0211
chr1	206835718	206835896	H3K27me3_0hour_peak_1134	10	.	3.8511	4.19127	1.07151
chr1	206836965	206837253	H3K27me3_0hour_peak_1135	14	.	4.14294	4.65792	1.45918
chr1	206856446	206856722	H3K27me3_0hour_peak_1136	18	.	4.40016	5.18064	1.89481
chr1	206856982	206857610	H3K27me3_0hour_peak_1137	21	.	4.61033	5.56238	2.19839
chr1	206937339	206937503	H3K27me3_0hour_peak_1138	18	.	4.51613	5.29635	1.89268
chr1	207082314	207083072	H3K27me3_0hour_peak_1139	26	.	4.90043	6.08535	2.63231
chr1	207083309	207083652	H3K27me3_0hour_peak_1140	28	.	5.0806	6.45555	2.89505
chr1	207204218	207204482	H3K27me3_0hour_peak_1141	13	.	4.13195	4.57648	1.32894
chr1	207211407	207211519	H3K27me3_0hour_peak_1142	10	.	3.91531	4.17985	1.0211
chr1	207626196	207626545	H3K27me3_0hour_peak_1143	12	.	4.05933	4.44353	1.22575
chr1	207627531	207628290	H3K27me3_0hour_peak_1144	27	.	4.91903	6.345	2.78515
chr1	207669578	207670479	H3K27me3_0hour_peak_1145	22	.	4.71302	5.71357	2.22353
chr1	207811893	207812115	H3K27me3_0hour_peak_1146	10	.	3.91531	4.17985	1.0211
chr1	207819958	207820087	H3K27me3_0hour_peak_1147	10	.	3.88702	4.12972	1.0211
chr1	207841890	207842053	H3K27me3_0hour_peak_1148	12	.	4.058	4.46519	1.27601
chr1	207842601	207843146	H3K27me3_0hour_peak_1149	35	.	5.63437	7.40545	3.56119
chr1	207843408	207843656	H3K27me3_0hour_peak_1150	14	.	4.0134	4.64222	1.48369
chr1	208151940	208152086	H3K27me3_0hour_peak_1151	23	.	4.815	5.89282	2.36079
chr1	208433528	208433773	H3K27me3_0hour_peak_1152	11	.	4.00271	4.33986	1.14529
chr1	208440069	208440141	H3K27me3_0hour_peak_1153	14	.	4.17585	4.6605	1.43583
chr1	208705033	208705086	H3K27me3_0hour_peak_1154	14	.	4.2111	4.72141	1.44142
chr1	209380263	209380385	H3K27me3_0hour_peak_1155	10	.	3.88987	4.13478	1.0211
chr1	209381749	209381821	H3K27me3_0hour_peak_1156	29	.	5.13082	6.51715	2.97785
chr1	210463637	210463766	H3K27me3_0hour_peak_1157	14	.	4.18195	4.67557	1.47581
chr1	210464994	210465087	H3K27me3_0hour_peak_1158	42	.	6.11078	8.45971	4.25102
chr1	210465350	210465748	H3K27me3_0hour_peak_1159	12	.	4.08725	4.49546	1.26631
chr1	210602204	210602308	H3K27me3_0hour_peak_1160	10	.	3.91531	4.17985	1.0211
chr1	211306049	211307224	H3K27me3_0hour_peak_1161	18	.	4.4486	5.18346	1.80638
chr1	211652206	211652531	H3K27me3_0hour_peak_1162	11	.	3.90869	4.17373	1.14374
chr1	211769163	211769343	H3K27me3_0hour_peak_1163	10	.	3.79677	3.97285	1.0211
chr1	212028006	212028159	H3K27me3_0hour_peak_1164	10	.	3.91531	4.17985	1.0211
chr1	212687437	212688007	H3K27me3_0hour_peak_1165	15	.	4.20855	4.76326	1.59406
chr1	212688237	212688472	H3K27me3_0hour_peak_1166	12	.	4.0003	4.34068	1.2682
chr1	212689696	212689769	H3K27me3_0hour_peak_1167	10	.	3.81802	4.00926	1.0211
chr1	212775523	212775656	H3K27me3_0hour_peak_1168	34	.	5.53652	7.23901	3.43814
chr1	212777852	212778174	H3K27me3_0hour_peak_1169	21	.	4.53183	5.56647	2.1909
chr1	212778503	212778822	H3K27me3_0hour_peak_1170	19	.	4.44122	5.2846	1.97923
chr1	212779131	212779184	H3K27me3_0hour_peak_1171	22	.	4.58615	5.67754	2.29648
chr1	212780118	212781071	H3K27me3_0hour_peak_1172	32	.	5.33252	6.95541	3.27268
chr1	213125074	213125180	H3K27me3_0hour_peak_1173	14	.	4.13518	4.62976	1.44118
chr1	214157124	214157177	H3K27me3_0hour_peak_1174	29	.	5.10597	6.52426	2.94555
chr1	214158674	214159014	H3K27me3_0hour_peak_1175	16	.	4.17193	4.85864	1.64449
chr1	214159552	214159605	H3K27me3_0hour_peak_1176	15	.	4.00188	4.76682	1.5595
chr1	214359059	214359170	H3K27me3_0hour_peak_1177	20	.	4.60401	5.46634	2.0274
chr1	214360553	214361016	H3K27me3_0hour_peak_1178	30	.	5.23878	6.7713	3.02241
chr1	214361462	214361611	H3K27me3_0hour_peak_1179	15	.	4.12152	4.7388	1.54956
chr1	214361877	214362166	H3K27me3_0hour_peak_1180	16	.	4.33229	4.9595	1.64338
chr1	215255487	215255924	H3K27me3_0hour_peak_1181	13	.	4.15807	4.6273	1.3693
chr1	217307232	217307591	H3K27me3_0hour_peak_1182	14	.	4.22723	4.78158	1.49491
chr1	217307951	217308004	H3K27me3_0hour_peak_1183	17	.	4.28276	5.06105	1.75088
chr1	217308225	217311145	H3K27me3_0hour_peak_1184	19	.	4.5266	5.35135	1.94901
chr1	217311536	217312718	H3K27me3_0hour_peak_1185	16	.	4.32018	4.9676	1.64615
chr1	217313370	217313860	H3K27me3_0hour_peak_1186	15	.	4.30251	4.90066	1.58251
chr1	217314090	217314308	H3K27me3_0hour_peak_1187	11	.	3.94656	4.23943	1.13494
chr1	218336304	218336406	H3K27me3_0hour_peak_1188	10	.	3.71573	4.08405	1.0211
chr1	218337760	218339390	H3K27me3_0hour_peak_1189	21	.	4.66256	5.65403	2.1814
chr1	218339692	218339928	H3K27me3_0hour_peak_1190	16	.	4.38654	5.05037	1.69911
chr1	218456700	218456871	H3K27me3_0hour_peak_1191	10	.	3.90143	4.15525	1.0211
chr1	220101227	220101345	H3K27me3_0hour_peak_1192	16	.	4.35657	4.9953	1.65631
chr1	221061846	221062065	H3K27me3_0hour_peak_1193	26	.	4.88932	6.06704	2.63832
chr1	221062662	221062855	H3K27me3_0hour_peak_1194	17	.	4.27396	4.96804	1.75051
chr1	221063081	221063240	H3K27me3_0hour_peak_1195	10	.	3.89409	4.14383	1.06346
chr1	221063491	221063619	H3K27me3_0hour_peak_1196	24	.	4.73393	5.92328	2.48971
chr1	221064001	221066451	H3K27me3_0hour_peak_1197	29	.	5.21582	6.66483	2.97297
chr1	221067589	221069259	H3K27me3_0hour_peak_1198	18	.	4.38507	5.09012	1.82714
chr1	221069528	221069708	H3K27me3_0hour_peak_1199	13	.	4.0272	4.392	1.34459
chr1	221641697	221641815	H3K27me3_0hour_peak_1200	10	.	3.91531	4.17985	1.0211
chr1	222785271	222785371	H3K27me3_0hour_peak_1201	12	.	4.10381	4.52496	1.28896
chr1	223535901	223535998	H3K27me3_0hour_peak_1202	13	.	4.08113	4.54803	1.32115
chr1	223536515	223536732	H3K27me3_0hour_peak_1203	17	.	4.41446	5.10956	1.74751
chr1	223536981	223537158	H3K27me3_0hour_peak_1204	10	.	3.92561	4.19996	1.0717
chr1	223537932	223538631	H3K27me3_0hour_peak_1205	19	.	4.42366	5.25152	1.98234
chr1	223566259	223566394	H3K27me3_0hour_peak_1206	13	.	4.14118	4.59347	1.34425
chr1	223567123	223567404	H3K27me3_0hour_peak_1207	16	.	4.34586	4.97734	1.68528
chr1	224047376	224047471	H3K27me3_0hour_peak_1208	10	.	3.86743	4.09501	1.0211
chr1	224803352	224803437	H3K27me3_0hour_peak_1209	19	.	4.31368	5.20202	1.90813
chr1	224803670	224803964	H3K27me3_0hour_peak_1210	16	.	4.25219	4.91403	1.69863
chr1	224804188	224805849	H3K27me3_0hour_peak_1211	28	.	5.04444	6.37345	2.81886
chr1	224806129	224806182	H3K27me3_0hour_peak_1212	20	.	4.41869	5.29589	2.00261
chr1	226669280	226669337	H3K27me3_0hour_peak_1213	23	.	4.74479	5.74171	2.32963
chr1	226734158	226734214	H3K27me3_0hour_peak_1214	40	.	5.78396	7.85797	4.00725
chr1	226736712	226738459	H3K27me3_0hour_peak_1215	25	.	4.90718	6.09105	2.50822
chr1	226738809	226739083	H3K27me3_0hour_peak_1216	12	.	4.08396	4.48863	1.26076
chr1	226739835	226739978	H3K27me3_0hour_peak_1217	13	.	4.1805	4.66538	1.39794
chr1	226754747	226754908	H3K27me3_0hour_peak_1218	16	.	4.25333	4.86176	1.62935
chr1	227746054	227746287	H3K27me3_0hour_peak_1219	30	.	5.2546	6.76773	3.06302
chr1	227746538	227746863	H3K27me3_0hour_peak_1220	13	.	4.1125	4.54089	1.30132
chr1	227747349	227747739	H3K27me3_0hour_peak_1221	16	.	4.27435	4.9197	1.61371
chr1	227747956	227748040	H3K27me3_0hour_peak_1222	14	.	4.23575	4.76654	1.47645
chr1	227748727	227749671	H3K27me3_0hour_peak_1223	15	.	4.30353	4.90701	1.58893
chr1	227974105	227974158	H3K27me3_0hour_peak_1224	13	.	4.15216	4.61349	1.35767
chr1	227974865	227974922	H3K27me3_0hour_peak_1225	10	.	3.96728	4.27499	1.09494
chr1	228149836	228149930	H3K27me3_0hour_peak_1226	10	.	3.91531	4.17985	1.0211
chr1	228192556	228192990	H3K27me3_0hour_peak_1227	18	.	4.3817	5.1118	1.83913
chr1	228193238	228193595	H3K27me3_0hour_peak_1228	22	.	4.73807	5.71207	2.22428
chr1	228193817	228194336	H3K27me3_0hour_peak_1229	22	.	4.71293	5.69272	2.20435
chr1	228194845	228196513	H3K27me3_0hour_peak_1230	21	.	4.63624	5.58162	2.11698
chr1	228196727	228196791	H3K27me3_0hour_peak_1231	50	.	6.84931	9.58923	5.08803
chr1	228197023	228197202	H3K27me3_0hour_peak_1232	10	.	3.91531	4.17985	1.0211
chr1	228197755	228197992	H3K27me3_0hour_peak_1233	10	.	3.93356	4.21522	1.08997
chr1	228225821	228226553	H3K27me3_0hour_peak_1234	19	.	4.54866	5.412	1.99122
chr1	228226766	228226865	H3K27me3_0hour_peak_1235	10	.	3.91531	4.17985	1.0211
chr1	228246425	228246691	H3K27me3_0hour_peak_1236	16	.	4.35227	4.99469	1.65746
chr1	228246996	228247466	H3K27me3_0hour_peak_1237	16	.	4.36059	5.00709	1.66681
chr1	228322356	228322489	H3K27me3_0hour_peak_1238	17	.	4.33897	4.96301	1.76138
chr1	228399627	228400634	H3K27me3_0hour_peak_1239	14	.	4.22069	4.75886	1.47529
chr1	228566477	228566664	H3K27me3_0hour_peak_1240	10	.	3.91215	4.1742	1.0211
chr1	228603562	228604376	H3K27me3_0hour_peak_1241	23	.	4.73108	5.81487	2.3291
chr1	228604874	228605545	H3K27me3_0hour_peak_1242	13	.	4.04079	4.43752	1.3117
chr1	228621989	228622059	H3K27me3_0hour_peak_1243	13	.	4.0299	4.40474	1.3549
chr1	228633891	228634060	H3K27me3_0hour_peak_1244	16	.	4.29266	4.88408	1.6695
chr1	228653363	228653478	H3K27me3_0hour_peak_1245	20	.	4.54547	5.37535	2.0557
chr1	228654530	228654647	H3K27me3_0hour_peak_1246	12	.	3.84292	4.34622	1.22938
chr1	228656925	228657734	H3K27me3_0hour_peak_1247	17	.	4.26087	4.90998	1.72421
chr1	228707534	228707686	H3K27me3_0hour_peak_1248	10	.	3.89137	4.13743	1.0211
chr1	228758185	228758342	H3K27me3_0hour_peak_1249	13	.	3.83613	4.46273	1.34895
chr1	228758907	228759043	H3K27me3_0hour_peak_1250	19	.	4.35471	5.24238	1.95968
chr1	228781186	228781484	H3K27me3_0hour_peak_1251	13	.	3.97395	4.47692	1.30086
chr1	228871706	228872290	H3K27me3_0hour_peak_1252	27	.	5.09534	6.42708	2.75855
chr1	228872767	228872944	H3K27me3_0hour_peak_1253	10	.	3.91531	4.17985	1.0211
chr1	229543088	229544156	H3K27me3_0hour_peak_1254	24	.	4.87404	6.05693	2.49122
chr1	229544439	229544767	H3K27me3_0hour_peak_1255	11	.	3.99996	4.33483	1.14139
chr1	229566639	229568230	H3K27me3_0hour_peak_1256	22	.	4.66531	5.68156	2.20377
chr1	229568589	229569177	H3K27me3_0hour_peak_1257	25	.	4.92442	6.13574	2.54194
chr1	229569499	229570629	H3K27me3_0hour_peak_1258	17	.	4.39821	5.11607	1.75543
chr1	230558490	230558543	H3K27me3_0hour_peak_1259	11	.	3.99713	4.32964	1.13736
chr1	230559984	230561018	H3K27me3_0hour_peak_1260	23	.	4.76967	5.8582	2.35161
chr1	230561260	230561562	H3K27me3_0hour_peak_1261	14	.	4.1954	4.69461	1.42122
chr1	231007790	231007844	H3K27me3_0hour_peak_1262	48	.	5.79968	9.14981	4.87113
chr1	231176891	231176945	H3K27me3_0hour_peak_1263	20	.	4.63926	5.52484	2.07095
chr1	231183128	231183361	H3K27me3_0hour_peak_1264	19	.	4.20696	5.28928	1.94101
chr1	231289524	231289604	H3K27me3_0hour_peak_1265	10	.	3.84342	4.05911	1.09395
chr1	231296261	231296841	H3K27me3_0hour_peak_1266	28	.	5.14593	6.55583	2.87998
chr1	231297079	231297420	H3K27me3_0hour_peak_1267	17	.	4.41951	5.14657	1.78146
chr1	231297639	231297839	H3K27me3_0hour_peak_1268	13	.	4.04311	4.53919	1.3284
chr1	231298542	231300571	H3K27me3_0hour_peak_1269	27	.	5.12268	6.46739	2.78042
chr1	231300853	231301010	H3K27me3_0hour_peak_1270	10	.	3.91531	4.17985	1.0211
chr1	234040581	234040658	H3K27me3_0hour_peak_1271	10	.	3.91531	4.17985	1.0211
chr1	234349946	234350184	H3K27me3_0hour_peak_1272	10	.	3.91531	4.17985	1.0211
chr1	234350458	234350828	H3K27me3_0hour_peak_1273	19	.	4.45645	5.22859	1.90588
chr1	234460808	234460914	H3K27me3_0hour_peak_1274	14	.	4.12143	4.56047	1.43175
chr1	235810913	235810986	H3K27me3_0hour_peak_1275	27	.	5.08823	6.40783	2.76458
chr1	235811724	235811972	H3K27me3_0hour_peak_1276	20	.	4.61064	5.49156	2.06393
chr1	235813849	235814809	H3K27me3_0hour_peak_1277	19	.	4.51496	5.32555	1.91996
chr1	236558620	236558803	H3K27me3_0hour_peak_1278	11	.	4.01144	4.35586	1.15771
chr1	236559357	236559491	H3K27me3_0hour_peak_1279	11	.	3.98785	4.31414	1.15969
chr1	237206063	237206958	H3K27me3_0hour_peak_1280	22	.	4.71567	5.73531	2.21241
chr1	240160715	240160991	H3K27me3_0hour_peak_1281	12	.	4.04349	4.41453	1.20324
chr1	240161263	240161528	H3K27me3_0hour_peak_1282	10	.	3.91531	4.17985	1.0211
chr1	240255148	240255745	H3K27me3_0hour_peak_1283	25	.	4.8828	6.09398	2.53675
chr1	240256048	240257278	H3K27me3_0hour_peak_1284	27	.	5.0588	6.37617	2.71675
chr1	242686736	242687644	H3K27me3_0hour_peak_1285	17	.	4.32093	5.05528	1.74548
chr1	242688207	242688793	H3K27me3_0hour_peak_1286	15	.	4.28596	4.8965	1.59997
chr1	245318919	245319040	H3K27me3_0hour_peak_1287	17	.	4.33897	4.96301	1.76138
chr1	245319421	245319668	H3K27me3_0hour_peak_1288	27	.	5.08293	6.43851	2.787
chr1	247274349	247274482	H3K27me3_0hour_peak_1289	10	.	3.91531	4.17985	1.0211
chr10	3224704	3224929	H3K27me3_0hour_peak_1290	15	.	4.21267	4.74786	1.53964
chr10	5714232	5714285	H3K27me3_0hour_peak_1291	13	.	4.09756	4.51518	1.34491
chr10	5720209	5720333	H3K27me3_0hour_peak_1292	16	.	4.28217	4.86217	1.62882
chr10	6088410	6088566	H3K27me3_0hour_peak_1293	10	.	3.86743	4.09501	1.0211
chr10	6620333	6620386	H3K27me3_0hour_peak_1294	10	.	3.86743	4.09501	1.0211
chr10	6621343	6621445	H3K27me3_0hour_peak_1295	25	.	4.93756	6.11655	2.54327
chr10	6687788	6687841	H3K27me3_0hour_peak_1296	18	.	4.47154	5.22104	1.83314
chr10	7449457	7449552	H3K27me3_0hour_peak_1297	11	.	4.03302	4.39537	1.18837
chr10	7449940	7451762	H3K27me3_0hour_peak_1298	20	.	4.56671	5.43657	2.03441
chr10	7452191	7452593	H3K27me3_0hour_peak_1299	17	.	4.41297	5.11999	1.7562
chr10	7453356	7455204	H3K27me3_0hour_peak_1300	24	.	4.87878	6.01558	2.42987
chr10	7707875	7707967	H3K27me3_0hour_peak_1301	13	.	4.07844	4.48013	1.32467
chr10	7708571	7708864	H3K27me3_0hour_peak_1302	17	.	4.31648	5.04012	1.71639
chr10	7709917	7710126	H3K27me3_0hour_peak_1303	12	.	3.8965	4.44221	1.29289
chr10	8077001	8077412	H3K27me3_0hour_peak_1304	19	.	4.45767	5.19673	1.9394
chr10	8077938	8078125	H3K27me3_0hour_peak_1305	22	.	4.62452	5.56503	2.24424
chr10	8078546	8078698	H3K27me3_0hour_peak_1306	34	.	5.47459	7.13415	3.45446
chr10	8079004	8079382	H3K27me3_0hour_peak_1307	12	.	3.94328	4.24237	1.23304
chr10	8080031	8080201	H3K27me3_0hour_peak_1308	10	.	3.78632	4.18384	1.09907
chr10	8085337	8085503	H3K27me3_0hour_peak_1309	14	.	4.12877	4.66321	1.49943
chr10	8085820	8086067	H3K27me3_0hour_peak_1310	16	.	4.22536	4.75815	1.6041
chr10	8088706	8089260	H3K27me3_0hour_peak_1311	21	.	4.63207	5.55755	2.19367
chr10	8090074	8090461	H3K27me3_0hour_peak_1312	15	.	4.21001	4.73264	1.52736
chr10	8385589	8385714	H3K27me3_0hour_peak_1313	13	.	4.13561	4.5832	1.33416
chr10	8482860	8482913	H3K27me3_0hour_peak_1314	22	.	4.72547	5.69796	2.20998
chr10	13042882	13043306	H3K27me3_0hour_peak_1315	13	.	4.03615	4.45889	1.33521
chr10	13044875	13044939	H3K27me3_0hour_peak_1316	11	.	3.89354	4.14756	1.14087
chr10	13393110	13394358	H3K27me3_0hour_peak_1317	19	.	4.32091	5.27263	1.95393
chr10	13422985	13423102	H3K27me3_0hour_peak_1318	15	.	4.15413	4.81698	1.55989
chr10	13425489	13425713	H3K27me3_0hour_peak_1319	20	.	4.5317	5.34655	2.0459
chr10	13482071	13482302	H3K27me3_0hour_peak_1320	19	.	4.48741	5.24747	1.97623
chr10	13625394	13625543	H3K27me3_0hour_peak_1321	13	.	4.0475	4.43725	1.34584
chr10	14191645	14191740	H3K27me3_0hour_peak_1322	23	.	4.68997	5.71958	2.32719
chr10	14204687	14204956	H3K27me3_0hour_peak_1323	10	.	3.91912	4.18745	1.04572
chr10	14213401	14213517	H3K27me3_0hour_peak_1324	13	.	4.05725	4.44402	1.35745
chr10	14214439	14214529	H3K27me3_0hour_peak_1325	14	.	4.15822	4.68875	1.47816
chr10	14214772	14214908	H3K27me3_0hour_peak_1326	27	.	4.97314	6.21677	2.718
chr10	14215515	14215776	H3K27me3_0hour_peak_1327	14	.	4.17807	4.6684	1.46272
chr10	14216345	14216457	H3K27me3_0hour_peak_1328	17	.	4.32007	4.94889	1.72363
chr10	14221840	14221917	H3K27me3_0hour_peak_1329	14	.	4.0936	4.65126	1.49375
chr10	14223193	14223517	H3K27me3_0hour_peak_1330	13	.	4.06676	4.48999	1.34641
chr10	14371882	14372118	H3K27me3_0hour_peak_1331	16	.	4.24705	4.79345	1.63709
chr10	14505505	14505558	H3K27me3_0hour_peak_1332	13	.	4.09069	4.52422	1.3989
chr10	14528882	14528941	H3K27me3_0hour_peak_1333	13	.	4.13766	4.58694	1.33706
chr10	15737751	15737833	H3K27me3_0hour_peak_1334	15	.	4.22682	4.77002	1.58093
chr10	15760841	15761541	H3K27me3_0hour_peak_1335	24	.	4.80819	5.91108	2.48243
chr10	15910030	15910265	H3K27me3_0hour_peak_1336	20	.	4.63353	5.53694	2.08337
chr10	16561444	16562269	H3K27me3_0hour_peak_1337	23	.	4.71053	5.81782	2.33425
chr10	16562596	16563375	H3K27me3_0hour_peak_1338	22	.	4.73236	5.77862	2.27192
chr10	16563769	16564345	H3K27me3_0hour_peak_1339	28	.	5.17823	6.59645	2.87045
chr10	16566856	16567041	H3K27me3_0hour_peak_1340	17	.	4.40238	5.08939	1.73246
chr10	18428708	18430020	H3K27me3_0hour_peak_1341	16	.	4.34628	5.00586	1.66979
chr10	18430484	18430537	H3K27me3_0hour_peak_1342	10	.	3.95159	4.24627	1.07265
chr10	20104510	20105046	H3K27me3_0hour_peak_1343	14	.	4.20015	4.70289	1.42752
chr10	20105552	20105808	H3K27me3_0hour_peak_1344	11	.	3.96176	4.27923	1.14253
chr10	20106293	20107145	H3K27me3_0hour_peak_1345	15	.	4.26105	4.82728	1.53342
chr10	21788459	21788661	H3K27me3_0hour_peak_1346	10	.	3.96192	4.26519	1.08734
chr10	21788983	21789197	H3K27me3_0hour_peak_1347	11	.	3.98033	4.29889	1.11349
chr10	22488775	22488828	H3K27me3_0hour_peak_1348	24	.	4.90685	6.03501	2.4731
chr10	22611161	22611429	H3K27me3_0hour_peak_1349	22	.	4.64429	5.64054	2.22649
chr10	22611646	22611866	H3K27me3_0hour_peak_1350	18	.	4.47406	5.28386	1.89446
chr10	22623545	22623729	H3K27me3_0hour_peak_1351	13	.	4.12244	4.56644	1.33946
chr10	22624031	22626652	H3K27me3_0hour_peak_1352	33	.	5.47436	7.1688	3.32336
chr10	22627303	22627635	H3K27me3_0hour_peak_1353	21	.	4.56673	5.51352	2.17623
chr10	22630492	22630547	H3K27me3_0hour_peak_1354	31	.	5.14341	6.737	3.14306
chr10	22631478	22631706	H3K27me3_0hour_peak_1355	11	.	3.93296	4.32271	1.19508
chr10	22633075	22633413	H3K27me3_0hour_peak_1356	17	.	4.35948	5.11011	1.76799
chr10	22633846	22635322	H3K27me3_0hour_peak_1357	32	.	5.38405	7.05314	3.29816
chr10	22760492	22761101	H3K27me3_0hour_peak_1358	12	.	4.04074	4.42537	1.215
chr10	22762630	22762803	H3K27me3_0hour_peak_1359	11	.	3.91427	4.29335	1.13428
chr10	22764442	22767171	H3K27me3_0hour_peak_1360	21	.	4.67498	5.6844	2.19315
chr10	23345020	23345118	H3K27me3_0hour_peak_1361	10	.	3.80282	3.9832	1.0211
chr10	23461233	23461722	H3K27me3_0hour_peak_1362	29	.	5.22495	6.61942	2.92738
chr10	23462109	23462216	H3K27me3_0hour_peak_1363	28	.	5.16261	6.58629	2.89796
chr10	23462444	23463164	H3K27me3_0hour_peak_1364	15	.	4.26603	4.8336	1.53193
chr10	23463527	23463688	H3K27me3_0hour_peak_1365	10	.	3.94846	4.24054	1.06821
chr10	23464005	23464306	H3K27me3_0hour_peak_1366	16	.	4.38364	5.03732	1.68661
chr10	23479387	23479650	H3K27me3_0hour_peak_1367	10	.	3.94904	4.24161	1.06904
chr10	23480343	23481393	H3K27me3_0hour_peak_1368	23	.	4.80884	5.89139	2.34833
chr10	23481642	23482048	H3K27me3_0hour_peak_1369	20	.	4.60947	5.53213	2.08404
chr10	23482264	23482698	H3K27me3_0hour_peak_1370	17	.	4.40946	5.11748	1.75645
chr10	23483415	23484424	H3K27me3_0hour_peak_1371	21	.	4.63389	5.58749	2.12486
chr10	23484710	23484827	H3K27me3_0hour_peak_1372	19	.	4.46253	5.23365	1.92571
chr10	23485612	23485739	H3K27me3_0hour_peak_1373	14	.	4.21253	4.72689	1.44655
chr10	23486112	23486498	H3K27me3_0hour_peak_1374	14	.	4.23575	4.76763	1.47764
chr10	23487214	23487277	H3K27me3_0hour_peak_1375	18	.	4.4314	5.1315	1.84022
chr10	23487875	23488154	H3K27me3_0hour_peak_1376	27	.	5.06828	6.38116	2.76663
chr10	23488408	23488518	H3K27me3_0hour_peak_1377	10	.	3.91531	4.17985	1.0211
chr10	23488746	23489027	H3K27me3_0hour_peak_1378	11	.	3.98541	4.30819	1.12071
chr10	25463919	25465909	H3K27me3_0hour_peak_1379	23	.	4.80339	5.89757	2.35953
chr10	25466219	25466478	H3K27me3_0hour_peak_1380	23	.	4.74721	5.75734	2.35821
chr10	26504522	26504791	H3K27me3_0hour_peak_1381	15	.	4.25517	4.80209	1.50405
chr10	26505656	26505770	H3K27me3_0hour_peak_1382	16	.	4.24879	4.81001	1.61945
chr10	26506193	26506900	H3K27me3_0hour_peak_1383	11	.	3.97839	4.31244	1.12755
chr10	26507393	26507579	H3K27me3_0hour_peak_1384	14	.	4.19205	4.69252	1.42083
chr10	26911338	26911391	H3K27me3_0hour_peak_1385	17	.	4.3869	5.05446	1.70333
chr10	27548099	27548562	H3K27me3_0hour_peak_1386	18	.	4.44991	5.18341	1.88036
chr10	27549099	27549463	H3K27me3_0hour_peak_1387	23	.	4.80751	5.86229	2.30199
chr10	27639080	27639133	H3K27me3_0hour_peak_1388	15	.	4.26158	4.81438	1.58814
chr10	28029731	28030938	H3K27me3_0hour_peak_1389	24	.	4.8667	5.99377	2.46302
chr10	28031748	28036402	H3K27me3_0hour_peak_1390	25	.	4.93557	6.18038	2.58351
chr10	28037847	28038011	H3K27me3_0hour_peak_1391	14	.	4.23169	4.77078	1.48331
chr10	28589820	28589938	H3K27me3_0hour_peak_1392	10	.	3.86743	4.09501	1.0211
chr10	28598601	28598662	H3K27me3_0hour_peak_1393	16	.	4.32547	4.93081	1.60395
chr10	28958204	28958570	H3K27me3_0hour_peak_1394	14	.	4.04632	4.55941	1.40982
chr10	28958836	28959073	H3K27me3_0hour_peak_1395	20	.	4.41734	5.35807	2.0357
chr10	29416641	29416812	H3K27me3_0hour_peak_1396	13	.	4.10839	4.53438	1.34491
chr10	29615894	29616010	H3K27me3_0hour_peak_1397	10	.	3.87669	4.11134	1.0211
chr10	29685460	29685680	H3K27me3_0hour_peak_1398	12	.	4.04349	4.41453	1.20324
chr10	30561263	30561383	H3K27me3_0hour_peak_1399	14	.	4.03044	4.67136	1.49323
chr10	30641537	30641590	H3K27me3_0hour_peak_1400	12	.	4.06321	4.45063	1.23126
chr10	30667714	30667767	H3K27me3_0hour_peak_1401	11	.	4.01545	4.36319	1.1634
chr10	30988907	30989249	H3K27me3_0hour_peak_1402	12	.	4.10251	4.5226	1.28896
chr10	32378783	32378861	H3K27me3_0hour_peak_1403	10	.	3.91531	4.17985	1.0211
chr10	33787523	33787623	H3K27me3_0hour_peak_1404	13	.	4.03645	4.40548	1.31202
chr10	33869599	33869804	H3K27me3_0hour_peak_1405	14	.	4.20552	4.71119	1.43349
chr10	35132396	35132554	H3K27me3_0hour_peak_1406	10	.	3.91531	4.17985	1.0211
chr10	36873040	36873174	H3K27me3_0hour_peak_1407	10	.	3.91531	4.17985	1.0211
chr10	36994643	36994759	H3K27me3_0hour_peak_1408	10	.	3.91531	4.17985	1.0211
chr10	42672486	42673469	H3K27me3_0hour_peak_1410	30	.	5.14902	6.72289	3.07766
chr10	43249612	43251098	H3K27me3_0hour_peak_1411	22	.	4.72588	5.79319	2.27968
chr10	43251342	43251426	H3K27me3_0hour_peak_1412	19	.	4.47528	5.28927	1.95858
chr10	43332144	43332368	H3K27me3_0hour_peak_1413	10	.	3.91531	4.17985	1.0211
chr10	43393169	43393332	H3K27me3_0hour_peak_1414	11	.	3.97609	4.30031	1.16802
chr10	43393559	43393833	H3K27me3_0hour_peak_1415	11	.	3.97762	4.29393	1.10964
chr10	43394200	43394259	H3K27me3_0hour_peak_1416	23	.	4.78923	5.82654	2.30873
chr10	43428542	43429101	H3K27me3_0hour_peak_1417	17	.	4.40829	5.10985	1.74853
chr10	43571835	43572335	H3K27me3_0hour_peak_1418	14	.	4.16356	4.63555	1.40372
chr10	43573065	43573317	H3K27me3_0hour_peak_1419	10	.	3.91531	4.17985	1.0211
chr10	43573780	43574427	H3K27me3_0hour_peak_1420	15	.	4.25284	4.81285	1.5157
chr10	43723910	43724147	H3K27me3_0hour_peak_1421	16	.	4.3778	5.04155	1.69446
chr10	43724527	43724915	H3K27me3_0hour_peak_1422	22	.	4.74293	5.76091	2.25618
chr10	43725192	43726171	H3K27me3_0hour_peak_1423	17	.	4.38097	5.05376	1.70297
chr10	43760241	43760448	H3K27me3_0hour_peak_1424	10	.	3.87367	4.10608	1.0211
chr10	43761230	43761896	H3K27me3_0hour_peak_1425	15	.	4.20191	4.79769	1.52021
chr10	43762481	43762690	H3K27me3_0hour_peak_1426	14	.	4.1999	4.74782	1.47312
chr10	43763019	43763536	H3K27me3_0hour_peak_1427	15	.	4.248	4.79612	1.53929
chr10	43764068	43764128	H3K27me3_0hour_peak_1428	30	.	5.25047	6.72476	3.01493
chr10	43798101	43798627	H3K27me3_0hour_peak_1429	13	.	4.09873	4.52082	1.34716
chr10	44069811	44070061	H3K27me3_0hour_peak_1430	14	.	4.14307	4.60098	1.46563
chr10	44878618	44878813	H3K27me3_0hour_peak_1431	10	.	3.91531	4.17985	1.0211
chr10	44879073	44879278	H3K27me3_0hour_peak_1432	14	.	4.15646	4.62721	1.40517
chr10	44879609	44880335	H3K27me3_0hour_peak_1433	20	.	4.53659	5.40914	2.01042
chr10	44880789	44881018	H3K27me3_0hour_peak_1434	13	.	4.01897	4.51536	1.31303
chr10	44881338	44881727	H3K27me3_0hour_peak_1435	13	.	4.14697	4.6532	1.39884
chr10	45775553	45775989	H3K27me3_0hour_peak_1436	12	.	4.05167	4.4295	1.21487
chr10	45868690	45869334	H3K27me3_0hour_peak_1437	25	.	4.94546	6.16846	2.57435
chr10	45869879	45870211	H3K27me3_0hour_peak_1438	26	.	4.99213	6.2558	2.6225
chr10	45870435	45870735	H3K27me3_0hour_peak_1439	14	.	4.21485	4.73257	1.4514
chr10	46969123	46971539	H3K27me3_0hour_peak_1440	29	.	5.00772	6.56529	2.94951
chr10	46971876	46972126	H3K27me3_0hour_peak_1441	19	.	4.30419	5.28353	1.96576
chr10	46991987	46993997	H3K27me3_0hour_peak_1442	20	.	4.43956	5.38411	2.04716
chr10	47653491	47653968	H3K27me3_0hour_peak_1443	13	.	4.14272	4.59621	1.34425
chr10	48438492	48438545	H3K27me3_0hour_peak_1444	13	.	4.13297	4.57836	1.3304
chr10	48438845	48438916	H3K27me3_0hour_peak_1445	17	.	4.42127	5.10966	1.74382
chr10	48439536	48439737	H3K27me3_0hour_peak_1446	10	.	3.91531	4.17985	1.0211
chr10	48441398	48441496	H3K27me3_0hour_peak_1447	10	.	3.91531	4.17985	1.0211
chr10	49470652	49470886	H3K27me3_0hour_peak_1448	11	.	4.0244	4.38378	1.18066
chr10	50322900	50323088	H3K27me3_0hour_peak_1449	17	.	4.23232	5.01144	1.7803
chr10	50323815	50324092	H3K27me3_0hour_peak_1450	12	.	4.07901	4.51469	1.28824
chr10	50599058	50599283	H3K27me3_0hour_peak_1451	14	.	4.17515	4.66586	1.4986
chr10	50601750	50602159	H3K27me3_0hour_peak_1452	13	.	4.02251	4.45776	1.30444
chr10	50602402	50606081	H3K27me3_0hour_peak_1453	25	.	4.9789	6.20156	2.58743
chr10	50606311	50606710	H3K27me3_0hour_peak_1454	19	.	4.5486	5.36993	1.9505
chr10	50607088	50607690	H3K27me3_0hour_peak_1455	19	.	4.55987	5.41048	1.97305
chr10	50816254	50816761	H3K27me3_0hour_peak_1456	27	.	4.90416	6.27364	2.7454
chr10	50816996	50818021	H3K27me3_0hour_peak_1457	25	.	4.9488	6.15441	2.54858
chr10	50818320	50822331	H3K27me3_0hour_peak_1458	29	.	5.23733	6.72829	2.99116
chr10	50822555	50822987	H3K27me3_0hour_peak_1459	24	.	4.78421	5.93891	2.40423
chr10	50823223	50823421	H3K27me3_0hour_peak_1460	12	.	4.04791	4.42262	1.20952
chr10	50823970	50824207	H3K27me3_0hour_peak_1461	10	.	3.91531	4.17985	1.0211
chr10	50898321	50899179	H3K27me3_0hour_peak_1462	16	.	4.28517	4.86705	1.6063
chr10	50899838	50900177	H3K27me3_0hour_peak_1463	21	.	4.70496	5.67542	2.18931
chr10	50976086	50976173	H3K27me3_0hour_peak_1464	19	.	4.35146	5.25365	1.91322
chr10	50976401	50976731	H3K27me3_0hour_peak_1465	14	.	4.24665	4.79097	1.49678
chr10	50977087	50977341	H3K27me3_0hour_peak_1466	27	.	5.02302	6.4156	2.77489
chr10	51488872	51488982	H3K27me3_0hour_peak_1467	10	.	3.91531	4.17985	1.0211
chr10	51489719	51489973	H3K27me3_0hour_peak_1468	11	.	4.02925	4.38845	1.18301
chr10	51549947	51550066	H3K27me3_0hour_peak_1469	10	.	3.91531	4.17985	1.0211
chr10	51784532	51784892	H3K27me3_0hour_peak_1470	18	.	4.46126	5.20038	1.81867
chr10	52491525	52491690	H3K27me3_0hour_peak_1471	11	.	3.95584	4.25776	1.15991
chr10	52752186	52752460	H3K27me3_0hour_peak_1472	18	.	4.45083	5.17546	1.87965
chr10	53870042	53870095	H3K27me3_0hour_peak_1473	29	.	5.20915	6.65169	2.95647
chr10	60271344	60271992	H3K27me3_0hour_peak_1474	12	.	4.07259	4.50535	1.28611
chr10	60272415	60272490	H3K27me3_0hour_peak_1475	20	.	4.42769	5.31643	2.01698
chr10	60272734	60273797	H3K27me3_0hour_peak_1476	22	.	4.74882	5.77325	2.26831
chr10	60936502	60936725	H3K27me3_0hour_peak_1477	16	.	4.33188	4.94584	1.61662
chr10	60936967	60937071	H3K27me3_0hour_peak_1478	16	.	4.29932	4.88638	1.62399
chr10	61468434	61469399	H3K27me3_0hour_peak_1479	23	.	4.83753	5.8957	2.32597
chr10	61469982	61470288	H3K27me3_0hour_peak_1480	12	.	4.11001	4.53799	1.29957
chr10	62490050	62490138	H3K27me3_0hour_peak_1481	18	.	4.37598	5.19381	1.84263
chr10	62491492	62491754	H3K27me3_0hour_peak_1482	15	.	4.02157	4.70546	1.52354
chr10	62492070	62493451	H3K27me3_0hour_peak_1483	26	.	4.99107	6.2356	2.63143
chr10	62493779	62493984	H3K27me3_0hour_peak_1484	30	.	5.33439	6.8582	3.05435
chr10	64556103	64556288	H3K27me3_0hour_peak_1485	10	.	3.8799	4.20186	1.05613
chr10	64574323	64575828	H3K27me3_0hour_peak_1486	25	.	4.93255	6.15313	2.56583
chr10	64578298	64579542	H3K27me3_0hour_peak_1487	22	.	4.69042	5.67919	2.20049
chr10	66813929	66813985	H3K27me3_0hour_peak_1488	41	.	5.99815	8.31054	4.12622
chr10	68687170	68687238	H3K27me3_0hour_peak_1489	27	.	5.04627	6.34353	2.71367
chr10	68687715	68687927	H3K27me3_0hour_peak_1490	14	.	4.22709	4.76136	1.47569
chr10	70320122	70320249	H3K27me3_0hour_peak_1491	11	.	3.88717	4.2072	1.18991
chr10	70320713	70321390	H3K27me3_0hour_peak_1492	29	.	5.18017	6.53836	2.96686
chr10	70321615	70322093	H3K27me3_0hour_peak_1493	16	.	4.36172	5.0179	1.6966
chr10	70323267	70323477	H3K27me3_0hour_peak_1494	18	.	4.50958	5.28704	1.88628
chr10	71315403	71315542	H3K27me3_0hour_peak_1495	11	.	4.03548	4.39986	1.19186
chr10	71316759	71316981	H3K27me3_0hour_peak_1496	12	.	4.05463	4.43493	1.21908
chr10	71328224	71330951	H3K27me3_0hour_peak_1497	22	.	4.74363	5.77832	2.26959
chr10	71331524	71334462	H3K27me3_0hour_peak_1498	25	.	4.98902	6.21577	2.59462
chr10	71336191	71336465	H3K27me3_0hour_peak_1499	21	.	4.66141	5.5724	2.11001
chr10	71337495	71339325	H3K27me3_0hour_peak_1500	14	.	4.2152	4.74735	1.46632
chr10	71339732	71339817	H3K27me3_0hour_peak_1501	16	.	4.27045	4.86585	1.64532
chr10	71390613	71390880	H3K27me3_0hour_peak_1502	10	.	3.94904	4.24161	1.06904
chr10	71463146	71463428	H3K27me3_0hour_peak_1503	10	.	3.91268	4.17514	1.0211
chr10	71468020	71468074	H3K27me3_0hour_peak_1504	14	.	4.23575	4.76654	1.47645
chr10	71468391	71468462	H3K27me3_0hour_peak_1505	19	.	4.57532	5.42149	1.99062
chr10	71511117	71511312	H3K27me3_0hour_peak_1506	11	.	3.96936	4.27914	1.10582
chr10	71519495	71519657	H3K27me3_0hour_peak_1507	11	.	3.87199	4.10971	1.12462
chr10	71545690	71545847	H3K27me3_0hour_peak_1508	13	.	4.10206	4.56658	1.3916
chr10	71731166	71731348	H3K27me3_0hour_peak_1509	19	.	4.47705	5.30383	1.98919
chr10	71740032	71740230	H3K27me3_0hour_peak_1510	10	.	3.95193	4.2469	1.07314
chr10	71767134	71767202	H3K27me3_0hour_peak_1511	10	.	3.96872	4.27763	1.097
chr10	71798715	71798870	H3K27me3_0hour_peak_1512	10	.	3.87703	4.11539	1.08615
chr10	71810463	71810948	H3K27me3_0hour_peak_1513	10	.	3.91531	4.17985	1.0211
chr10	71811267	71811477	H3K27me3_0hour_peak_1514	12	.	3.98021	4.43333	1.26391
chr10	71811701	71814308	H3K27me3_0hour_peak_1515	26	.	5.00408	6.30658	2.68025
chr10	71854631	71854765	H3K27me3_0hour_peak_1516	16	.	4.359	5.00612	1.66665
chr10	72005086	72005368	H3K27me3_0hour_peak_1517	17	.	4.19231	5.00679	1.76706
chr10	72012505	72013071	H3K27me3_0hour_peak_1518	17	.	4.30827	4.96086	1.73575
chr10	72013620	72014261	H3K27me3_0hour_peak_1519	21	.	4.57455	5.46651	2.10957
chr10	72014507	72015387	H3K27me3_0hour_peak_1520	20	.	4.54826	5.3817	2.02313
chr10	72020205	72020312	H3K27me3_0hour_peak_1521	10	.	3.88618	4.12962	1.05613
chr10	72037197	72037285	H3K27me3_0hour_peak_1522	10	.	3.86743	4.09501	1.0211
chr10	72040953	72041076	H3K27me3_0hour_peak_1523	20	.	4.6395	5.55466	2.09632
chr10	72041809	72042022	H3K27me3_0hour_peak_1524	16	.	4.24234	4.79908	1.60931
chr10	72042408	72042619	H3K27me3_0hour_peak_1525	19	.	4.508	5.31203	1.91133
chr10	72042969	72044375	H3K27me3_0hour_peak_1526	25	.	4.94591	6.20016	2.59601
chr10	72045163	72045269	H3K27me3_0hour_peak_1527	14	.	4.04218	4.57916	1.41546
chr10	72047952	72048083	H3K27me3_0hour_peak_1528	15	.	4.18866	4.70801	1.52483
chr10	72199478	72202349	H3K27me3_0hour_peak_1529	25	.	4.92483	6.15549	2.57269
chr10	72202634	72202711	H3K27me3_0hour_peak_1530	15	.	4.27637	4.84925	1.5432
chr10	72385542	72385689	H3K27me3_0hour_peak_1531	10	.	3.91531	4.17985	1.0211
chr10	72431905	72432005	H3K27me3_0hour_peak_1532	17	.	4.16684	5.01102	1.76292
chr10	72557422	72557611	H3K27me3_0hour_peak_1533	10	.	3.91531	4.17985	1.0211
chr10	72567648	72567753	H3K27me3_0hour_peak_1534	10	.	3.82609	4.02313	1.0211
chr10	72676192	72676328	H3K27me3_0hour_peak_1535	14	.	4.23575	4.76654	1.47645
chr10	72859326	72859485	H3K27me3_0hour_peak_1536	10	.	3.91531	4.17985	1.0211
chr10	72882711	72882797	H3K27me3_0hour_peak_1537	10	.	3.91531	4.17985	1.0211
chr10	72886030	72886240	H3K27me3_0hour_peak_1538	10	.	3.90733	4.16571	1.0211
chr10	72890364	72890511	H3K27me3_0hour_peak_1539	12	.	4.08661	4.49413	1.29707
chr10	72930007	72930359	H3K27me3_0hour_peak_1540	13	.	4.08064	4.48759	1.30839
chr10	72969633	72970059	H3K27me3_0hour_peak_1541	15	.	4.17212	4.71545	1.57336
chr10	72970745	72971168	H3K27me3_0hour_peak_1542	15	.	4.17077	4.78054	1.55472
chr10	73155839	73156021	H3K27me3_0hour_peak_1543	16	.	4.32738	4.95202	1.66639
chr10	73156381	73156434	H3K27me3_0hour_peak_1544	23	.	4.85849	5.94024	2.39765
chr10	73156869	73158912	H3K27me3_0hour_peak_1545	32	.	5.3269	6.92627	3.24066
chr10	73191610	73191912	H3K27me3_0hour_peak_1546	14	.	4.10664	4.5401	1.427
chr10	73298855	73298981	H3K27me3_0hour_peak_1547	10	.	3.91531	4.17985	1.0211
chr10	73319316	73319377	H3K27me3_0hour_peak_1548	21	.	4.68226	5.61817	2.14627
chr10	73847261	73847533	H3K27me3_0hour_peak_1549	13	.	4.08494	4.49343	1.34337
chr10	73847757	73848412	H3K27me3_0hour_peak_1550	20	.	4.56605	5.43165	2.05696
chr10	74713500	74713584	H3K27me3_0hour_peak_1551	14	.	4.23124	4.76013	1.47204
chr10	77155314	77156801	H3K27me3_0hour_peak_1552	27	.	5.06867	6.36262	2.70988
chr10	77157017	77157607	H3K27me3_0hour_peak_1553	16	.	4.36841	5.0211	1.67575
chr10	77158378	77159652	H3K27me3_0hour_peak_1554	27	.	5.03279	6.35406	2.70473
chr10	77160272	77160325	H3K27me3_0hour_peak_1555	18	.	4.49573	5.25619	1.86066
chr10	77163088	77165614	H3K27me3_0hour_peak_1556	31	.	5.35446	6.93251	3.13718
chr10	77165918	77166576	H3K27me3_0hour_peak_1557	21	.	4.66819	5.62755	2.14266
chr10	77167070	77170250	H3K27me3_0hour_peak_1558	24	.	4.87444	6.04076	2.47237
chr10	77192058	77192286	H3K27me3_0hour_peak_1559	17	.	4.28924	4.98165	1.73101
chr10	77351662	77351895	H3K27me3_0hour_peak_1560	18	.	4.35899	5.14498	1.84684
chr10	79051418	79051485	H3K27me3_0hour_peak_1561	13	.	4.10056	4.58236	1.38876
chr10	79396296	79397214	H3K27me3_0hour_peak_1562	23	.	4.6866	5.67014	2.30646
chr10	79398519	79398576	H3K27me3_0hour_peak_1563	21	.	4.61659	5.50204	2.1939
chr10	79417013	79417240	H3K27me3_0hour_peak_1564	12	.	4.09333	4.50579	1.27408
chr10	79686949	79687544	H3K27me3_0hour_peak_1565	23	.	4.66322	5.71285	2.3179
chr10	79913774	79913933	H3K27me3_0hour_peak_1566	10	.	3.91531	4.17985	1.0211
chr10	80066282	80066439	H3K27me3_0hour_peak_1567	15	.	4.23468	4.76496	1.5415
chr10	80069196	80069406	H3K27me3_0hour_peak_1568	10	.	3.91531	4.17985	1.0211
chr10	80423425	80423630	H3K27me3_0hour_peak_1569	13	.	4.12425	4.56351	1.38538
chr10	80425916	80425969	H3K27me3_0hour_peak_1570	21	.	4.57933	5.45991	2.1037
chr10	80427173	80427226	H3K27me3_0hour_peak_1571	11	.	3.9419	4.23093	1.12825
chr10	81213809	81213937	H3K27me3_0hour_peak_1572	17	.	4.34731	4.99206	1.73444
chr10	81218566	81218689	H3K27me3_0hour_peak_1573	10	.	3.71204	4.15328	1.08279
chr10	81739264	81739321	H3K27me3_0hour_peak_1574	23	.	4.80264	5.84413	2.32339
chr10	81742063	81742208	H3K27me3_0hour_peak_1575	10	.	3.91531	4.17985	1.0211
chr10	81742655	81743397	H3K27me3_0hour_peak_1576	17	.	4.39066	5.0725	1.71946
chr10	82115920	82116967	H3K27me3_0hour_peak_1577	24	.	4.88141	6.06461	2.48634
chr10	82117219	82117292	H3K27me3_0hour_peak_1578	17	.	4.27258	5.05216	1.74413
chr10	82328127	82328181	H3K27me3_0hour_peak_1579	20	.	4.6274	5.49669	2.04596
chr10	85953699	85953942	H3K27me3_0hour_peak_1580	27	.	5.04917	6.37268	2.72599
chr10	85954721	85955148	H3K27me3_0hour_peak_1581	18	.	4.30364	5.0707	1.80675
chr10	85955603	85955718	H3K27me3_0hour_peak_1582	14	.	4.11855	4.5936	1.41606
chr10	88122558	88125100	H3K27me3_0hour_peak_1583	19	.	4.53351	5.41792	1.99904
chr10	88125368	88126378	H3K27me3_0hour_peak_1584	23	.	4.78571	5.8711	2.35279
chr10	88126668	88127990	H3K27me3_0hour_peak_1585	25	.	4.95123	6.13808	2.52386
chr10	88129059	88129123	H3K27me3_0hour_peak_1586	11	.	4.02623	4.38294	1.17872
chr10	88160492	88161056	H3K27me3_0hour_peak_1587	19	.	4.53657	5.37275	1.95849
chr10	88161297	88161706	H3K27me3_0hour_peak_1588	18	.	4.43909	5.16046	1.83077
chr10	88161974	88162554	H3K27me3_0hour_peak_1589	15	.	4.16145	4.84931	1.58809
chr10	88391672	88391831	H3K27me3_0hour_peak_1590	15	.	4.2923	4.87704	1.56435
chr10	88392058	88392138	H3K27me3_0hour_peak_1591	11	.	3.93041	4.21069	1.1179
chr10	88444672	88444788	H3K27me3_0hour_peak_1592	11	.	3.96149	4.26736	1.17289
chr10	88456442	88456499	H3K27me3_0hour_peak_1593	18	.	4.4921	5.25729	1.86387
chr10	88471811	88472086	H3K27me3_0hour_peak_1594	16	.	4.20311	4.85724	1.63864
chr10	88474125	88474386	H3K27me3_0hour_peak_1595	16	.	4.07936	4.82897	1.60451
chr10	88474815	88475194	H3K27me3_0hour_peak_1596	15	.	4.28018	4.86883	1.5698
chr10	88475952	88476832	H3K27me3_0hour_peak_1597	15	.	4.26715	4.83381	1.58029
chr10	88477668	88477808	H3K27me3_0hour_peak_1598	23	.	4.79723	5.85172	2.33436
chr10	88479862	88479966	H3K27me3_0hour_peak_1599	10	.	3.91531	4.17985	1.0211
chr10	88487877	88487955	H3K27me3_0hour_peak_1600	16	.	4.07266	4.79729	1.60249
chr10	88493373	88493426	H3K27me3_0hour_peak_1601	14	.	4.01694	4.60554	1.42612
chr10	88494442	88494557	H3K27me3_0hour_peak_1602	21	.	4.55558	5.52922	2.14002
chr10	88497637	88497949	H3K27me3_0hour_peak_1603	21	.	4.49045	5.5471	2.15727
chr10	88498256	88498518	H3K27me3_0hour_peak_1604	17	.	4.33458	4.96714	1.77362
chr10	88502159	88502836	H3K27me3_0hour_peak_1605	23	.	4.7138	5.75741	2.34792
chr10	88504109	88504603	H3K27me3_0hour_peak_1606	26	.	4.80809	6.11399	2.61114
chr10	88505076	88505147	H3K27me3_0hour_peak_1607	18	.	4.3584	5.15452	1.88848
chr10	88508732	88508869	H3K27me3_0hour_peak_1608	20	.	4.50219	5.36085	2.02578
chr10	88509642	88509850	H3K27me3_0hour_peak_1609	12	.	3.81413	4.40218	1.2839
chr10	88510890	88511079	H3K27me3_0hour_peak_1610	23	.	4.72184	5.85302	2.38563
chr10	88512153	88512391	H3K27me3_0hour_peak_1611	26	.	4.8888	6.17005	2.69348
chr10	88513842	88514123	H3K27me3_0hour_peak_1612	23	.	4.66536	5.83916	2.3916
chr10	88514407	88514804	H3K27me3_0hour_peak_1613	29	.	4.99362	6.49852	2.91066
chr10	88515414	88516081	H3K27me3_0hour_peak_1614	24	.	4.82402	5.97637	2.48691
chr10	88516531	88517586	H3K27me3_0hour_peak_1615	30	.	5.16541	6.70461	3.02294
chr10	88518342	88518936	H3K27me3_0hour_peak_1616	24	.	4.86186	6.0032	2.47642
chr10	88521327	88522069	H3K27me3_0hour_peak_1617	15	.	4.24326	4.85352	1.56625
chr10	88522522	88522749	H3K27me3_0hour_peak_1618	10	.	3.89794	4.19065	1.03829
chr10	88527375	88527727	H3K27me3_0hour_peak_1619	11	.	3.99022	4.317	1.12755
chr10	88529719	88530214	H3K27me3_0hour_peak_1620	15	.	4.20785	4.77691	1.55746
chr10	88533108	88533203	H3K27me3_0hour_peak_1621	26	.	4.99987	6.27136	2.6416
chr10	88546061	88546148	H3K27me3_0hour_peak_1622	10	.	3.68783	4.1037	1.03206
chr10	88560170	88560223	H3K27me3_0hour_peak_1623	16	.	4.36272	5.00148	1.65956
chr10	88574933	88575115	H3K27me3_0hour_peak_1624	10	.	3.86743	4.09501	1.0211
chr10	88576396	88576523	H3K27me3_0hour_peak_1625	11	.	3.97228	4.28415	1.10206
chr10	88589813	88590060	H3K27me3_0hour_peak_1626	10	.	3.92696	4.20119	1.03766
chr10	88601821	88602031	H3K27me3_0hour_peak_1627	13	.	4.18082	4.66596	1.39839
chr10	88606090	88606170	H3K27me3_0hour_peak_1628	10	.	3.96872	4.27763	1.097
chr10	88614910	88615061	H3K27me3_0hour_peak_1629	15	.	4.25796	4.81567	1.51718
chr10	88641402	88641462	H3K27me3_0hour_peak_1630	13	.	4.06361	4.45624	1.37545
chr10	88655021	88655100	H3K27me3_0hour_peak_1631	23	.	4.77465	5.80111	2.34832
chr10	88660602	88660831	H3K27me3_0hour_peak_1632	16	.	4.11823	4.93394	1.68898
chr10	88662414	88662551	H3K27me3_0hour_peak_1633	11	.	3.94553	4.32564	1.15098
chr10	88671263	88671344	H3K27me3_0hour_peak_1634	11	.	4.0348	4.40085	1.19331
chr10	91024673	91024726	H3K27me3_0hour_peak_1635	16	.	4.35139	4.98488	1.66028
chr10	91033125	91033235	H3K27me3_0hour_peak_1636	20	.	4.36804	5.36364	2.00971
chr10	91034343	91034596	H3K27me3_0hour_peak_1637	26	.	4.9107	6.12115	2.63782
chr10	91034989	91035296	H3K27me3_0hour_peak_1638	19	.	4.38386	5.19143	1.91887
chr10	91035859	91036111	H3K27me3_0hour_peak_1639	15	.	4.04675	4.77424	1.58825
chr10	91041578	91041790	H3K27me3_0hour_peak_1640	22	.	4.68228	5.68225	2.29804
chr10	91042558	91042668	H3K27me3_0hour_peak_1641	12	.	3.96379	4.37497	1.20772
chr10	91043541	91043637	H3K27me3_0hour_peak_1642	12	.	3.87916	4.42595	1.28233
chr10	91044090	91044163	H3K27me3_0hour_peak_1643	28	.	5.02522	6.41722	2.8343
chr10	91044452	91044645	H3K27me3_0hour_peak_1644	18	.	4.4195	5.1618	1.87062
chr10	91045295	91045505	H3K27me3_0hour_peak_1645	20	.	4.38935	5.45736	2.09349
chr10	91048171	91048306	H3K27me3_0hour_peak_1646	10	.	3.86264	4.18791	1.06981
chr10	91055980	91056131	H3K27me3_0hour_peak_1647	12	.	4.04756	4.42198	1.20903
chr10	91067038	91067176	H3K27me3_0hour_peak_1648	15	.	4.13557	4.70381	1.52306
chr10	91293783	91294955	H3K27me3_0hour_peak_1649	21	.	4.67834	5.66915	2.18109
chr10	91295522	91295901	H3K27me3_0hour_peak_1650	12	.	4.07709	4.47604	1.25099
chr10	92613778	92614065	H3K27me3_0hour_peak_1651	15	.	4.23161	4.76568	1.54343
chr10	92616090	92617130	H3K27me3_0hour_peak_1652	21	.	4.49904	5.5112	2.12429
chr10	92838571	92838679	H3K27me3_0hour_peak_1653	10	.	3.91531	4.17985	1.0211
chr10	93460162	93460324	H3K27me3_0hour_peak_1654	16	.	4.34044	4.97532	1.64203
chr10	93466172	93466267	H3K27me3_0hour_peak_1655	17	.	4.36511	5.00855	1.78847
chr10	93498840	93499034	H3K27me3_0hour_peak_1656	10	.	3.91531	4.17985	1.0211
chr10	93501238	93501291	H3K27me3_0hour_peak_1657	15	.	4.31435	4.91293	1.59083
chr10	93674354	93674466	H3K27me3_0hour_peak_1658	16	.	4.32185	4.95039	1.64421
chr10	94830918	94831220	H3K27me3_0hour_peak_1659	10	.	3.82149	4.01523	1.0211
chr10	94832184	94832557	H3K27me3_0hour_peak_1660	30	.	5.10602	6.57528	3.00636
chr10	94833187	94833667	H3K27me3_0hour_peak_1661	13	.	4.10067	4.52447	1.37838
chr10	94834126	94835332	H3K27me3_0hour_peak_1662	23	.	4.68014	5.81285	2.38527
chr10	94871410	94871587	H3K27me3_0hour_peak_1663	10	.	3.82596	4.02294	1.0211
chr10	94979807	94979963	H3K27me3_0hour_peak_1664	10	.	3.91531	4.17985	1.0211
chr10	95326311	95327616	H3K27me3_0hour_peak_1665	18	.	4.43726	5.1895	1.84884
chr10	95327987	95328148	H3K27me3_0hour_peak_1666	21	.	4.68256	5.62233	2.14766
chr10	95360349	95360480	H3K27me3_0hour_peak_1667	15	.	4.28287	4.8614	1.55223
chr10	95361141	95361358	H3K27me3_0hour_peak_1668	10	.	3.92488	4.19736	1.0347
chr10	95362285	95362698	H3K27me3_0hour_peak_1669	19	.	4.5277	5.32005	1.91167
chr10	95479051	95479155	H3K27me3_0hour_peak_1670	10	.	3.91531	4.17985	1.0211
chr10	95753058	95754517	H3K27me3_0hour_peak_1671	24	.	4.91229	6.05504	2.46832
chr10	95754738	95755142	H3K27me3_0hour_peak_1672	15	.	4.25525	4.80683	1.50912
chr10	98271895	98272181	H3K27me3_0hour_peak_1673	19	.	4.45825	5.27103	1.9355
chr10	98272995	98273238	H3K27me3_0hour_peak_1674	13	.	4.15428	4.61738	1.36069
chr10	98900086	98900182	H3K27me3_0hour_peak_1675	10	.	3.96002	4.26171	1.08464
chr10	98900461	98900961	H3K27me3_0hour_peak_1676	11	.	3.92784	4.37137	1.18434
chr10	98944067	98944230	H3K27me3_0hour_peak_1677	19	.	4.50051	5.30728	1.98673
chr10	98944554	98945502	H3K27me3_0hour_peak_1678	21	.	4.66618	5.61673	2.14269
chr10	98946126	98946647	H3K27me3_0hour_peak_1679	16	.	4.25467	4.82985	1.61296
chr10	99097073	99097388	H3K27me3_0hour_peak_1680	17	.	4.31348	4.94028	1.76484
chr10	99530934	99531309	H3K27me3_0hour_peak_1681	15	.	4.24165	4.84843	1.55843
chr10	99531627	99532457	H3K27me3_0hour_peak_1682	29	.	5.21336	6.67134	2.99133
chr10	99532779	99533145	H3K27me3_0hour_peak_1683	11	.	3.96404	4.29347	1.17402
chr10	99610381	99610525	H3K27me3_0hour_peak_1684	13	.	4.01673	4.57021	1.39998
chr10	99766114	99766252	H3K27me3_0hour_peak_1685	10	.	3.90035	4.15334	1.0211
chr10	99788572	99790597	H3K27me3_0hour_peak_1686	24	.	4.8579	6.034	2.49718
chr10	99790872	99791856	H3K27me3_0hour_peak_1687	22	.	4.73167	5.7401	2.23704
chr10	99792382	99792435	H3K27me3_0hour_peak_1688	12	.	4.05599	4.43903	1.22275
chr10	99797711	99797849	H3K27me3_0hour_peak_1689	15	.	4.22966	4.77756	1.58935
chr10	99799419	99799574	H3K27me3_0hour_peak_1690	14	.	4.10178	4.52604	1.43098
chr10	99874289	99874486	H3K27me3_0hour_peak_1691	10	.	3.72857	4.06587	1.0211
chr10	100408085	100408190	H3K27me3_0hour_peak_1692	22	.	4.6784	5.65146	2.24757
chr10	100992004	100994980	H3K27me3_0hour_peak_1693	23	.	4.77386	5.8852	2.38092
chr10	100995311	100995833	H3K27me3_0hour_peak_1694	36	.	5.71404	7.6356	3.67272
chr10	100996097	100997198	H3K27me3_0hour_peak_1695	22	.	4.51656	5.5935	2.20391
chr10	101088745	101091071	H3K27me3_0hour_peak_1696	19	.	4.5095	5.3403	1.93193
chr10	101210676	101211108	H3K27me3_0hour_peak_1697	14	.	4.19028	4.75024	1.48689
chr10	101215368	101215553	H3K27me3_0hour_peak_1698	12	.	4.05527	4.4361	1.21999
chr10	101249602	101249737	H3K27me3_0hour_peak_1699	15	.	4.19656	4.6973	1.51334
chr10	101278983	101279178	H3K27me3_0hour_peak_1700	15	.	4.23203	4.76606	1.51084
chr10	101279427	101280394	H3K27me3_0hour_peak_1701	22	.	4.67651	5.63125	2.21267
chr10	101280829	101281866	H3K27me3_0hour_peak_1702	21	.	4.57439	5.58712	2.19939
chr10	101282110	101283110	H3K27me3_0hour_peak_1703	22	.	4.58356	5.58503	2.21479
chr10	101283409	101284260	H3K27me3_0hour_peak_1704	20	.	4.47347	5.4082	2.05522
chr10	101284883	101285026	H3K27me3_0hour_peak_1705	24	.	4.90456	6.05079	2.48121
chr10	101285771	101286386	H3K27me3_0hour_peak_1706	19	.	4.44829	5.30923	1.96768
chr10	101286812	101287964	H3K27me3_0hour_peak_1707	32	.	5.42313	7.05536	3.23902
chr10	101288821	101288912	H3K27me3_0hour_peak_1708	33	.	5.48189	7.23863	3.37494
chr10	101289545	101291719	H3K27me3_0hour_peak_1709	30	.	5.14686	6.68984	3.02335
chr10	101292006	101292902	H3K27me3_0hour_peak_1710	20	.	4.63908	5.56134	2.09106
chr10	101293137	101296994	H3K27me3_0hour_peak_1711	28	.	5.09506	6.46428	2.80149
chr10	101297356	101299166	H3K27me3_0hour_peak_1712	24	.	4.74771	5.90324	2.41851
chr10	101299529	101299598	H3K27me3_0hour_peak_1713	16	.	4.02796	4.84926	1.63547
chr10	101300246	101301255	H3K27me3_0hour_peak_1714	30	.	5.29711	6.77242	3.09049
chr10	101302357	101302604	H3K27me3_0hour_peak_1715	20	.	4.50914	5.29607	2.0143
chr10	101304308	101304387	H3K27me3_0hour_peak_1716	19	.	4.49924	5.26436	1.98939
chr10	101305690	101305743	H3K27me3_0hour_peak_1717	10	.	3.67929	4.07125	1.0211
chr10	101343212	101343431	H3K27me3_0hour_peak_1718	10	.	3.88481	4.12567	1.0211
chr10	101359261	101359348	H3K27me3_0hour_peak_1719	10	.	3.91531	4.17985	1.0211
chr10	102074304	102074520	H3K27me3_0hour_peak_1720	10	.	3.91531	4.17985	1.0211
chr10	102089940	102090003	H3K27me3_0hour_peak_1721	26	.	4.9098	6.06175	2.60194
chr10	102204205	102204310	H3K27me3_0hour_peak_1722	15	.	4.29478	4.88501	1.57158
chr10	102222701	102222794	H3K27me3_0hour_peak_1723	10	.	3.8305	4.13848	1.04689
chr10	102240424	102240477	H3K27me3_0hour_peak_1724	18	.	4.38846	5.10492	1.8187
chr10	102322048	102322722	H3K27me3_0hour_peak_1725	29	.	5.07444	6.46286	2.91613
chr10	102327048	102327173	H3K27me3_0hour_peak_1726	17	.	4.32949	4.94661	1.75256
chr10	102329704	102330135	H3K27me3_0hour_peak_1727	28	.	5.03025	6.31932	2.8277
chr10	102352458	102352511	H3K27me3_0hour_peak_1728	10	.	3.91531	4.17985	1.0211
chr10	102382088	102382771	H3K27me3_0hour_peak_1729	12	.	4.06092	4.48232	1.27847
chr10	102384797	102384850	H3K27me3_0hour_peak_1730	10	.	3.95804	4.25808	1.08182
chr10	102412679	102414178	H3K27me3_0hour_peak_1731	19	.	4.52112	5.3664	1.96031
chr10	102414417	102416167	H3K27me3_0hour_peak_1732	25	.	4.89248	6.12237	2.53965
chr10	102416726	102417683	H3K27me3_0hour_peak_1733	21	.	4.61341	5.56686	2.13658
chr10	102418010	102418391	H3K27me3_0hour_peak_1734	15	.	4.24292	4.79083	1.58878
chr10	102418783	102420025	H3K27me3_0hour_peak_1735	26	.	4.9313	6.20444	2.60862
chr10	102429198	102429654	H3K27me3_0hour_peak_1736	11	.	4.01474	4.3654	1.16878
chr10	102429983	102430671	H3K27me3_0hour_peak_1737	22	.	4.69318	5.75459	2.27041
chr10	102441972	102442182	H3K27me3_0hour_peak_1738	11	.	3.97139	4.28252	1.10079
chr10	102444621	102444944	H3K27me3_0hour_peak_1739	10	.	3.91531	4.17985	1.0211
chr10	102447019	102447600	H3K27me3_0hour_peak_1740	12	.	4.06352	4.45561	1.23616
chr10	102448151	102448310	H3K27me3_0hour_peak_1741	31	.	5.36618	6.97114	3.15636
chr10	102469098	102470968	H3K27me3_0hour_peak_1742	16	.	4.36049	5.03005	1.68749
chr10	102471260	102471431	H3K27me3_0hour_peak_1743	20	.	4.51595	5.39357	2.07072
chr10	102472764	102473291	H3K27me3_0hour_peak_1744	25	.	4.95453	6.17429	2.58592
chr10	102473541	102474251	H3K27me3_0hour_peak_1745	12	.	4.03409	4.41707	1.21261
chr10	102474881	102475674	H3K27me3_0hour_peak_1746	16	.	4.2674	4.86027	1.67392
chr10	102475887	102476321	H3K27me3_0hour_peak_1747	18	.	4.34751	5.07373	1.85129
chr10	102477123	102477243	H3K27me3_0hour_peak_1748	11	.	3.94943	4.24597	1.14985
chr10	102482653	102482801	H3K27me3_0hour_peak_1749	11	.	4.00104	4.33689	1.1512
chr10	102483048	102483393	H3K27me3_0hour_peak_1750	23	.	4.65089	5.7214	2.30098
chr10	102483888	102485071	H3K27me3_0hour_peak_1751	25	.	4.96733	6.16547	2.55411
chr10	102487846	102488019	H3K27me3_0hour_peak_1752	13	.	3.83073	4.42826	1.30596
chr10	102488623	102491594	H3K27me3_0hour_peak_1753	22	.	4.6628	5.6694	2.25443
chr10	102491837	102492525	H3K27me3_0hour_peak_1754	24	.	4.76347	5.82772	2.44524
chr10	102492994	102493182	H3K27me3_0hour_peak_1755	13	.	4.05045	4.54195	1.33644
chr10	102494128	102495106	H3K27me3_0hour_peak_1756	20	.	4.52068	5.37073	2.00996
chr10	102495319	102501009	H3K27me3_0hour_peak_1757	30	.	5.25734	6.78161	3.03685
chr10	102501331	102502455	H3K27me3_0hour_peak_1758	20	.	4.62806	5.55314	2.09884
chr10	102502697	102504881	H3K27me3_0hour_peak_1759	26	.	5.0086	6.29985	2.66392
chr10	102505255	102507042	H3K27me3_0hour_peak_1760	21	.	4.61738	5.65249	2.19808
chr10	102507484	102511070	H3K27me3_0hour_peak_1761	28	.	5.13021	6.52294	2.84191
chr10	102511300	102511456	H3K27me3_0hour_peak_1762	23	.	4.7434	5.76108	2.3749
chr10	102512722	102512872	H3K27me3_0hour_peak_1763	17	.	4.31848	4.93741	1.75819
chr10	102533440	102533667	H3K27me3_0hour_peak_1764	10	.	3.9111	4.17231	1.0211
chr10	102544146	102544220	H3K27me3_0hour_peak_1765	10	.	3.91531	4.17985	1.0211
chr10	102548161	102548233	H3K27me3_0hour_peak_1766	14	.	4.20662	4.7132	1.43506
chr10	102563270	102563566	H3K27me3_0hour_peak_1767	13	.	4.1141	4.54483	1.36654
chr10	102584849	102585527	H3K27me3_0hour_peak_1768	20	.	4.6105	5.52524	2.05913
chr10	102585967	102587479	H3K27me3_0hour_peak_1769	26	.	4.99449	6.30673	2.69015
chr10	102587732	102590996	H3K27me3_0hour_peak_1770	28	.	5.16748	6.5582	2.85512
chr10	102591370	102591613	H3K27me3_0hour_peak_1771	15	.	4.18091	4.69555	1.51294
chr10	102603758	102603863	H3K27me3_0hour_peak_1772	11	.	4.01006	4.35406	1.19186
chr10	102625894	102626072	H3K27me3_0hour_peak_1773	10	.	3.90008	4.15286	1.0211
chr10	102626972	102627058	H3K27me3_0hour_peak_1774	10	.	3.91215	4.1742	1.0211
chr10	102806830	102807219	H3K27me3_0hour_peak_1775	18	.	4.32958	5.03909	1.80243
chr10	102807497	102810070	H3K27me3_0hour_peak_1776	24	.	4.70647	5.8757	2.45246
chr10	102833327	102833987	H3K27me3_0hour_peak_1777	13	.	4.13252	4.57976	1.36606
chr10	102846796	102847040	H3K27me3_0hour_peak_1778	15	.	4.30658	4.90593	1.5876
chr10	102848097	102848668	H3K27me3_0hour_peak_1779	18	.	4.41332	5.16702	1.82172
chr10	102865015	102865068	H3K27me3_0hour_peak_1780	24	.	4.85197	5.94774	2.40384
chr10	102874169	102874276	H3K27me3_0hour_peak_1781	13	.	4.10263	4.52405	1.35386
chr10	102880314	102880655	H3K27me3_0hour_peak_1782	20	.	4.64287	5.54879	2.09079
chr10	102881010	102881153	H3K27me3_0hour_peak_1783	12	.	4.10859	4.53582	1.29802
chr10	102881382	102882313	H3K27me3_0hour_peak_1784	28	.	5.07129	6.4589	2.80039
chr10	102882528	102885164	H3K27me3_0hour_peak_1785	19	.	4.51898	5.36144	1.94892
chr10	102886598	102886863	H3K27me3_0hour_peak_1786	15	.	4.18569	4.69631	1.5008
chr10	102887103	102887537	H3K27me3_0hour_peak_1787	13	.	4.07217	4.52169	1.33404
chr10	102889801	102890742	H3K27me3_0hour_peak_1788	27	.	4.95511	6.19606	2.71447
chr10	102891000	102895322	H3K27me3_0hour_peak_1789	26	.	4.91023	6.13937	2.62229
chr10	102895843	102896801	H3K27me3_0hour_peak_1790	17	.	4.39459	5.08398	1.7312
chr10	102897106	102897627	H3K27me3_0hour_peak_1791	15	.	4.23234	4.83378	1.56563
chr10	102898309	102901236	H3K27me3_0hour_peak_1792	28	.	5.05367	6.40945	2.81707
chr10	102902407	102903071	H3K27me3_0hour_peak_1793	16	.	4.25014	4.82717	1.61104
chr10	102904319	102907145	H3K27me3_0hour_peak_1794	27	.	4.97113	6.26755	2.76004
chr10	102907455	102907747	H3K27me3_0hour_peak_1795	19	.	4.36997	5.25797	1.94452
chr10	102924111	102924238	H3K27me3_0hour_peak_1796	22	.	4.68371	5.63637	2.26595
chr10	102974690	102976303	H3K27me3_0hour_peak_1797	31	.	5.25577	6.85016	3.17164
chr10	102976552	102979141	H3K27me3_0hour_peak_1798	25	.	4.85944	6.01319	2.55204
chr10	102979470	102980326	H3K27me3_0hour_peak_1799	20	.	4.48519	5.40177	2.05719
chr10	102980573	102980677	H3K27me3_0hour_peak_1800	12	.	3.7719	4.3155	1.21465
chr10	102980951	102991378	H3K27me3_0hour_peak_1801	28	.	5.10241	6.5066	2.83884
chr10	102991604	102994240	H3K27me3_0hour_peak_1802	20	.	4.47572	5.44742	2.09216
chr10	102994498	102994830	H3K27me3_0hour_peak_1803	22	.	4.66491	5.72647	2.27533
chr10	102995142	102995215	H3K27me3_0hour_peak_1804	23	.	4.71047	5.68125	2.31452
chr10	102995436	102998435	H3K27me3_0hour_peak_1805	25	.	4.89629	6.09455	2.5579
chr10	102998753	102998843	H3K27me3_0hour_peak_1806	29	.	5.04447	6.49298	2.92062
chr10	103008930	103009000	H3K27me3_0hour_peak_1807	17	.	4.33897	4.96301	1.76138
chr10	103042884	103043164	H3K27me3_0hour_peak_1808	21	.	4.60994	5.48827	2.17497
chr10	103043498	103043788	H3K27me3_0hour_peak_1809	10	.	3.85009	4.06472	1.0211
chr10	103044067	103045613	H3K27me3_0hour_peak_1810	19	.	4.3645	5.17287	1.90802
chr10	103046079	103046618	H3K27me3_0hour_peak_1811	18	.	4.41137	5.12184	1.88699
chr10	103047010	103047418	H3K27me3_0hour_peak_1812	22	.	4.57173	5.63485	2.24159
chr10	103049465	103049529	H3K27me3_0hour_peak_1813	11	.	3.9198	4.1913	1.10351
chr10	103049943	103050449	H3K27me3_0hour_peak_1814	12	.	4.03963	4.42925	1.27049
chr10	103068359	103068441	H3K27me3_0hour_peak_1815	12	.	4.01817	4.44845	1.28528
chr10	103070204	103070462	H3K27me3_0hour_peak_1816	14	.	4.09611	4.52304	1.44096
chr10	103070695	103071092	H3K27me3_0hour_peak_1817	13	.	4.04669	4.44256	1.3517
chr10	103329169	103329265	H3K27me3_0hour_peak_1818	10	.	3.91531	4.17985	1.0211
chr10	103512669	103512906	H3K27me3_0hour_peak_1819	21	.	4.65845	5.59026	2.12471
chr10	103519545	103519802	H3K27me3_0hour_peak_1820	10	.	3.91531	4.17985	1.0211
chr10	103527208	103527504	H3K27me3_0hour_peak_1821	14	.	4.23575	4.76654	1.47645
chr10	103530310	103530363	H3K27me3_0hour_peak_1822	18	.	4.48363	5.22287	1.83139
chr10	103532285	103533377	H3K27me3_0hour_peak_1823	25	.	4.89707	6.09904	2.52413
chr10	103533864	103535697	H3K27me3_0hour_peak_1824	28	.	5.16811	6.60462	2.8978
chr10	103536180	103536589	H3K27me3_0hour_peak_1825	24	.	4.90301	6.08316	2.4894
chr10	103536847	103537046	H3K27me3_0hour_peak_1826	11	.	3.99713	4.32964	1.13736
chr10	103971178	103971265	H3K27me3_0hour_peak_1827	10	.	3.91531	4.17985	1.0211
chr10	103973871	103973932	H3K27me3_0hour_peak_1828	26	.	5.03344	6.2928	2.69244
chr10	103977920	103978046	H3K27me3_0hour_peak_1829	10	.	3.91495	4.1792	1.0211
chr10	103978427	103978631	H3K27me3_0hour_peak_1830	12	.	4.07964	4.48072	1.25462
chr10	103982043	103982206	H3K27me3_0hour_peak_1831	15	.	4.08212	4.71783	1.54649
chr10	103987022	103988647	H3K27me3_0hour_peak_1832	26	.	4.87398	6.06847	2.60567
chr10	103990306	103990508	H3K27me3_0hour_peak_1833	15	.	4.1818	4.69665	1.51577
chr10	103991008	103991466	H3K27me3_0hour_peak_1834	24	.	4.77388	5.85829	2.4286
chr10	103999848	103999971	H3K27me3_0hour_peak_1835	17	.	4.20188	4.94319	1.71011
chr10	104000587	104000689	H3K27me3_0hour_peak_1836	18	.	4.41628	5.11572	1.89215
chr10	104167605	104168591	H3K27me3_0hour_peak_1837	16	.	4.31445	4.93681	1.68049
chr10	104169212	104171014	H3K27me3_0hour_peak_1838	26	.	4.99546	6.2983	2.68517
chr10	104172279	104172431	H3K27me3_0hour_peak_1839	11	.	3.99326	4.32256	1.13186
chr10	104194842	104195062	H3K27me3_0hour_peak_1840	19	.	4.39609	5.30132	1.98859
chr10	104678921	104679313	H3K27me3_0hour_peak_1841	24	.	4.81174	5.90844	2.43024
chr10	104679623	104679836	H3K27me3_0hour_peak_1842	21	.	4.63871	5.59717	2.18522
chr10	105036153	105037272	H3K27me3_0hour_peak_1843	18	.	4.39327	5.14588	1.89133
chr10	105037508	105038453	H3K27me3_0hour_peak_1844	24	.	4.84658	5.97066	2.4025
chr10	105041695	105041829	H3K27me3_0hour_peak_1845	15	.	4.2468	4.81303	1.51686
chr10	105046651	105046830	H3K27me3_0hour_peak_1846	10	.	3.91531	4.17985	1.0211
chr10	105049751	105049842	H3K27me3_0hour_peak_1847	13	.	4.05031	4.4838	1.3111
chr10	105254194	105254386	H3K27me3_0hour_peak_1848	16	.	4.25152	4.8102	1.6548
chr10	105257415	105257665	H3K27me3_0hour_peak_1849	17	.	4.34154	4.98868	1.79043
chr10	105315614	105315866	H3K27me3_0hour_peak_1850	37	.	5.59117	7.44263	3.72743
chr10	105344092	105344616	H3K27me3_0hour_peak_1851	19	.	4.53761	5.36259	1.94584
chr10	105345025	105345163	H3K27me3_0hour_peak_1852	10	.	3.86743	4.09501	1.0211
chr10	105915600	105915979	H3K27me3_0hour_peak_1853	10	.	3.91531	4.17985	1.0211
chr10	105928765	105929113	H3K27me3_0hour_peak_1854	12	.	4.10466	4.52653	1.29017
chr10	106399240	106400927	H3K27me3_0hour_peak_1855	19	.	4.52532	5.39135	1.97523
chr10	106401165	106401482	H3K27me3_0hour_peak_1856	22	.	4.73793	5.77513	2.24863
chr10	106402409	106402765	H3K27me3_0hour_peak_1857	18	.	4.5131	5.28762	1.88494
chr10	111929323	111929474	H3K27me3_0hour_peak_1858	29	.	5.13161	6.54243	2.96715
chr10	112401028	112401180	H3K27me3_0hour_peak_1859	11	.	4.00371	4.3417	1.14672
chr10	112402241	112403786	H3K27me3_0hour_peak_1860	18	.	4.45632	5.23806	1.85535
chr10	112404016	112404251	H3K27me3_0hour_peak_1861	12	.	4.10381	4.52496	1.28896
chr10	112404626	112405303	H3K27me3_0hour_peak_1862	23	.	4.8237	5.94681	2.39094
chr10	112406319	112406482	H3K27me3_0hour_peak_1863	18	.	4.14421	5.08592	1.81998
chr10	112835446	112835788	H3K27me3_0hour_peak_1864	17	.	4.22843	4.94581	1.70915
chr10	112836826	112837396	H3K27me3_0hour_peak_1865	15	.	4.28743	4.87465	1.56327
chr10	112837638	112839582	H3K27me3_0hour_peak_1866	28	.	5.13213	6.51405	2.81511
chr10	113399312	113399500	H3K27me3_0hour_peak_1867	19	.	4.50086	5.28321	1.94976
chr10	114062922	114063069	H3K27me3_0hour_peak_1868	10	.	3.83826	4.04417	1.0211
chr10	115376873	115377056	H3K27me3_0hour_peak_1869	15	.	4.22313	4.83698	1.58768
chr10	115804332	115804454	H3K27me3_0hour_peak_1870	10	.	3.76419	4.12168	1.0211
chr10	115998831	116000004	H3K27me3_0hour_peak_1871	26	.	4.96475	6.21962	2.6473
chr10	116046029	116046146	H3K27me3_0hour_peak_1872	12	.	4.03188	4.39408	1.2198
chr10	116122830	116123053	H3K27me3_0hour_peak_1873	10	.	3.85497	4.07805	1.0927
chr10	116155003	116155058	H3K27me3_0hour_peak_1874	15	.	4.09058	4.73308	1.51787
chr10	116155758	116156302	H3K27me3_0hour_peak_1875	11	.	3.92513	4.30541	1.19377
chr10	116158149	116158423	H3K27me3_0hour_peak_1876	20	.	4.52959	5.36772	2.03697
chr10	116162580	116164175	H3K27me3_0hour_peak_1877	23	.	4.71137	5.80252	2.3906
chr10	116164416	116165229	H3K27me3_0hour_peak_1878	17	.	4.32296	4.95363	1.75894
chr10	116175764	116175932	H3K27me3_0hour_peak_1879	10	.	3.91531	4.17985	1.0211
chr10	116851068	116851208	H3K27me3_0hour_peak_1880	13	.	4.12131	4.5582	1.36679
chr10	116853712	116854177	H3K27me3_0hour_peak_1881	15	.	4.30159	4.89738	1.58026
chr10	118030501	118032629	H3K27me3_0hour_peak_1882	22	.	4.71121	5.7141	2.22049
chr10	118032891	118033079	H3K27me3_0hour_peak_1883	26	.	4.99941	6.23467	2.62675
chr10	118033447	118033727	H3K27me3_0hour_peak_1884	10	.	3.91531	4.17985	1.0211
chr10	118033940	118034513	H3K27me3_0hour_peak_1885	14	.	4.1081	4.67941	1.47479
chr10	118500554	118501736	H3K27me3_0hour_peak_1886	21	.	4.61143	5.54624	2.10842
chr10	118889597	118891800	H3K27me3_0hour_peak_1887	21	.	4.63792	5.59788	2.14964
chr10	118892078	118893287	H3K27me3_0hour_peak_1888	26	.	4.94581	6.25779	2.6668
chr10	118893529	118893782	H3K27me3_0hour_peak_1889	20	.	4.59052	5.43784	2.00411
chr10	118894001	118894374	H3K27me3_0hour_peak_1890	22	.	4.72325	5.74988	2.22873
chr10	118894683	118894857	H3K27me3_0hour_peak_1891	14	.	4.24719	4.78749	1.49271
chr10	118895837	118898031	H3K27me3_0hour_peak_1892	24	.	4.82133	5.93942	2.40578
chr10	118898905	118899061	H3K27me3_0hour_peak_1893	13	.	4.06337	4.4626	1.31302
chr10	118899435	118901418	H3K27me3_0hour_peak_1894	27	.	5.03633	6.3577	2.7174
chr10	118901660	118901812	H3K27me3_0hour_peak_1895	13	.	4.08608	4.60468	1.37509
chr10	118908815	118909061	H3K27me3_0hour_peak_1896	10	.	3.91458	4.17854	1.0211
chr10	118919279	118919379	H3K27me3_0hour_peak_1897	21	.	4.47038	5.59549	2.18945
chr10	118920139	118920282	H3K27me3_0hour_peak_1898	13	.	4.03668	4.52258	1.34452
chr10	118920881	118921344	H3K27me3_0hour_peak_1899	21	.	4.63442	5.61466	2.19172
chr10	118921713	118922444	H3K27me3_0hour_peak_1900	17	.	4.34882	5.10924	1.76942
chr10	118922734	118923866	H3K27me3_0hour_peak_1901	33	.	5.54533	7.2597	3.37887
chr10	118924248	118927600	H3K27me3_0hour_peak_1902	25	.	4.9095	6.1166	2.53744
chr10	118928089	118928247	H3K27me3_0hour_peak_1903	14	.	4.20714	4.71415	1.4358
chr10	118928550	118928781	H3K27me3_0hour_peak_1904	19	.	4.50181	5.32078	1.91983
chr10	118929080	118929256	H3K27me3_0hour_peak_1905	19	.	4.52039	5.32608	1.92681
chr10	118929673	118930044	H3K27me3_0hour_peak_1906	12	.	4.04785	4.42784	1.28213
chr10	118931686	118931899	H3K27me3_0hour_peak_1907	18	.	4.29727	5.04313	1.80434
chr10	118998717	118998864	H3K27me3_0hour_peak_1908	11	.	4.00076	4.3363	1.14253
chr10	118999542	119000595	H3K27me3_0hour_peak_1909	23	.	4.82011	5.93329	2.37464
chr10	119000810	119001199	H3K27me3_0hour_peak_1910	13	.	4.16763	4.64388	1.38189
chr10	119008655	119008885	H3K27me3_0hour_peak_1911	12	.	4.07887	4.50022	1.27408
chr10	119138915	119139041	H3K27me3_0hour_peak_1912	10	.	3.91531	4.17985	1.0211
chr10	119170055	119170133	H3K27me3_0hour_peak_1913	10	.	3.91531	4.17985	1.0211
chr10	119290645	119290817	H3K27me3_0hour_peak_1914	10	.	3.94436	4.23346	1.07265
chr10	119291038	119292736	H3K27me3_0hour_peak_1915	28	.	5.11721	6.52785	2.85018
chr10	119293058	119296251	H3K27me3_0hour_peak_1916	27	.	5.03515	6.34249	2.70598
chr10	119296482	119297141	H3K27me3_0hour_peak_1917	26	.	5.02371	6.31149	2.66736
chr10	119297639	119298029	H3K27me3_0hour_peak_1918	12	.	4.02437	4.45155	1.24878
chr10	119298688	119298979	H3K27me3_0hour_peak_1919	18	.	4.44871	5.21406	1.87315
chr10	119299414	119299485	H3K27me3_0hour_peak_1920	13	.	3.98635	4.51737	1.38581
chr10	119299762	119300153	H3K27me3_0hour_peak_1921	13	.	3.95838	4.45641	1.30595
chr10	119300684	119300737	H3K27me3_0hour_peak_1922	11	.	4.01995	4.37142	1.16979
chr10	119301055	119302520	H3K27me3_0hour_peak_1923	35	.	5.64672	7.48953	3.56006
chr10	119303020	119303799	H3K27me3_0hour_peak_1924	18	.	4.50347	5.29549	1.89289
chr10	119304101	119306282	H3K27me3_0hour_peak_1925	30	.	5.22317	6.71893	3.03099
chr10	119306506	119308201	H3K27me3_0hour_peak_1926	26	.	4.94329	6.25744	2.66755
chr10	119308659	119308816	H3K27me3_0hour_peak_1927	18	.	4.4921	5.23918	1.84429
chr10	119309117	119310503	H3K27me3_0hour_peak_1928	18	.	4.38361	5.14011	1.81627
chr10	119310906	119313503	H3K27me3_0hour_peak_1929	24	.	4.85118	6.02992	2.47911
chr10	119313724	119313897	H3K27me3_0hour_peak_1930	11	.	3.98166	4.34053	1.15391
chr10	120355249	120355609	H3K27me3_0hour_peak_1931	15	.	4.28412	4.86255	1.55324
chr10	120673482	120673680	H3K27me3_0hour_peak_1932	13	.	3.93819	4.48629	1.35949
chr10	120681103	120681313	H3K27me3_0hour_peak_1933	11	.	3.80889	4.28293	1.18837
chr10	120683357	120683652	H3K27me3_0hour_peak_1934	16	.	4.29224	4.87862	1.6067
chr10	120760397	120760482	H3K27me3_0hour_peak_1935	10	.	3.90406	4.15977	1.0211
chr10	121237351	121237522	H3K27me3_0hour_peak_1936	14	.	4.25151	4.79539	1.49885
chr10	121237789	121237842	H3K27me3_0hour_peak_1937	17	.	4.35197	4.99197	1.71745
chr10	122708852	122709359	H3K27me3_0hour_peak_1938	22	.	4.57339	5.68823	2.25325
chr10	122709584	122709941	H3K27me3_0hour_peak_1939	12	.	4.04331	4.48554	1.27372
chr10	122710821	122711156	H3K27me3_0hour_peak_1940	13	.	4.11216	4.62317	1.38467
chr10	122738346	122738689	H3K27me3_0hour_peak_1941	12	.	4.04394	4.42099	1.28099
chr10	122738985	122739151	H3K27me3_0hour_peak_1942	24	.	4.8347	5.92376	2.47305
chr10	122739716	122739784	H3K27me3_0hour_peak_1943	24	.	4.85777	5.95474	2.40994
chr10	123355479	123357725	H3K27me3_0hour_peak_1944	19	.	4.54544	5.37774	1.95751
chr10	124126515	124126708	H3K27me3_0hour_peak_1945	12	.	3.9606	4.28475	1.21953
chr10	124891547	124891903	H3K27me3_0hour_peak_1946	13	.	4.07688	4.48336	1.37521
chr10	124892960	124898157	H3K27me3_0hour_peak_1947	26	.	4.97265	6.23511	2.62448
chr10	124898596	124898757	H3K27me3_0hour_peak_1948	21	.	4.56468	5.43752	2.10881
chr10	124899121	124901030	H3K27me3_0hour_peak_1949	35	.	5.52155	7.35112	3.51581
chr10	124901375	124905148	H3K27me3_0hour_peak_1950	27	.	4.97556	6.29611	2.7176
chr10	124905392	124905922	H3K27me3_0hour_peak_1951	26	.	4.91022	6.23595	2.64243
chr10	124906226	124911387	H3K27me3_0hour_peak_1952	29	.	5.15335	6.60994	2.94624
chr10	125650570	125650831	H3K27me3_0hour_peak_1953	15	.	4.24783	4.81363	1.51893
chr10	125732542	125733028	H3K27me3_0hour_peak_1954	18	.	4.42739	5.13512	1.82674
chr10	125733332	125733430	H3K27me3_0hour_peak_1955	11	.	3.9785	4.29554	1.11089
chr10	125750605	125750919	H3K27me3_0hour_peak_1956	12	.	4.04928	4.47448	1.25998
chr10	125751237	125752170	H3K27me3_0hour_peak_1957	19	.	4.54225	5.39261	1.96213
chr10	125850477	125850617	H3K27me3_0hour_peak_1958	10	.	3.92813	4.20332	1.03932
chr10	125850852	125851104	H3K27me3_0hour_peak_1959	15	.	4.28322	4.86321	1.55446
chr10	126135484	126138970	H3K27me3_0hour_peak_1960	25	.	4.91826	6.12317	2.57645
chr10	126139702	126139796	H3K27me3_0hour_peak_1961	36	.	5.64387	7.49689	3.65038
chr10	126250009	126250196	H3K27me3_0hour_peak_1962	11	.	3.93029	4.21778	1.13039
chr10	127141795	127141857	H3K27me3_0hour_peak_1963	15	.	4.30696	4.89691	1.57764
chr10	127172240	127172307	H3K27me3_0hour_peak_1964	16	.	4.33327	4.95941	1.63052
chr10	128076038	128076338	H3K27me3_0hour_peak_1965	11	.	3.92113	4.19817	1.15237
chr10	128992966	128993144	H3K27me3_0hour_peak_1966	14	.	4.23905	4.78141	1.49069
chr10	128993446	128993515	H3K27me3_0hour_peak_1967	11	.	4.0091	4.35156	1.15438
chr10	129533515	129534003	H3K27me3_0hour_peak_1968	16	.	4.20471	4.85825	1.60457
chr10	129534357	129535401	H3K27me3_0hour_peak_1969	20	.	4.60088	5.47337	2.03334
chr10	129535655	129536270	H3K27me3_0hour_peak_1970	28	.	5.14407	6.53694	2.84587
chr10	129536508	129536984	H3K27me3_0hour_peak_1971	25	.	4.9335	6.16691	2.55354
chr10	129537576	129537783	H3K27me3_0hour_peak_1972	16	.	4.3273	4.94122	1.61418
chr10	130064075	130064128	H3K27me3_0hour_peak_1973	13	.	4.17166	4.6492	1.38538
chr10	131756512	131756741	H3K27me3_0hour_peak_1974	23	.	4.75326	5.81235	2.30426
chr10	131757035	131758700	H3K27me3_0hour_peak_1975	23	.	4.82123	5.90207	2.36013
chr10	131759237	131759668	H3K27me3_0hour_peak_1976	13	.	4.13379	4.58141	1.36732
chr10	131760405	131760644	H3K27me3_0hour_peak_1977	15	.	4.2689	4.84199	1.53952
chr10	131761109	131761716	H3K27me3_0hour_peak_1978	17	.	4.34176	5.0857	1.79704
chr10	131762236	131762374	H3K27me3_0hour_peak_1979	13	.	4.1792	4.663	1.3961
chr10	131762831	131763947	H3K27me3_0hour_peak_1980	23	.	4.81217	5.91386	2.3755
chr10	131764275	131764947	H3K27me3_0hour_peak_1981	30	.	5.37409	6.91393	3.09574
chr10	131765214	131767196	H3K27me3_0hour_peak_1982	29	.	5.17556	6.59333	2.90826
chr10	131767468	131768122	H3K27me3_0hour_peak_1983	26	.	4.90749	6.12146	2.60323
chr10	131768546	131769412	H3K27me3_0hour_peak_1984	30	.	5.2379	6.80148	3.06892
chr10	131769688	131769913	H3K27me3_0hour_peak_1985	26	.	4.9905	6.21458	2.61363
chr10	131770545	131771672	H3K27me3_0hour_peak_1986	20	.	4.57755	5.47338	2.03698
chr10	131772001	131772171	H3K27me3_0hour_peak_1987	17	.	4.38408	5.04877	1.71822
chr10	133837322	133837375	H3K27me3_0hour_peak_1988	20	.	4.57294	5.39903	2.0076
chr10	133849186	133849393	H3K27me3_0hour_peak_1989	10	.	3.91531	4.17985	1.0211
chr10	133849722	133849886	H3K27me3_0hour_peak_1990	24	.	4.89651	6.06061	2.48348
chr10	133850277	133851348	H3K27me3_0hour_peak_1991	21	.	4.70878	5.67975	2.19279
chr10	133851763	133851926	H3K27me3_0hour_peak_1992	19	.	4.46166	5.20185	1.91975
chr10	133998917	133999738	H3K27me3_0hour_peak_1993	15	.	4.30941	4.91895	1.59917
chr10	134001020	134001073	H3K27me3_0hour_peak_1994	20	.	4.54466	5.46985	2.04995
chr10	134001798	134002035	H3K27me3_0hour_peak_1995	15	.	4.25073	4.80907	1.58543
chr10	134098256	134098347	H3K27me3_0hour_peak_1996	10	.	3.91531	4.17985	1.0211
chr10	134284998	134285153	H3K27me3_0hour_peak_1997	10	.	3.90184	4.15599	1.0211
chr10	134597498	134599373	H3K27me3_0hour_peak_1998	21	.	4.66497	5.58972	2.11466
chr10	134599763	134601189	H3K27me3_0hour_peak_1999	31	.	5.35484	6.89705	3.10609
chr10	134601409	134602657	H3K27me3_0hour_peak_2000	19	.	4.51408	5.32598	1.92036
chr10	134900756	134901053	H3K27me3_0hour_peak_2001	10	.	3.91531	4.17985	1.0211
chr10	134902045	134902452	H3K27me3_0hour_peak_2002	15	.	4.25032	4.79769	1.502
[truncated: 90,363 more rows]

## Sheet: H3K4me3
chr1	start	end	peakID	score	strand	thickstart	thickend	itemrgb
chr1	28569	30005	H3K4me3_0hour_peak_1	308	.	11.6861	33.5043	30.8901
chr1	713226	715523	H3K4me3_0hour_peak_2	306	.	12.5484	33.2197	30.6087
chr1	761910	763567	H3K4me3_0hour_peak_3	440	.	15.3671	46.9253	44.0725
chr1	875551	876041	H3K4me3_0hour_peak_4	15	.	3.21005	3.58266	1.53165
chr1	893470	894682	H3K4me3_0hour_peak_5	485	.	17.0676	51.4907	48.5376
chr1	895846	896949	H3K4me3_0hour_peak_6	38	.	4.48317	6.03104	3.89727
chr1	901801	902648	H3K4me3_0hour_peak_7	54	.	4.83144	7.59039	5.42088
chr1	934290	937318	H3K4me3_0hour_peak_8	56	.	5.11431	7.86788	5.68826
chr1	948154	950068	H3K4me3_0hour_peak_9	167	.	8.6437	19.1484	16.7758
chr1	954590	956980	H3K4me3_0hour_peak_10	58	.	5.20666	8.04743	5.87052
chr1	975643	975938	H3K4me3_0hour_peak_11	16	.	3.48363	3.69806	1.63674
chr1	994259	995506	H3K4me3_0hour_peak_12	51	.	4.92964	7.29579	5.12376
chr1	1004520	1004779	H3K4me3_0hour_peak_13	133	.	8.11981	15.6654	13.3399
chr1	1050383	1052405	H3K4me3_0hour_peak_14	80	.	6.15965	10.2675	8.03441
chr1	1092936	1093832	H3K4me3_0hour_peak_15	90	.	6.57084	11.2981	9.046
chr1	1130960	1131236	H3K4me3_0hour_peak_16	10	.	3.08199	3.07875	1.05146
chr1	1165924	1167361	H3K4me3_0hour_peak_17	304	.	9.96724	33.0121	30.403
chr1	1196303	1196785	H3K4me3_0hour_peak_18	27	.	3.94081	4.84943	2.74775
chr1	1207092	1210070	H3K4me3_0hour_peak_19	204	.	9.41221	22.9128	20.4826
chr1	1241789	1244831	H3K4me3_0hour_peak_20	110	.	6.76256	13.3045	11.0191
chr1	1259031	1261178	H3K4me3_0hour_peak_21	200	.	9.57738	22.4535	20.0282
chr1	1283135	1285352	H3K4me3_0hour_peak_22	102	.	6.67415	12.5467	10.278
chr1	1309431	1311607	H3K4me3_0hour_peak_23	225	.	10.3185	24.9836	22.5125
chr1	1333084	1336150	H3K4me3_0hour_peak_24	372	.	13.4205	40.0273	37.2994
chr1	1341444	1343717	H3K4me3_0hour_peak_25	275	.	11.5457	30.0561	27.5014
chr1	1370750	1371617	H3K4me3_0hour_peak_26	19	.	3.52292	3.99534	1.92332
chr1	1406055	1408671	H3K4me3_0hour_peak_27	269	.	11.2446	29.4565	26.9136
chr1	1409993	1410432	H3K4me3_0hour_peak_28	48	.	4.84759	6.96294	4.80058
chr1	1446151	1448998	H3K4me3_0hour_peak_29	227	.	10.1155	25.2297	22.758
chr1	1474905	1476456	H3K4me3_0hour_peak_30	36	.	4.29525	5.81915	3.69566
chr1	1508416	1511770	H3K4me3_0hour_peak_31	293	.	12.1879	31.9799	29.3913
chr1	1549552	1552567	H3K4me3_0hour_peak_32	192	.	9.22232	21.6841	19.2646
chr1	1589151	1591416	H3K4me3_0hour_peak_33	281	.	10.3547	30.7119	28.1248
chr1	1622341	1625493	H3K4me3_0hour_peak_34	257	.	10.2387	28.2979	25.7663
chr1	1654489	1656657	H3K4me3_0hour_peak_35	285	.	11.1847	31.1229	28.5448
chr1	1675838	1678696	H3K4me3_0hour_peak_36	257	.	10.4117	28.3253	25.795
chr1	1708460	1710584	H3K4me3_0hour_peak_37	135	.	7.63918	15.8767	13.5765
chr1	1790525	1791325	H3K4me3_0hour_peak_38	39	.	3.98073	6.12605	3.98725
chr1	1819671	1823849	H3K4me3_0hour_peak_39	187	.	9.12228	21.1311	18.7218
chr1	1839806	1841381	H3K4me3_0hour_peak_40	72	.	5.75478	9.41938	7.20924
chr1	1850341	1851429	H3K4me3_0hour_peak_41	25	.	3.80443	4.6527	2.55587
chr1	1981354	1981563	H3K4me3_0hour_peak_42	19	.	3.58541	4.06472	1.98874
chr1	2064353	2065341	H3K4me3_0hour_peak_43	37	.	4.05091	5.87726	3.75145
chr1	2120761	2121838	H3K4me3_0hour_peak_44	92	.	6.1986	11.4957	9.24671
chr1	2125468	2126834	H3K4me3_0hour_peak_45	78	.	5.92052	10.1	7.87841
chr1	2130908	2131523	H3K4me3_0hour_peak_46	162	.	7.99728	18.6285	16.2716
chr1	2135838	2136974	H3K4me3_0hour_peak_47	64	.	5.52182	8.66551	6.47203
chr1	2143520	2145106	H3K4me3_0hour_peak_48	41	.	4.20679	6.3286	4.19114
chr1	2158376	2159052	H3K4me3_0hour_peak_49	89	.	6.45353	11.1888	8.94593
chr1	2160200	2166432	H3K4me3_0hour_peak_50	204	.	9.38289	22.8566	20.4309
chr1	2186535	2186817	H3K4me3_0hour_peak_51	13	.	2.93769	3.3598	1.32234
chr1	2211180	2211547	H3K4me3_0hour_peak_52	14	.	2.91319	3.45992	1.41934
chr1	2222181	2222846	H3K4me3_0hour_peak_53	63	.	5.24982	8.58544	6.39098
chr1	2231863	2232592	H3K4me3_0hour_peak_54	35	.	4.33533	5.71413	3.58821
chr1	2245572	2246226	H3K4me3_0hour_peak_55	39	.	4.46179	6.06763	3.92686
chr1	2322080	2324611	H3K4me3_0hour_peak_56	194	.	8.32126	21.871	19.4548
chr1	2342993	2344970	H3K4me3_0hour_peak_57	158	.	8.39656	18.1995	15.8443
chr1	2456747	2458088	H3K4me3_0hour_peak_58	185	.	7.99347	20.9383	18.5345
chr1	2477869	2478731	H3K4me3_0hour_peak_59	63	.	5.16332	8.54812	6.3579
chr1	2479956	2480150	H3K4me3_0hour_peak_60	25	.	3.83715	4.6308	2.53426
chr1	2485944	2486237	H3K4me3_0hour_peak_61	12	.	2.95552	3.25289	1.22367
chr1	2487504	2488472	H3K4me3_0hour_peak_62	113	.	6.76318	13.6023	11.3076
chr1	2516840	2519475	H3K4me3_0hour_peak_63	154	.	8.60743	17.7891	15.4335
chr1	2525477	2525861	H3K4me3_0hour_peak_64	29	.	3.75333	5.07296	2.96877
chr1	2573608	2575127	H3K4me3_0hour_peak_65	141	.	8.14483	16.4327	14.1108
chr1	2687480	2687778	H3K4me3_0hour_peak_76	15	.	3.0809	3.56131	1.51569
chr1	2986322	2986811	H3K4me3_0hour_peak_77	69	.	5.77383	9.14621	6.93274
chr1	3371270	3371467	H3K4me3_0hour_peak_78	26	.	3.92646	4.72306	2.62316
chr1	3446753	3448009	H3K4me3_0hour_peak_79	152	.	7.98498	17.5716	15.2244
chr1	3526920	3528735	H3K4me3_0hour_peak_80	91	.	6.31753	11.374	9.12035
chr1	3540184	3542743	H3K4me3_0hour_peak_81	168	.	8.24498	19.2544	16.8825
chr1	3565552	3566951	H3K4me3_0hour_peak_82	186	.	9.64001	21.0767	18.6766
chr1	3663113	3664719	H3K4me3_0hour_peak_83	109	.	6.9529	13.2206	10.9413
chr1	3688463	3688994	H3K4me3_0hour_peak_84	38	.	4.4311	5.96728	3.82917
chr1	3711682	3713745	H3K4me3_0hour_peak_85	202	.	9.20835	22.668	20.2314
chr1	3772639	3774948	H3K4me3_0hour_peak_86	235	.	10.7197	26.0656	23.5698
chr1	3815811	3818308	H3K4me3_0hour_peak_87	263	.	11.6177	28.8687	26.3365
chr1	5077885	5079325	H3K4me3_0hour_peak_88	12	.	3.14442	3.25245	1.21555
chr1	5611600	5611792	H3K4me3_0hour_peak_89	15	.	3.37154	3.63196	1.5748
chr1	6051259	6053918	H3K4me3_0hour_peak_91	157	.	8.46835	18.0828	15.7231
chr1	6258222	6260437	H3K4me3_0hour_peak_92	281	.	10.4535	30.729	28.1427
chr1	6265185	6266640	H3K4me3_0hour_peak_93	22	.	3.59175	4.28652	2.20335
chr1	6269202	6269549	H3K4me3_0hour_peak_94	31	.	4.06544	5.31583	3.19495
chr1	6294639	6296543	H3K4me3_0hour_peak_95	180	.	8.3879	20.4824	18.0839
chr1	6305391	6306237	H3K4me3_0hour_peak_96	27	.	3.9631	4.81352	2.71076
chr1	6319986	6321610	H3K4me3_0hour_peak_97	46	.	4.73972	6.78801	4.63795
chr1	6408456	6409076	H3K4me3_0hour_peak_98	20	.	3.50945	4.16986	2.09249
chr1	6445533	6446364	H3K4me3_0hour_peak_99	25	.	3.74127	4.68822	2.59422
chr1	6452188	6454511	H3K4me3_0hour_peak_100	99	.	6.33589	12.244	9.98104
chr1	6479288	6480447	H3K4me3_0hour_peak_101	28	.	3.94614	4.97732	2.87352
chr1	6483215	6484074	H3K4me3_0hour_peak_102	18	.	3.47898	3.90942	1.84026
chr1	6544118	6546580	H3K4me3_0hour_peak_103	142	.	7.33523	16.5492	14.2112
chr1	6550142	6551643	H3K4me3_0hour_peak_104	175	.	8.2208	19.896	17.5067
chr1	6556347	6558013	H3K4me3_0hour_peak_105	97	.	6.43739	12.0274	9.7729
chr1	6613006	6614973	H3K4me3_0hour_peak_106	199	.	9.82858	22.3952	19.9686
chr1	6639605	6640925	H3K4me3_0hour_peak_107	248	.	10.7694	27.3258	24.825
chr1	6659814	6664049	H3K4me3_0hour_peak_108	227	.	9.60497	25.2074	22.7365
chr1	6672280	6676076	H3K4me3_0hour_peak_109	146	.	8.14235	17.02	14.6842
chr1	6684892	6686478	H3K4me3_0hour_peak_110	183	.	9.52707	20.738	18.3367
chr1	6760817	6761904	H3K4me3_0hour_peak_111	396	.	14.3119	42.4525	39.6926
chr1	6844148	6846999	H3K4me3_0hour_peak_112	166	.	8.36198	19.0627	16.6918
chr1	6995897	6996588	H3K4me3_0hour_peak_113	26	.	3.4756	4.77981	2.67978
chr1	7130308	7130545	H3K4me3_0hour_peak_114	30	.	3.57965	5.1489	3.03527
chr1	7739920	7741329	H3K4me3_0hour_peak_115	90	.	6.38119	11.3366	9.08568
chr1	7765091	7765843	H3K4me3_0hour_peak_116	78	.	6.10555	10.1171	7.89322
chr1	7830819	7832875	H3K4me3_0hour_peak_117	278	.	11.3102	30.4527	27.8802
chr1	7843207	7843669	H3K4me3_0hour_peak_118	126	.	6.37506	14.943	12.6396
chr1	8002303	8002627	H3K4me3_0hour_peak_119	18	.	3.25966	3.87476	1.81126
chr1	8013651	8014997	H3K4me3_0hour_peak_120	98	.	6.23391	12.161	9.89943
chr1	8020596	8022380	H3K4me3_0hour_peak_121	333	.	12.0301	36.042	33.3779
chr1	8085024	8087067	H3K4me3_0hour_peak_122	208	.	9.1142	23.2974	20.8482
chr1	8182599	8183270	H3K4me3_0hour_peak_123	15	.	2.95636	3.61569	1.5664
chr1	8242446	8243112	H3K4me3_0hour_peak_124	20	.	3.1096	4.11024	2.03617
chr1	8277099	8277743	H3K4me3_0hour_peak_125	18	.	3.40972	3.90993	1.84684
chr1	8298601	8298833	H3K4me3_0hour_peak_126	15	.	2.94428	3.61903	1.56911
chr1	8377907	8378745	H3K4me3_0hour_peak_127	92	.	6.28717	11.4693	9.22184
chr1	8471507	8472784	H3K4me3_0hour_peak_128	25	.	3.63726	4.6308	2.53596
chr1	8481886	8484547	H3K4me3_0hour_peak_129	222	.	9.53314	24.6811	22.2131
chr1	8523082	8524032	H3K4me3_0hour_peak_130	20	.	3.3533	4.13421	2.06264
chr1	8740985	8741206	H3K4me3_0hour_peak_131	58	.	4.94602	8.09105	5.89945
chr1	8761068	8763937	H3K4me3_0hour_peak_132	166	.	7.86844	18.9944	16.6242
chr1	8875114	8879081	H3K4me3_0hour_peak_133	280	.	11.8787	30.5959	28.0289
chr1	8918999	8919391	H3K4me3_0hour_peak_134	15	.	3.11174	3.59419	1.54581
chr1	8933226	8933698	H3K4me3_0hour_peak_135	13	.	2.74134	3.44099	1.39912
chr1	8935058	8939827	H3K4me3_0hour_peak_136	303	.	11.2055	32.9704	30.3637
chr1	9188040	9189938	H3K4me3_0hour_peak_137	52	.	4.74621	7.38082	5.22039
chr1	9223853	9225031	H3K4me3_0hour_peak_138	37	.	4.06379	5.84465	3.71425
chr1	9240061	9244075	H3K4me3_0hour_peak_139	239	.	9.46699	26.406	23.9038
chr1	9261529	9262708	H3K4me3_0hour_peak_140	73	.	5.37427	9.54314	7.34057
chr1	9294219	9296190	H3K4me3_0hour_peak_141	157	.	7.19185	18.1482	15.7944
chr1	9299690	9300481	H3K4me3_0hour_peak_142	31	.	3.91198	5.23714	3.12451
chr1	9352038	9355813	H3K4me3_0hour_peak_143	301	.	8.66419	32.7795	30.1307
chr1	9362192	9362897	H3K4me3_0hour_peak_144	42	.	4.1985	6.37448	4.2314
chr1	9377418	9378473	H3K4me3_0hour_peak_145	20	.	3.5259	4.09469	2.02716
chr1	9488478	9489627	H3K4me3_0hour_peak_146	192	.	7.80172	21.7045	19.2898
chr1	9502046	9502709	H3K4me3_0hour_peak_147	15	.	2.85464	3.54833	1.50168
chr1	9599567	9601109	H3K4me3_0hour_peak_148	193	.	9.28314	21.7203	19.3007
chr1	9648389	9650193	H3K4me3_0hour_peak_149	125	.	6.86306	14.8483	12.5426
chr1	9711549	9712461	H3K4me3_0hour_peak_150	19	.	3.56097	4.02373	1.95089
chr1	9747214	9750731	H3K4me3_0hour_peak_151	72	.	5.63061	9.44638	7.2311
chr1	9882795	9885429	H3K4me3_0hour_peak_152	226	.	10.4737	25.0784	22.609
chr1	9925650	9926288	H3K4me3_0hour_peak_153	15	.	3.05158	3.63975	1.58163
chr1	9953090	9953321	H3K4me3_0hour_peak_154	37	.	4.06841	5.8962	3.76035
chr1	9969010	9971205	H3K4me3_0hour_peak_155	286	.	11.2713	31.2701	28.693
chr1	10002138	10004441	H3K4me3_0hour_peak_156	405	.	12.6415	43.3504	40.5471
chr1	10056921	10057124	H3K4me3_0hour_peak_157	18	.	3.5167	3.93507	1.86681
chr1	10092455	10095238	H3K4me3_0hour_peak_158	434	.	14.1617	46.2742	43.4221
chr1	10269756	10272789	H3K4me3_0hour_peak_159	244	.	8.97974	26.9737	24.4774
chr1	10458197	10461159	H3K4me3_0hour_peak_160	276	.	11.2124	30.2067	27.6464
chr1	10475339	10475733	H3K4me3_0hour_peak_161	24	.	3.86994	4.52679	2.43526
chr1	10490082	10491737	H3K4me3_0hour_peak_162	206	.	8.36251	23.0689	20.6307
chr1	10531614	10532921	H3K4me3_0hour_peak_163	283	.	10.0921	30.9101	28.3493
chr1	10534592	10536059	H3K4me3_0hour_peak_164	275	.	9.84528	30.1293	27.5727
chr1	10570529	10570998	H3K4me3_0hour_peak_165	26	.	3.24932	4.76357	2.66851
chr1	10753325	10755446	H3K4me3_0hour_peak_166	72	.	5.78632	9.48847	7.27446
chr1	10853860	10856694	H3K4me3_0hour_peak_167	27	.	3.93568	4.80595	2.707
chr1	10926868	10927655	H3K4me3_0hour_peak_168	15	.	3.39472	3.64618	1.58817
chr1	11004101	11004557	H3K4me3_0hour_peak_169	36	.	4.14488	5.8152	3.68255
chr1	11071899	11074090	H3K4me3_0hour_peak_170	290	.	10.7054	31.6404	29.0449
chr1	11118684	11121195	H3K4me3_0hour_peak_171	232	.	10.407	25.7735	23.2855
chr1	11158875	11160291	H3K4me3_0hour_peak_172	263	.	10.1763	28.8441	26.3141
chr1	11321716	11323602	H3K4me3_0hour_peak_173	273	.	10.6202	29.8851	27.3273
chr1	11332693	11336075	H3K4me3_0hour_peak_174	191	.	8.22038	21.5337	19.1407
chr1	11518755	11519502	H3K4me3_0hour_peak_175	14	.	3.26626	3.51149	1.46061
chr1	11538963	11539875	H3K4me3_0hour_peak_176	51	.	5.09635	7.37191	5.19294
chr1	11710388	11710890	H3K4me3_0hour_peak_177	14	.	3.3035	3.50248	1.45185
chr1	11714625	11715573	H3K4me3_0hour_peak_178	57	.	5.20544	7.97419	5.78451
chr1	11724362	11725035	H3K4me3_0hour_peak_179	30	.	4.03416	5.14817	3.03839
chr1	11740404	11741993	H3K4me3_0hour_peak_180	172	.	9.06098	19.6917	17.2991
chr1	11751155	11751446	H3K4me3_0hour_peak_181	18	.	3.46437	3.91239	1.85006
chr1	11779408	11779992	H3K4me3_0hour_peak_182	44	.	4.17514	6.59537	4.44082
chr1	11796144	11797622	H3K4me3_0hour_peak_183	272	.	10.5413	29.7764	27.2307
chr1	11857800	11858640	H3K4me3_0hour_peak_184	28	.	3.74755	4.92894	2.82339
chr1	11861726	11868407	H3K4me3_0hour_peak_185	262	.	10.54	28.7411	26.2047
chr1	11968482	11969814	H3K4me3_0hour_peak_186	205	.	9.18333	22.9789	20.5407
chr1	11984215	11986807	H3K4me3_0hour_peak_187	150	.	8.31973	17.4018	15.0514
chr1	11994175	11995992	H3K4me3_0hour_peak_188	212	.	8.66183	23.6481	21.2022
chr1	12039729	12041503	H3K4me3_0hour_peak_189	253	.	9.67923	27.8866	25.3614
chr1	12079025	12080907	H3K4me3_0hour_peak_190	235	.	9.58882	26.0708	23.5874
chr1	12226719	12229085	H3K4me3_0hour_peak_191	156	.	7.92053	18.0059	15.6478
chr1	12238082	12238572	H3K4me3_0hour_peak_192	14	.	3.27346	3.52727	1.4785
chr1	12290120	12291510	H3K4me3_0hour_peak_193	283	.	12.1316	30.9472	28.3773
chr1	12493691	12494536	H3K4me3_0hour_peak_194	31	.	3.4198	5.21802	3.11182
chr1	12495335	12495559	H3K4me3_0hour_peak_195	34	.	3.70058	5.59511	3.47214
chr1	12663500	12664845	H3K4me3_0hour_peak_196	18	.	3.31018	3.94646	1.87984
chr1	12675012	12679951	H3K4me3_0hour_peak_197	255	.	10.4899	28.0227	25.5042
chr1	12891773	12892262	H3K4me3_0hour_peak_198	13	.	3.1907	3.35321	1.31074
chr1	14025870	14027712	H3K4me3_0hour_peak_199	139	.	7.64937	16.2398	13.9086
chr1	14075021	14076774	H3K4me3_0hour_peak_200	253	.	11.5452	27.8258	25.3073
chr1	14961425	14962269	H3K4me3_0hour_peak_201	10	.	3.08199	3.07875	1.05146
chr1	15251272	15251864	H3K4me3_0hour_peak_202	81	.	6.07956	10.4096	8.17957
chr1	15334808	15335689	H3K4me3_0hour_peak_203	37	.	4.17764	5.84012	3.71598
chr1	15479009	15481335	H3K4me3_0hour_peak_204	162	.	8.04274	18.6137	16.2365
chr1	15573400	15574046	H3K4me3_0hour_peak_205	30	.	4.04913	5.13273	3.02266
chr1	15587602	15588142	H3K4me3_0hour_peak_206	18	.	2.56891	3.9102	1.84623
chr1	15655182	15655633	H3K4me3_0hour_peak_207	14	.	3.11768	3.47839	1.43664
chr1	15663838	15664202	H3K4me3_0hour_peak_208	43	.	4.20341	6.50117	4.35311
chr1	15735703	15739723	H3K4me3_0hour_peak_209	154	.	8.18264	17.8428	15.4884
chr1	15850272	15854073	H3K4me3_0hour_peak_210	198	.	8.86236	22.2617	19.831
chr1	15910940	15911518	H3K4me3_0hour_peak_211	36	.	4.35217	5.73832	3.61037
chr1	15929570	15930745	H3K4me3_0hour_peak_212	194	.	9.08595	21.8185	19.4059
chr1	15942958	15946843	H3K4me3_0hour_peak_213	222	.	9.369	24.6633	22.2002
chr1	16010220	16012567	H3K4me3_0hour_peak_214	223	.	10.0194	24.7852	22.3244
chr1	16073948	16076812	H3K4me3_0hour_peak_215	102	.	5.81882	12.5307	10.2688
chr1	16084375	16089284	H3K4me3_0hour_peak_216	269	.	10.2961	29.5212	26.9806
chr1	16090514	16090737	H3K4me3_0hour_peak_217	28	.	3.83686	4.94661	2.8391
chr1	16159664	16163067	H3K4me3_0hour_peak_218	225	.	8.25938	25.0269	22.5612
chr1	16173325	16177179	H3K4me3_0hour_peak_219	308	.	12.1599	33.4676	30.8593
chr1	16212367	16213361	H3K4me3_0hour_peak_220	83	.	5.15451	10.5292	8.30225
chr1	16301301	16302762	H3K4me3_0hour_peak_221	176	.	8.71105	20.0253	17.6416
chr1	16353060	16353273	H3K4me3_0hour_peak_222	22	.	3.77213	4.31804	2.23175
chr1	16375077	16375684	H3K4me3_0hour_peak_223	56	.	4.8152	7.87521	5.69421
chr1	16399703	16400480	H3K4me3_0hour_peak_224	30	.	3.9216	5.11089	3.00527
chr1	16434789	16435160	H3K4me3_0hour_peak_225	14	.	3.17761	3.52492	1.48103
chr1	16465903	16468509	H3K4me3_0hour_peak_226	31	.	3.65042	5.28403	3.17224
chr1	16470877	16474698	H3K4me3_0hour_peak_227	58	.	4.70108	8.01871	5.83822
chr1	16476322	16483657	H3K4me3_0hour_peak_228	332	.	12.5381	35.9381	33.282
chr1	16494202	16494749	H3K4me3_0hour_peak_229	30	.	3.95803	5.16198	3.05048
chr1	16508258	16508946	H3K4me3_0hour_peak_230	17	.	2.86797	3.79037	1.73211
chr1	16532721	16534075	H3K4me3_0hour_peak_231	79	.	5.81474	10.2138	7.98667
chr1	16542198	16543927	H3K4me3_0hour_peak_232	79	.	5.30659	10.2006	7.97604
chr1	16553460	16554138	H3K4me3_0hour_peak_233	33	.	4.22766	5.42135	3.30119
chr1	16562951	16564013	H3K4me3_0hour_peak_234	110	.	6.84007	13.2822	11.0018
chr1	16677610	16679627	H3K4me3_0hour_peak_235	253	.	9.47768	27.86	25.34
chr1	16693717	16695916	H3K4me3_0hour_peak_236	335	.	10.832	36.2015	33.542
chr1	16701987	16702933	H3K4me3_0hour_peak_237	32	.	3.59701	5.40645	3.29141
chr1	16713694	16714009	H3K4me3_0hour_peak_238	19	.	3.11539	4.00427	1.93785
chr1	16766862	16768988	H3K4me3_0hour_peak_239	518	.	14.1873	54.8334	51.8286
chr1	16824428	16826487	H3K4me3_0hour_peak_240	133	.	6.74312	15.6556	13.3365
chr1	16847398	16847911	H3K4me3_0hour_peak_242	72	.	5.12765	9.40753	7.2011
chr1	16859114	16859468	H3K4me3_0hour_peak_243	12	.	2.52827	3.24424	1.21575
chr1	16860662	16862615	H3K4me3_0hour_peak_244	108	.	4.99398	13.1119	10.8235
chr1	16874298	16874930	H3K4me3_0hour_peak_245	43	.	4.41689	6.51867	4.36775
chr1	16938652	16940573	H3K4me3_0hour_peak_246	454	.	9.66145	48.3048	45.4068
chr1	16969704	16971678	H3K4me3_0hour_peak_247	534	.	11.0119	56.7834	53.4852
chr1	16974065	16974424	H3K4me3_0hour_peak_248	10	.	2.49572	3.10304	1.08482
chr1	16992276	16994020	H3K4me3_0hour_peak_249	60	.	3.38047	8.22006	6.04815
chr1	17006672	17007409	H3K4me3_0hour_peak_250	39	.	4.26148	6.09328	3.95774
chr1	17066426	17068067	H3K4me3_0hour_peak_251	62	.	3.15704	8.38815	6.20043
chr1	17185873	17186966	H3K4me3_0hour_peak_252	34	.	3.8913	5.61833	3.49743
chr1	17198447	17200309	H3K4me3_0hour_peak_253	103	.	4.96212	12.5803	10.3129
chr1	17201632	17201979	H3K4me3_0hour_peak_254	28	.	2.96863	4.96057	2.85444
chr1	17215167	17216417	H3K4me3_0hour_peak_255	171	.	7.93503	19.5034	17.1152
chr1	17221864	17223644	H3K4me3_0hour_peak_256	64	.	3.67545	8.67283	6.47714
chr1	17230284	17231678	H3K4me3_0hour_peak_257	163	.	5.70723	18.7325	16.3614
chr1	17239951	17241505	H3K4me3_0hour_peak_258	176	.	7.81005	20.0577	17.6727
chr1	17287707	17288098	H3K4me3_0hour_peak_259	50	.	4.33991	7.27424	5.09907
chr1	17305136	17308008	H3K4me3_0hour_peak_260	176	.	8.85319	20.0422	17.6536
chr1	17336377	17338703	H3K4me3_0hour_peak_261	119	.	6.49028	14.2687	11.996
chr1	17379362	17381168	H3K4me3_0hour_peak_262	413	.	14.6347	44.1704	41.3286
chr1	17445316	17446025	H3K4me3_0hour_peak_263	43	.	4.71034	6.48279	4.33235
chr1	17762740	17766979	H3K4me3_0hour_peak_264	281	.	11.4457	30.7187	28.1598
chr1	17865612	17867307	H3K4me3_0hour_peak_265	136	.	7.75482	15.9432	13.6205
chr1	18553324	18553690	H3K4me3_0hour_peak_266	10	.	3.08199	3.07875	1.05146
chr1	19228201	19229852	H3K4me3_0hour_peak_267	201	.	8.433	22.626	20.1918
chr1	19252401	19254713	H3K4me3_0hour_peak_268	20	.	2.96998	4.17224	2.09817
chr1	19276065	19277794	H3K4me3_0hour_peak_269	63	.	4.76769	8.5269	6.33664
chr1	19280519	19283882	H3K4me3_0hour_peak_270	207	.	8.46273	23.2373	20.7923
chr1	19406924	19407980	H3K4me3_0hour_peak_271	13	.	2.70357	3.3584	1.32473
chr1	19534760	19538090	H3K4me3_0hour_peak_272	450	.	15.6783	47.9425	45.0586
chr1	19577228	19579953	H3K4me3_0hour_peak_273	457	.	14.9156	48.6603	45.754
chr1	19600440	19601216	H3K4me3_0hour_peak_274	24	.	3.65103	4.57685	2.48346
chr1	19615007	19615627	H3K4me3_0hour_peak_275	35	.	4.185	5.69909	3.56976
chr1	19637421	19639894	H3K4me3_0hour_peak_276	180	.	8.54758	20.4161	18.0142
chr1	19802833	19804120	H3K4me3_0hour_peak_277	25	.	3.40315	4.61745	2.52388
chr1	19810227	19813509	H3K4me3_0hour_peak_278	189	.	8.04177	21.4089	18.9954
chr1	19922858	19924511	H3K4me3_0hour_peak_279	276	.	9.51555	30.1862	27.6265
chr1	19970016	19972160	H3K4me3_0hour_peak_280	109	.	6.77914	13.1891	10.9122
chr1	20125655	20127052	H3K4me3_0hour_peak_281	86	.	6.1881	10.9195	8.67941
chr1	20208256	20210399	H3K4me3_0hour_peak_282	304	.	11.8358	33.1211	30.4995
chr1	20810232	20813263	H3K4me3_0hour_peak_283	106	.	6.98977	12.939	10.6667
chr1	20820560	20821485	H3K4me3_0hour_peak_284	25	.	3.16665	4.60691	2.5196
chr1	20833626	20834979	H3K4me3_0hour_peak_285	342	.	11.7083	36.8814	34.2117
chr1	20915714	20916324	H3K4me3_0hour_peak_286	19	.	3.3184	4.05076	1.97955
chr1	20959717	20961209	H3K4me3_0hour_peak_287	146	.	6.90304	17.0378	14.6997
chr1	20986794	20988777	H3K4me3_0hour_peak_288	387	.	12.6575	41.4965	38.7399
chr1	21022733	21023838	H3K4me3_0hour_peak_289	82	.	6.09678	10.464	8.23353
chr1	21044111	21044866	H3K4me3_0hour_peak_290	20	.	3.58462	4.1161	2.04357
chr1	21058260	21059672	H3K4me3_0hour_peak_291	97	.	6.6367	12.0382	9.78185
chr1	21111038	21114792	H3K4me3_0hour_peak_292	300	.	10.8411	32.6283	30.0185
chr1	21501076	21503979	H3K4me3_0hour_peak_293	231	.	9.79047	25.5997	23.1041
chr1	21587907	21589319	H3K4me3_0hour_peak_294	32	.	3.75248	5.3161	3.20278
chr1	21602217	21606806	H3K4me3_0hour_peak_295	132	.	6.09229	15.5498	13.2413
chr1	21615354	21618180	H3K4me3_0hour_peak_296	166	.	8.21621	19.0153	16.6477
chr1	21629255	21630291	H3K4me3_0hour_peak_297	15	.	3.20497	3.58293	1.53664
chr1	21650759	21651618	H3K4me3_0hour_peak_298	19	.	3.34994	4.06474	1.9924
chr1	21661006	21661912	H3K4me3_0hour_peak_299	30	.	3.56103	5.1959	3.08583
chr1	21668798	21673165	H3K4me3_0hour_peak_300	180	.	8.32834	20.4115	18.0161
chr1	21754834	21755355	H3K4me3_0hour_peak_301	46	.	4.69927	6.7644	4.61313
chr1	21766250	21768190	H3K4me3_0hour_peak_302	223	.	8.7675	24.7964	22.3435
chr1	21901066	21901539	H3K4me3_0hour_peak_303	24	.	3.80061	4.53956	2.45088
chr1	21949274	21949466	H3K4me3_0hour_peak_304	18	.	3.52266	3.90191	1.83341
chr1	21995890	21996173	H3K4me3_0hour_peak_305	22	.	3.61913	4.35185	2.27095
chr1	22047512	22047720	H3K4me3_0hour_peak_306	38	.	4.43032	6.00876	3.87201
chr1	22090353	22090769	H3K4me3_0hour_peak_307	16	.	2.91475	3.67538	1.62314
chr1	22106357	22110397	H3K4me3_0hour_peak_308	463	.	15.2529	49.331	46.3986
chr1	22235589	22237097	H3K4me3_0hour_peak_309	14	.	2.80912	3.44214	1.40184
chr1	22247829	22266022	H3K4me3_0hour_peak_310	303	.	9.46006	32.9598	30.334
chr1	22350689	22353081	H3K4me3_0hour_peak_311	232	.	9.06906	25.7382	23.2462
chr1	22378706	22382304	H3K4me3_0hour_peak_312	235	.	9.41295	26.0757	23.5749
chr1	22755358	22755808	H3K4me3_0hour_peak_313	62	.	4.90627	8.42202	6.23482
chr1	22777843	22779618	H3K4me3_0hour_peak_314	333	.	12.5528	36.0241	33.3776
chr1	23036615	23039607	H3K4me3_0hour_peak_315	115	.	6.74586	13.8801	11.5933
chr1	23345355	23348118	H3K4me3_0hour_peak_316	246	.	9.84986	27.1587	24.6553
chr1	23428855	23429323	H3K4me3_0hour_peak_317	16	.	3.16302	3.6901	1.63588
chr1	23430560	23430978	H3K4me3_0hour_peak_318	25	.	3.68084	4.59606	2.50249
chr1	23493623	23496254	H3K4me3_0hour_peak_319	330	.	12.1335	35.6907	33.0204
chr1	23503340	23504723	H3K4me3_0hour_peak_320	137	.	7.25906	16.1022	13.7721
chr1	23511065	23511307	H3K4me3_0hour_peak_321	28	.	3.40249	4.97413	2.8707
chr1	23543156	23544301	H3K4me3_0hour_peak_322	103	.	6.67548	12.5755	10.3151
chr1	23551220	23551905	H3K4me3_0hour_peak_323	22	.	3.11271	4.36037	2.28066
chr1	23669660	23672133	H3K4me3_0hour_peak_324	267	.	9.71807	29.2488	26.7052
chr1	23688034	23689286	H3K4me3_0hour_peak_325	22	.	3.1565	4.3676	2.287
chr1	23690367	23690883	H3K4me3_0hour_peak_326	22	.	3.30559	4.33721	2.25393
chr1	23693818	23697586	H3K4me3_0hour_peak_327	343	.	11.03	37.0167	34.3276
chr1	23750754	23751686	H3K4me3_0hour_peak_328	34	.	4.18112	5.56125	3.44111
chr1	23809517	23811651	H3K4me3_0hour_peak_329	151	.	7.89329	17.4589	15.1048
chr1	23856206	23858192	H3K4me3_0hour_peak_330	82	.	5.447	10.4447	8.21691
chr1	23880654	23886762	H3K4me3_0hour_peak_331	320	.	10.0577	34.7349	32.079
chr1	23888116	23888638	H3K4me3_0hour_peak_332	22	.	2.9776	4.29776	2.21934
chr1	23894733	23895376	H3K4me3_0hour_peak_333	41	.	4.29146	6.2464	4.10302
chr1	23945852	23946544	H3K4me3_0hour_peak_334	32	.	4.01351	5.39398	3.27885
chr1	23961668	23962098	H3K4me3_0hour_peak_335	164	.	6.43563	18.7896	16.4184
chr1	24017943	24020904	H3K4me3_0hour_peak_336	328	.	10.3574	35.5068	32.8505
chr1	24069244	24071634	H3K4me3_0hour_peak_337	233	.	10.4601	25.7964	23.3018
chr1	24103821	24106045	H3K4me3_0hour_peak_338	261	.	10.8039	28.701	26.1697
chr1	24116235	24119039	H3K4me3_0hour_peak_339	227	.	9.23457	25.2329	22.7536
chr1	24125827	24128085	H3K4me3_0hour_peak_340	210	.	9.78949	23.5141	21.0678
chr1	24150943	24152317	H3K4me3_0hour_peak_341	432	.	13.7079	46.1541	43.2581
chr1	24194058	24195536	H3K4me3_0hour_peak_342	105	.	6.76833	12.8526	10.5919
chr1	24285385	24288312	H3K4me3_0hour_peak_343	131	.	7.74731	15.4331	13.1242
chr1	24306104	24307347	H3K4me3_0hour_peak_344	98	.	6.55782	12.0853	9.82736
chr1	24476808	24477090	H3K4me3_0hour_peak_345	51	.	4.67569	7.30771	5.13405
chr1	24513556	24514301	H3K4me3_0hour_peak_346	81	.	5.77797	10.3195	8.10923
chr1	24648566	24648824	H3K4me3_0hour_peak_347	37	.	4.18047	5.85207	3.72015
chr1	24739575	24740465	H3K4me3_0hour_peak_348	291	.	12.1503	31.6898	29.1187
chr1	24741914	24743352	H3K4me3_0hour_peak_349	345	.	10.224	37.2172	34.517
chr1	24828409	24830211	H3K4me3_0hour_peak_350	86	.	5.98979	10.8571	8.63097
chr1	24968050	24970897	H3K4me3_0hour_peak_351	346	.	12.5818	37.3073	34.6175
chr1	25031508	25032546	H3K4me3_0hour_peak_352	40	.	3.93764	6.14445	4.00587
chr1	25047038	25047390	H3K4me3_0hour_peak_353	19	.	3.09224	3.97197	1.90602
chr1	25050587	25052414	H3K4me3_0hour_peak_354	25	.	3.23756	4.59347	2.50444
chr1	25053862	25054139	H3K4me3_0hour_peak_355	22	.	3.39071	4.32325	2.24085
chr1	25056988	25057192	H3K4me3_0hour_peak_356	36	.	3.64434	5.75747	3.62817
chr1	25071224	25075716	H3K4me3_0hour_peak_357	247	.	10.0661	27.2851	24.7564
chr1	25174235	25175363	H3K4me3_0hour_peak_358	33	.	4.19847	5.44807	3.33205
chr1	25557881	25560205	H3K4me3_0hour_peak_359	360	.	11.1611	38.7302	36.01
chr1	25566153	25567052	H3K4me3_0hour_peak_360	37	.	3.87094	5.89609	3.76163
chr1	25571966	25574761	H3K4me3_0hour_peak_361	424	.	15.6512	45.3392	42.4933
chr1	25592133	25595022	H3K4me3_0hour_peak_362	501	.	16.5114	53.2216	50.1632
chr1	25662491	25665562	H3K4me3_0hour_peak_363	508	.	17.1569	53.8884	50.8831
chr1	25666384	25666694	H3K4me3_0hour_peak_364	43	.	4.73333	6.50971	4.35908
chr1	25756279	25758479	H3K4me3_0hour_peak_365	278	.	11.4215	30.3756	27.8125
chr1	25869758	25871403	H3K4me3_0hour_peak_366	120	.	7.16772	14.3398	12.0409
chr1	25942538	25944369	H3K4me3_0hour_peak_367	84	.	5.97325	10.6566	8.42386
chr1	26126206	26127940	H3K4me3_0hour_peak_368	133	.	6.73275	15.6547	13.3411
chr1	26132200	26132870	H3K4me3_0hour_peak_369	16	.	3.20687	3.70271	1.64808
chr1	26145931	26147865	H3K4me3_0hour_peak_370	228	.	9.31894	25.3578	22.875
chr1	26185078	26186850	H3K4me3_0hour_peak_371	159	.	7.039	18.2572	15.9021
chr1	26201221	26202721	H3K4me3_0hour_peak_372	96	.	6.32304	11.8826	9.64113
chr1	26230131	26233507	H3K4me3_0hour_peak_373	136	.	7.37957	16.0208	13.6945
chr1	26248985	26249996	H3K4me3_0hour_peak_374	64	.	5.41228	8.6767	6.47288
chr1	26323633	26325232	H3K4me3_0hour_peak_375	182	.	6.57729	20.6589	18.273
chr1	26361473	26362964	H3K4me3_0hour_peak_376	186	.	8.22686	21.0364	18.6327
chr1	26436994	26439502	H3K4me3_0hour_peak_377	224	.	9.77733	24.9382	22.4645
chr1	26482534	26483453	H3K4me3_0hour_peak_378	85	.	5.71491	10.7569	8.51279
chr1	26485281	26488909	H3K4me3_0hour_peak_379	123	.	6.44016	14.6022	12.3023
chr1	26496340	26497277	H3K4me3_0hour_peak_380	321	.	13.6645	34.7488	32.1215
chr1	26551746	26552397	H3K4me3_0hour_peak_381	76	.	5.57751	9.86364	7.65911
chr1	26560638	26562050	H3K4me3_0hour_peak_382	415	.	14.6769	44.3262	41.5369
chr1	26605595	26608366	H3K4me3_0hour_peak_383	226	.	9.73059	25.072	22.6081
chr1	26632392	26633632	H3K4me3_0hour_peak_384	210	.	8.62119	23.5212	21.0782
chr1	26661805	26663239	H3K4me3_0hour_peak_385	98	.	6.7014	12.1222	9.87223
chr1	26757956	26761190	H3K4me3_0hour_peak_386	274	.	9.48237	30.0457	27.4812
chr1	26798156	26800736	H3K4me3_0hour_peak_387	159	.	7.45265	18.3255	15.963
chr1	26826636	26828324	H3K4me3_0hour_peak_388	131	.	7.82221	15.4825	13.1624
chr1	26855736	26857296	H3K4me3_0hour_peak_389	115	.	7.13012	13.8079	11.5226
chr1	26946524	26948398	H3K4me3_0hour_peak_390	123	.	5.87663	14.6408	12.3419
chr1	27018687	27020335	H3K4me3_0hour_peak_391	143	.	6.48472	16.7116	14.3772
chr1	27021550	27026692	H3K4me3_0hour_peak_392	142	.	7.20058	16.6207	14.2854
chr1	27070884	27071865	H3K4me3_0hour_peak_393	42	.	4.06569	6.35376	4.20352
chr1	27078516	27079376	H3K4me3_0hour_peak_394	17	.	3.31726	3.80265	1.74517
chr1	27112594	27115773	H3K4me3_0hour_peak_395	174	.	7.61203	19.7859	17.4038
chr1	27152675	27154457	H3K4me3_0hour_peak_396	124	.	7.52577	14.7893	12.4799
chr1	27190851	27192537	H3K4me3_0hour_peak_397	146	.	7.50487	16.9716	14.6346
chr1	27215496	27217300	H3K4me3_0hour_peak_398	264	.	11.1281	29.0125	26.4821
chr1	27225726	27227762	H3K4me3_0hour_peak_399	300	.	9.60396	32.623	30.0263
chr1	27247711	27250683	H3K4me3_0hour_peak_400	164	.	7.23379	18.8506	16.4951
chr1	27319523	27321919	H3K4me3_0hour_peak_401	76	.	5.36408	9.90895	7.68935
chr1	27339155	27339837	H3K4me3_0hour_peak_402	27	.	3.87696	4.81667	2.71925
chr1	27357814	27358500	H3K4me3_0hour_peak_403	28	.	3.76309	4.95203	2.84786
chr1	27478662	27481596	H3K4me3_0hour_peak_404	227	.	9.29607	25.184	22.7094
chr1	27560531	27562410	H3K4me3_0hour_peak_405	173	.	8.35764	19.7171	17.3378
chr1	27648142	27650237	H3K4me3_0hour_peak_406	395	.	11.9604	42.3079	39.5086
chr1	27676206	27676862	H3K4me3_0hour_peak_407	19	.	3.44621	4.03738	1.96458
chr1	27691742	27693794	H3K4me3_0hour_peak_408	126	.	7.34448	14.9884	12.6783
chr1	27718694	27719695	H3K4me3_0hour_peak_409	183	.	9.1788	20.7672	18.3643
chr1	27754514	27758105	H3K4me3_0hour_peak_410	41	.	4.12448	6.30619	4.16621
chr1	27814693	27817529	H3K4me3_0hour_peak_411	401	.	11.9058	42.9907	40.1738
chr1	27854834	27855104	H3K4me3_0hour_peak_412	24	.	3.59424	4.52206	2.43456
chr1	27902715	27902999	H3K4me3_0hour_peak_413	13	.	2.66985	3.37677	1.34051
chr1	27928026	27931378	H3K4me3_0hour_peak_414	173	.	9.04224	19.7188	17.3317
chr1	27960598	27961410	H3K4me3_0hour_peak_415	56	.	4.83652	7.84398	5.66738
chr1	27986052	27987087	H3K4me3_0hour_peak_416	36	.	3.87241	5.78399	3.65412
chr1	27995794	27996172	H3K4me3_0hour_peak_417	51	.	4.20129	7.34437	5.17616
chr1	27998248	27999481	H3K4me3_0hour_peak_418	88	.	4.96057	11.1291	8.88933
chr1	28051636	28053547	H3K4me3_0hour_peak_419	210	.	9.28808	23.488	21.0447
chr1	28099200	28101443	H3K4me3_0hour_peak_420	296	.	10.2441	32.2338	29.6364
chr1	28156624	28158710	H3K4me3_0hour_peak_421	359	.	12.3703	38.7016	35.9897
chr1	28199084	28199920	H3K4me3_0hour_peak_422	153	.	7.7374	17.7261	15.3624
chr1	28240046	28241765	H3K4me3_0hour_peak_423	267	.	9.87287	29.2441	26.7261
chr1	28285607	28287189	H3K4me3_0hour_peak_424	107	.	6.64105	12.9887	10.7115
chr1	28392310	28392670	H3K4me3_0hour_peak_425	19	.	3.41105	4.00916	1.93678
chr1	28413996	28415820	H3K4me3_0hour_peak_426	432	.	11.6405	46.0559	43.2262
chr1	28557678	28559546	H3K4me3_0hour_peak_427	403	.	11.5152	43.1772	40.3769
chr1	28562119	28563867	H3K4me3_0hour_peak_428	388	.	13.3368	41.609	38.8494
chr1	28572941	28574335	H3K4me3_0hour_peak_429	153	.	7.53198	17.6423	15.3062
chr1	28585628	28588560	H3K4me3_0hour_peak_430	262	.	10.9406	28.806	26.2744
chr1	28654832	28656602	H3K4me3_0hour_peak_431	266	.	10.5294	29.1398	26.6003
chr1	28695835	28697668	H3K4me3_0hour_peak_432	322	.	12.0646	34.8831	32.2357
chr1	28764608	28764987	H3K4me3_0hour_peak_433	123	.	4.51359	14.6178	12.3201
chr1	28766547	28766796	H3K4me3_0hour_peak_434	12	.	3.18648	3.31496	1.2746
chr1	28775465	28775675	H3K4me3_0hour_peak_435	25	.	3.86307	4.64555	2.54654
chr1	28781466	28782039	H3K4me3_0hour_peak_436	22	.	3.52745	4.3562	2.27456
chr1	28784794	28786285	H3K4me3_0hour_peak_437	48	.	4.54992	6.97037	4.81038
chr1	28831823	28837258	H3K4me3_0hour_peak_438	479	.	14.6815	50.9205	47.9427
chr1	28844454	28846046	H3K4me3_0hour_peak_439	187	.	8.00736	21.1093	18.7085
chr1	28878850	28880772	H3K4me3_0hour_peak_440	325	.	11.6253	35.1729	32.5024
chr1	28905623	28909799	H3K4me3_0hour_peak_441	370	.	13.0905	39.772	37.0062
chr1	28918760	28919517	H3K4me3_0hour_peak_442	34	.	4.30844	5.57076	3.44561
chr1	28968617	28970723	H3K4me3_0hour_peak_443	429	.	11.6315	45.7578	42.9149
chr1	28974493	28975708	H3K4me3_0hour_peak_444	28	.	3.4903	4.96868	2.86541
chr1	28994750	28996606	H3K4me3_0hour_peak_445	271	.	10.3443	29.6397	27.1009
chr1	29062789	29066115	H3K4me3_0hour_peak_446	266	.	11.1968	29.1574	26.6135
chr1	29071166	29071441	H3K4me3_0hour_peak_447	42	.	4.58354	6.42771	4.27946
chr1	29111848	29112321	H3K4me3_0hour_peak_448	46	.	4.5799	6.79851	4.63836
chr1	29213183	29214806	H3K4me3_0hour_peak_449	240	.	10.9728	26.5743	24.0736
chr1	29240497	29242128	H3K4me3_0hour_peak_450	117	.	6.9293	14.0084	11.7119
chr1	29450574	29451633	H3K4me3_0hour_peak_451	91	.	6.63147	11.4539	9.19679
chr1	29505896	29509064	H3K4me3_0hour_peak_452	429	.	15.0229	45.8623	42.9676
chr1	29556599	29557871	H3K4me3_0hour_peak_453	247	.	8.43929	27.2775	24.767
chr1	29563098	29565117	H3K4me3_0hour_peak_454	67	.	5.27654	8.92451	6.72711
chr1	29586305	29586497	H3K4me3_0hour_peak_455	21	.	3.67329	4.27814	2.19482
chr1	29710374	29710968	H3K4me3_0hour_peak_456	13	.	2.83897	3.4238	1.38605
chr1	30181129	30181833	H3K4me3_0hour_peak_457	13	.	2.90528	3.37382	1.33784
chr1	30182757	30183173	H3K4me3_0hour_peak_458	21	.	3.50348	4.2329	2.15385
chr1	31190611	31192217	H3K4me3_0hour_peak_459	112	.	7.33258	13.5504	11.2607
chr1	31229113	31231098	H3K4me3_0hour_peak_460	114	.	5.80048	13.7504	11.4762
chr1	31296935	31297366	H3K4me3_0hour_peak_461	97	.	5.80399	12.0225	9.77274
chr1	31380715	31382088	H3K4me3_0hour_peak_462	35	.	4.21235	5.71785	3.59053
chr1	31537180	31539068	H3K4me3_0hour_peak_463	370	.	13.2588	39.8337	37.0408
chr1	31627494	31628846	H3K4me3_0hour_peak_464	131	.	7.3853	15.5136	13.1886
chr1	31635440	31635676	H3K4me3_0hour_peak_465	66	.	4.93558	8.80813	6.60071
chr1	31711778	31712153	H3K4me3_0hour_peak_466	15	.	3.18484	3.62201	1.5716
chr1	31768316	31771102	H3K4me3_0hour_peak_467	377	.	10.8757	40.4624	37.7114
chr1	31846105	31846495	H3K4me3_0hour_peak_468	35	.	3.70503	5.63903	3.51394
chr1	31885610	31887190	H3K4me3_0hour_peak_469	144	.	7.81395	16.7333	14.4055
chr1	32014768	32015605	H3K4me3_0hour_peak_470	36	.	3.83105	5.7377	3.60844
chr1	32041854	32046626	H3K4me3_0hour_peak_471	323	.	10.33	35.0064	32.3608
chr1	32054822	32055038	H3K4me3_0hour_peak_472	18	.	3.40523	3.93071	1.86364
chr1	32083293	32083868	H3K4me3_0hour_peak_473	111	.	7.18287	13.4315	11.136
chr1	32109262	32111424	H3K4me3_0hour_peak_474	436	.	14.2726	46.5423	43.6935
chr1	32135429	32136349	H3K4me3_0hour_peak_475	27	.	3.92204	4.88403	2.78397
chr1	32180273	32181329	H3K4me3_0hour_peak_476	20	.	3.32831	4.08224	2.01031
chr1	32228526	32230171	H3K4me3_0hour_peak_477	48	.	4.72266	7.0134	4.84875
chr1	32253599	32254901	H3K4me3_0hour_peak_478	252	.	11.1537	27.7664	25.2513
chr1	32262863	32264572	H3K4me3_0hour_peak_479	134	.	7.79881	15.7908	13.4589
chr1	32400790	32404674	H3K4me3_0hour_peak_480	209	.	8.70949	23.3766	20.9295
chr1	32410229	32410820	H3K4me3_0hour_peak_481	22	.	3.53953	4.38272	2.2953
chr1	32478740	32483354	H3K4me3_0hour_peak_482	381	.	13.1905	40.9853	38.1962
chr1	32536855	32539986	H3K4me3_0hour_peak_483	184	.	7.3162	20.8877	18.4916
chr1	32573159	32575492	H3K4me3_0hour_peak_484	359	.	12.8037	38.6767	35.9654
chr1	32644993	32647394	H3K4me3_0hour_peak_485	209	.	9.113	23.3465	20.9125
chr1	32665864	32667432	H3K4me3_0hour_peak_486	171	.	7.85809	19.5122	17.1265
chr1	32670799	32672024	H3K4me3_0hour_peak_487	150	.	7.33675	17.4169	15.0646
chr1	32686733	32689557	H3K4me3_0hour_peak_488	330	.	11.0568	35.6823	33.0189
chr1	32705678	32707623	H3K4me3_0hour_peak_489	195	.	8.72035	22.0164	19.5959
chr1	32713530	32715554	H3K4me3_0hour_peak_490	33	.	3.8639	5.51103	3.39303
chr1	32757079	32758905	H3K4me3_0hour_peak_491	414	.	15.0848	44.2557	41.4094
chr1	32799062	32802539	H3K4me3_0hour_peak_492	207	.	9.80899	23.2049	20.7633
chr1	32816822	32817919	H3K4me3_0hour_peak_493	40	.	4.28345	6.13685	4.00073
chr1	32858441	32861543	H3K4me3_0hour_peak_494	255	.	9.34947	28.0455	25.5321
chr1	32929899	32931557	H3K4me3_0hour_peak_495	96	.	6.13548	11.9197	9.66643
chr1	32965619	32967185	H3K4me3_0hour_peak_496	83	.	5.8627	10.6274	8.39672
chr1	32986280	32986964	H3K4me3_0hour_peak_497	46	.	4.28935	6.82155	4.66372
chr1	33004675	33006537	H3K4me3_0hour_peak_498	250	.	9.91821	27.5935	25.085
chr1	33077466	33078529	H3K4me3_0hour_peak_499	103	.	6.31928	12.6298	10.3669
chr1	33115026	33118530	H3K4me3_0hour_peak_500	331	.	11.6204	35.8494	33.1873
chr1	33120551	33120840	H3K4me3_0hour_peak_501	24	.	3.72562	4.53882	2.44506
chr1	33167445	33169202	H3K4me3_0hour_peak_502	86	.	6.22638	10.934	8.69028
chr1	33190415	33190718	H3K4me3_0hour_peak_503	28	.	3.71207	4.95498	2.8478
chr1	33206740	33209120	H3K4me3_0hour_peak_504	154	.	8.11432	17.8196	15.4683
chr1	33219206	33220392	H3K4me3_0hour_peak_505	65	.	4.70518	8.7042	6.51032
chr1	33240672	33241375	H3K4me3_0hour_peak_506	16	.	3.19106	3.74618	1.68858
chr1	33281563	33284779	H3K4me3_0hour_peak_507	361	.	12.1036	38.8308	36.1072
chr1	33335951	33336773	H3K4me3_0hour_peak_508	21	.	3.57803	4.25468	2.17665
chr1	33358246	33359137	H3K4me3_0hour_peak_509	34	.	4.22245	5.55092	3.43628
chr1	33366343	33367583	H3K4me3_0hour_peak_510	81	.	5.81738	10.3635	8.14732
chr1	33427558	33430829	H3K4me3_0hour_peak_511	197	.	8.77513	22.1488	19.7248
chr1	33438376	33439038	H3K4me3_0hour_peak_512	85	.	5.68948	10.7509	8.5061
chr1	33462728	33463532	H3K4me3_0hour_peak_513	19	.	3.23988	4.05996	1.98765
chr1	33501553	33502798	H3K4me3_0hour_peak_514	468	.	14.1844	49.7728	46.8844
chr1	33546276	33547556	H3K4me3_0hour_peak_515	122	.	6.72844	14.5891	12.2858
chr1	33592181	33593643	H3K4me3_0hour_peak_516	232	.	7.11566	25.7447	23.2591
chr1	33645974	33648192	H3K4me3_0hour_peak_517	115	.	7.11084	13.8557	11.5637
chr1	33721421	33721648	H3K4me3_0hour_peak_518	21	.	3.69865	4.27373	2.18999
chr1	33722451	33723787	H3K4me3_0hour_peak_519	398	.	14.7515	42.6049	39.825
chr1	33811857	33816295	H3K4me3_0hour_peak_520	239	.	10.2076	26.4432	23.9425
chr1	33895783	33897104	H3K4me3_0hour_peak_521	85	.	5.63092	10.7559	8.52186
chr1	33937746	33939093	H3K4me3_0hour_peak_522	308	.	10.4838	33.5215	30.8982
chr1	34479320	34479827	H3K4me3_0hour_peak_523	10	.	3.08199	3.07875	1.05146
chr1	34629215	34629600	H3K4me3_0hour_peak_524	21	.	3.61908	4.23935	2.16137
chr1	35258247	35262918	H3K4me3_0hour_peak_525	41	.	4.45106	6.31828	4.18314
chr1	35308859	35309181	H3K4me3_0hour_peak_526	18	.	3.03084	3.91378	1.85009
chr1	35323833	35325452	H3K4me3_0hour_peak_527	511	.	14.1091	54.1277	51.1424
chr1	35331557	35332212	H3K4me3_0hour_peak_528	131	.	8.02616	15.4791	13.1591
chr1	35350769	35351529	H3K4me3_0hour_peak_529	11	.	3.10174	3.13371	1.10338
chr1	35449460	35451690	H3K4me3_0hour_peak_530	220	.	9.16062	24.4735	22.0107
chr1	35495821	35498014	H3K4me3_0hour_peak_531	376	.	12.6011	40.4562	37.6906
chr1	35528907	35529250	H3K4me3_0hour_peak_532	15	.	2.95035	3.55456	1.50822
chr1	35544434	35546222	H3K4me3_0hour_peak_533	286	.	10.4714	31.2682	28.6988
chr1	35653028	35653341	H3K4me3_0hour_peak_534	16	.	3.36392	3.73313	1.67581
chr1	35654392	35659194	H3K4me3_0hour_peak_535	250	.	10.1689	27.5965	25.0743
chr1	35734322	35735410	H3K4me3_0hour_peak_536	391	.	15.5885	41.917	39.1238
chr1	36022176	36024382	H3K4me3_0hour_peak_537	363	.	14.1288	39.0783	36.3555
chr1	36038552	36039552	H3K4me3_0hour_peak_538	46	.	4.65621	6.8239	4.66627
chr1	36043037	36043619	H3K4me3_0hour_peak_539	22	.	3.72795	4.35096	2.26651
chr1	36106021	36108365	H3K4me3_0hour_peak_540	438	.	13.4637	46.6782	43.8212
chr1	36173134	36174148	H3K4me3_0hour_peak_541	29	.	3.97853	5.04802	2.94162
chr1	36182793	36184997	H3K4me3_0hour_peak_542	235	.	9.12895	26.0751	23.5862
chr1	36234135	36236001	H3K4me3_0hour_peak_543	217	.	10.2194	24.1865	21.7339
chr1	36273042	36275050	H3K4me3_0hour_peak_544	252	.	11.113	27.7973	25.2796
chr1	36348808	36350000	H3K4me3_0hour_peak_545	418	.	14.6153	44.7436	41.889
chr1	36395732	36397704	H3K4me3_0hour_peak_546	283	.	11.1147	30.9645	28.3924
chr1	36549347	36550256	H3K4me3_0hour_peak_547	53	.	4.90414	7.46944	5.30571
chr1	36554172	36555874	H3K4me3_0hour_peak_548	293	.	9.80227	31.907	29.3161
chr1	36614044	36616854	H3K4me3_0hour_peak_549	349	.	13.2157	37.6622	34.9622
chr1	36620915	36627731	H3K4me3_0hour_peak_550	235	.	10.0975	25.9986	23.5105
chr1	36688750	36692129	H3K4me3_0hour_peak_551	467	.	14.9449	49.7282	46.764
chr1	36772272	36773163	H3K4me3_0hour_peak_552	85	.	6.01135	10.7788	8.54909
chr1	36787829	36789700	H3K4me3_0hour_peak_553	123	.	7.58045	14.6717	12.3739
chr1	36817842	36818935	H3K4me3_0hour_peak_554	17	.	2.89351	3.75659	1.7028
chr1	36850147	36852916	H3K4me3_0hour_peak_555	233	.	9.49636	25.8367	23.357
chr1	36862470	36863880	H3K4me3_0hour_peak_556	264	.	9.46766	28.9275	26.4021
chr1	36915538	36916847	H3K4me3_0hour_peak_557	148	.	6.8652	17.1477	14.8016
chr1	36928991	36930458	H3K4me3_0hour_peak_558	424	.	15.6656	45.2459	42.4132
chr1	37937100	37937381	H3K4me3_0hour_peak_559	41	.	4.31419	6.29517	4.14963
chr1	37938766	37945799	H3K4me3_0hour_peak_560	121	.	6.56891	14.4759	12.1839
chr1	37979168	37981274	H3K4me3_0hour_peak_561	230	.	9.68212	25.481	23.0009
chr1	38018566	38020286	H3K4me3_0hour_peak_562	326	.	10.6128	35.2569	32.618
chr1	38022279	38022896	H3K4me3_0hour_peak_563	44	.	3.40479	6.63292	4.48368
chr1	38060151	38062038	H3K4me3_0hour_peak_564	319	.	10.8382	34.5878	31.9231
chr1	38155069	38159340	H3K4me3_0hour_peak_565	254	.	10.1438	27.9545	25.4288
chr1	38259567	38259875	H3K4me3_0hour_peak_566	17	.	3.38554	3.76844	1.71126
chr1	38272048	38275237	H3K4me3_0hour_peak_567	211	.	9.33625	23.637	21.1865
chr1	38324530	38326255	H3K4me3_0hour_peak_568	445	.	14.4314	47.4417	44.5273
chr1	38396701	38398002	H3K4me3_0hour_peak_569	204	.	9.45222	22.8915	20.4596
chr1	38411536	38412757	H3K4me3_0hour_peak_570	235	.	9.04716	26.0508	23.5724
chr1	38454581	38456385	H3K4me3_0hour_peak_571	380	.	12.8394	40.8053	38.0521
chr1	38464516	38471801	H3K4me3_0hour_peak_572	255	.	9.74815	28.1214	25.5934
chr1	38478376	38479999	H3K4me3_0hour_peak_573	385	.	10.7318	41.2933	38.525
chr1	38490622	38491024	H3K4me3_0hour_peak_574	54	.	4.59287	7.57077	5.40419
chr1	38510052	38510268	H3K4me3_0hour_peak_575	55	.	5.23557	7.74268	5.55516
chr1	38512685	38513360	H3K4me3_0hour_peak_576	33	.	4.17785	5.44568	3.32609
chr1	39284138	39284345	H3K4me3_0hour_peak_577	23	.	3.70798	4.42958	2.34353
chr1	39323234	39326928	H3K4me3_0hour_peak_578	395	.	14.0893	42.3361	39.5222
chr1	39338146	39339860	H3K4me3_0hour_peak_579	338	.	12.6243	36.5537	33.8787
chr1	39406761	39407566	H3K4me3_0hour_peak_580	59	.	4.77369	8.16498	5.9861
chr1	39456294	39459042	H3K4me3_0hour_peak_581	241	.	10.5352	26.6431	24.1498
chr1	39491417	39493405	H3K4me3_0hour_peak_582	413	.	11.9725	44.1896	41.3713
chr1	39546670	39547741	H3K4me3_0hour_peak_583	25	.	3.76903	4.6664	2.57595
chr1	39568873	39574427	H3K4me3_0hour_peak_584	273	.	9.2573	29.8612	27.3129
chr1	39597953	39599112	H3K4me3_0hour_peak_585	18	.	2.74284	3.89328	1.82975
chr1	39624063	39624375	H3K4me3_0hour_peak_586	10	.	2.85094	3.09239	1.06624
chr1	39644201	39644943	H3K4me3_0hour_peak_587	14	.	3.04992	3.49797	1.45377
chr1	39650553	39651671	H3K4me3_0hour_peak_588	15	.	3.14944	3.61982	1.5706
chr1	39657629	39658549	H3K4me3_0hour_peak_589	18	.	2.96462	3.89802	1.83519
chr1	39669765	39671724	H3K4me3_0hour_peak_590	193	.	7.47873	21.7419	19.3251
chr1	39733712	39734652	H3K4me3_0hour_peak_591	43	.	4.03768	6.47115	4.33109
chr1	39783809	39784053	H3K4me3_0hour_peak_592	44	.	3.66421	6.57873	4.42957
chr1	39857498	39859430	H3K4me3_0hour_peak_593	29	.	3.50495	5.05865	2.95384
chr1	39861513	39861781	H3K4me3_0hour_peak_594	11	.	2.94088	3.18452	1.15447
chr1	39863822	39864041	H3K4me3_0hour_peak_595	33	.	4.22574	5.45008	3.32944
chr1	39873537	39878555	H3K4me3_0hour_peak_596	226	.	9.10858	25.1522	22.6785
chr1	39879539	39880258	H3K4me3_0hour_peak_597	43	.	3.76258	6.47104	4.32625
chr1	39881033	39881712	H3K4me3_0hour_peak_598	19	.	3.26679	4.03904	1.96787
chr1	39956574	39957477	H3K4me3_0hour_peak_599	19	.	3.60497	4.05242	1.97763
chr1	39980608	39981565	H3K4me3_0hour_peak_600	92	.	6.12354	11.4875	9.23568
chr1	40039303	40042882	H3K4me3_0hour_peak_601	266	.	10.0781	29.1443	26.6031
chr1	40137480	40138210	H3K4me3_0hour_peak_602	14	.	3.22684	3.46141	1.41295
chr1	40204213	40205531	H3K4me3_0hour_peak_603	386	.	14.0195	41.4366	38.6566
chr1	40235996	40236883	H3K4me3_0hour_peak_604	85	.	6.07988	10.7672	8.5257
chr1	40347939	40349483	H3K4me3_0hour_peak_605	326	.	12.7561	35.2766	32.6304
chr1	40366508	40368318	H3K4me3_0hour_peak_606	111	.	7.00201	13.4781	11.1972
chr1	40420395	40421841	H3K4me3_0hour_peak_607	117	.	7.06119	14.0034	11.7144
chr1	40505173	40508811	H3K4me3_0hour_peak_608	323	.	11.2216	34.977	32.3341
chr1	40562325	40563479	H3K4me3_0hour_peak_609	350	.	12.5098	37.7718	35.0882
chr1	40626639	40629023	H3K4me3_0hour_peak_610	240	.	9.34093	26.5613	24.0675
chr1	40722942	40725225	H3K4me3_0hour_peak_611	482	.	14.0515	51.215	48.2372
chr1	40781368	40782368	H3K4me3_0hour_peak_612	36	.	4.35729	5.76692	3.6352
chr1	40838992	40840685	H3K4me3_0hour_peak_613	221	.	9.92248	24.6576	22.1966
chr1	40915349	40917113	H3K4me3_0hour_peak_614	214	.	7.6767	23.8879	21.4345
chr1	40942105	40943930	H3K4me3_0hour_peak_615	205	.	10.2761	22.973	20.5356
chr1	40962196	40962534	H3K4me3_0hour_peak_616	13	.	3.2139	3.44576	1.39817
chr1	40972702	40975411	H3K4me3_0hour_peak_617	299	.	12.2731	32.5361	29.9409
chr1	40996370	40998281	H3K4me3_0hour_peak_618	290	.	10.8042	31.6533	29.066
chr1	41131119	41131703	H3K4me3_0hour_peak_619	35	.	4.31496	5.66407	3.53896
chr1	41156884	41158536	H3K4me3_0hour_peak_620	361	.	13.5855	38.9081	36.1991
chr1	41174652	41176516	H3K4me3_0hour_peak_621	123	.	5.83212	14.6482	12.3575
chr1	41267650	41268024	H3K4me3_0hour_peak_622	57	.	5.31109	7.92673	5.7405
chr1	41326564	41328478	H3K4me3_0hour_peak_623	55	.	4.94303	7.74962	5.57171
chr1	41444679	41447511	H3K4me3_0hour_peak_624	197	.	8.81097	22.1898	19.7691
chr1	41479166	41480516	H3K4me3_0hour_peak_625	19	.	3.17416	4.00292	1.93773
chr1	41510245	41511410	H3K4me3_0hour_peak_626	16	.	3.20763	3.70084	1.646
chr1	41706700	41708910	H3K4me3_0hour_peak_627	116	.	6.97266	13.9143	11.6167
chr1	41826455	41828565	H3K4me3_0hour_peak_628	45	.	4.81136	6.75247	4.59822
chr1	41832338	41832588	H3K4me3_0hour_peak_629	16	.	3.36843	3.66026	1.60289
chr1	41847182	41849621	H3K4me3_0hour_peak_630	38	.	4.4416	5.96436	3.82621
chr1	41961607	41961887	H3K4me3_0hour_peak_631	35	.	4.18298	5.63758	3.51193
chr1	41982104	41982342	H3K4me3_0hour_peak_632	23	.	3.63394	4.41611	2.32784
chr1	42127098	42128307	H3K4me3_0hour_peak_633	78	.	6.14046	10.1105	7.882
chr1	42189412	42189853	H3K4me3_0hour_peak_634	20	.	3.00632	4.12119	2.04938
chr1	42357023	42357598	H3K4me3_0hour_peak_635	39	.	3.69733	6.07217	3.93025
chr1	42366210	42367862	H3K4me3_0hour_peak_636	95	.	5.09199	11.8158	9.55956
chr1	42383435	42384657	H3K4me3_0hour_peak_637	57	.	5.10395	7.92929	5.74667
chr1	42500612	42502273	H3K4me3_0hour_peak_638	232	.	9.43416	25.7736	23.2953
chr1	42799577	42801958	H3K4me3_0hour_peak_639	277	.	11.7334	30.3318	27.7708
chr1	42845861	42847049	H3K4me3_0hour_peak_640	20	.	3.54553	4.07473	2.0019
chr1	42921281	42923271	H3K4me3_0hour_peak_641	258	.	11.1099	28.3925	25.8634
chr1	42928450	42929623	H3K4me3_0hour_peak_642	172	.	7.79063	19.6195	17.2378
chr1	42965600	42965939	H3K4me3_0hour_peak_643	18	.	2.8992	3.87841	1.81774
chr1	43123121	43125126	H3K4me3_0hour_peak_644	366	.	13.0231	39.4128	36.6889
chr1	43146657	43151382	H3K4me3_0hour_peak_645	218	.	9.30642	24.3426	21.8778
chr1	43230462	43233702	H3K4me3_0hour_peak_646	370	.	13.0239	39.8259	37.0981
chr1	43250834	43251456	H3K4me3_0hour_peak_647	42	.	4.59035	6.37561	4.22593
chr1	43281649	43283405	H3K4me3_0hour_peak_648	185	.	8.30962	20.9468	18.5437
chr1	43311590	43313331	H3K4me3_0hour_peak_649	317	.	11.1685	34.4218	31.793
chr1	43389634	43390907	H3K4me3_0hour_peak_650	151	.	7.55753	17.5375	15.1842
chr1	43422601	43425464	H3K4me3_0hour_peak_651	162	.	8.42387	18.6487	16.2751
chr1	43533770	43534345	H3K4me3_0hour_peak_652	16	.	3.20365	3.66823	1.61391
[truncated: 86,013 more rows]
