# Supplementary material for: Two faces of bivalent domain regulate VEGFA responsiveness and angiogenesis
Source: Cell Death Dis. 2020 Jan 30;11(1):75. doi: 10.1038/s41419-020-2228-3 (PMC6992747; doi:10.1038/s41419-020-2228-3)
Supplement: Supplementary file 11 — Table3 [file 41419_2020_2228_MOESM11_ESM.xlsx]

## Sheet: Total oligos
Primers
RT-PCR	Forward	Reverse
DLL4	TACTATGGCCTGCATTGTGAAC	GGGGACATTCACAAGCATAGTT
ADAMTS1	GACACAGCAATTCTTTTCACCA	AAGGCAGCTTGTAAACCATCAT
PROX1	TCTATGACAGCACTGATTCGGA	CTTGTTTTCAGCCATTTCCTGC
EGR3	AACTCTCTTACTCCGGCTCCTT	TGAGGCTAATGATGTTGTCCTG
KLF4	TCTCCCACATGAAGCGACTT	ATGGGTCAGCGAATTGGAGA
IGFBP3	AGCTCCAGGAAATGCTAGTGAG	CTGTCTTTAGCATGCCCTTTCT
VGLL4	AGCCTGGGCAAGAATTACAAG	AGTGACTGTGGCTGACCATGT
FOSL2	CTCGAACCTCGTCTTCACCTAT	GGGAGTTCAAGGAGTCTGATGA
ADAMTS9	GCAGGGAACACAGCCTACTATC	TTTAAAACATGATCGCATCCAG
ETS1	GAGATCCTGCAGAAAGAGGATG	GGAGCGTCTGATAGGACTCTGT
PPARA	CAAGGCCTCAGGCTATCATTAC	GGCACTTGTGAAATCGACAATA
RND1	ATGCTGTGTCTGAACAAGCCTA	CCATCTGAAAAACTCATGTCCA
ChIP-qPCR
WNT9A	GCGAGGAACATCTGGATTTTGT	GCCGTGTCCTTGCCAAAA
GATA6	GTGATAACTGTTTGGAGGGAGC	ATTTCCCTGGAGAGTTTCAGGT
PAX6	CACAGAGCCTCTTCGTCTTTTC	GGAGCCCAAACTTTCTACTTCC
DLL3	CGGGGCCATTCTCTCAGATATA	GAGGAAAATGAGCGCTAGGATC
SEMA5B	CTCTCCCTCAGTGCTGTTTACT	CTGGAGAAGGAGACGGACG
KLF4_1	AAACGAAGCCAAAACCCAAAAC	CTCGCCTTGCTGATTGTCTATT
KLF4_2	CGATTATCCGCGTGACTCATC	AAACCATAACTCCCCATTCGTG
EGR3_1	ATCCATCCATCCATCCATCCAT	ATCAGATGGCTACAGGTAAGGG
EGR3_2	TATTTATCTGAGCCCCGGGAAA	TTCTTTCCTCTCTCTTCTCGCA
IGFBP3_1	AGAGAATCGAGCAAGTAGAGGG	GAGACTCCGCTTTTCTTCTCAC
ADAMTS1-1	GGCCTGCTCTGGATTGTTAAAA	CTCTCAGTGTCTCCAACTTTGC
ADAMTS1-2	TCTTCTTCCTGTCCCATTCCAA	CTAGAGGGCGGTTCAAGGATTC
TEAD3	CCCCTTCCCTCTAAACTTCCC	GAGAGGTGGTTTGGTTGGTC
DLL4	CACAGAGAGGTTAACGCTTCTG	ACCTAGTGTTCCAAAGCAGGTA
DOCK8	GTGTCTCATAAACGGCTCCTTC	TTCTGGAATAATGAAGCAGGCG
UNC5B	CATCCTTCAAACCTCACCTGTC	GCCCCTTATTTACTGTGTGACC
KIT	GAAATCATTACTGGGGTTGGCA	GAACACAGTGGGTTCCTATTGG
SORT1	TGTGTCTTGTGTCCTCAGATCA	CCTTGCCTGTTTTCCTCTTTCA
EGR3-F1	tctttctaactgctggggtgt	TCTTTCTAACTGCTGGGGTGT
EGR3-R1	tgcgagaagagagaggaaaga	TGCGAGAAGAGAGAGGAAAGA
EGR3-F2	CTTTCCCTCTCGCATGCTTTT	CTTTCCCTCTCGCATGCTTTT
EGR3-R2	GTCAGGCAGTTGGTTTAGCAA	GTCAGGCAGTTGGTTTAGCAA
EGR3-F3	GCCAGGACAACATCATTAGCC	GCCAGGACAACATCATTAGCC
EGR3-R3	AAAGACACGGGCTCTGAGTAG	AAAGACACGGGCTCTGAGTAG
EGR3-F4	TCCATACCCAGTCTCACCTTC	TCCATACCCAGTCTCACCTTC
EGR3-R4	ATTCAGTCAAGACCATGCTGC	ATTCAGTCAAGACCATGCTGC
EGR3-F5	tatcctccaagctgtcttccc	TATCCTCCAAGCTGTCTTCCC
EGR3-R5	tgacttgtgcaaagacagctc	TGACTTGTGCAAAGACAGCTC
EGR3-F6	ctccaatcaaaccaggccttc	CTCCAATCAAACCAGGCCTTC
EGR3-R6	ctggtgtgatgctatctggga	CTGGTGTGATGCTATCTGGGA
DLL4-F1	cagagaggttaacgcttctgc	CAGAGAGGTTAACGCTTCTGC
DLL4-R1	aagaacttaagcccggaatgc	AAGAACTTAAGCCCGGAATGC
DLL4-F2	ATTAGACAGAAGACGCGTCCT	ATTAGACAGAAGACGCGTCCT
DLL4-R2	CTCAATCTGGCTCTGTTCGC	CTCAATCTGGCTCTGTTCGC
DLL4-F3	AAGgtgagtcagggtgaagag	AAGGTGAGTCAGGGTGAAGAG
DLL4-R3	tgggccagttgtaaagatcct	TGGGCCAGTTGTAAAGATCCT
DLL4-F4	caccctgcatagcttccattc	CACCCTGCATAGCTTCCATTC
DLL4-R4	ctacctcatgctctacctggg	CTACCTCATGCTCTACCTGGG
DLL4-F5	GATGCAATACCCTTCCACACC	GATGCAATACCCTTCCACACC
DLL4-R5	ACTGCCACTCTCTCTGGAAAA	ACTGCCACTCTCTCTGGAAAA
DLL4-F6	tagatgccctgctcctaatgg	TAGATGCCCTGCTCCTAATGG
DLL4-R6	gtacagtgaagggaacaggga	GTACAGTGAAGGGAACAGGGA
ADAMTS1-F1	ctcacaaagtcgtctctggtg	CTCACAAAGTCGTCTCTGGTG
ADAMTS1-R1	aatacctcaccccacttctcc	AATACCTCACCCCACTTCTCC
ADAMTS1-F2	CTGAGCAGAGTGAGCAACATC	CTGAGCAGAGTGAGCAACATC
ADAMTS1-R2	TCCCGGAGTCACTAAAAGGAG	TCCCGGAGTCACTAAAAGGAG
ADAMTS1-F3	agagctgtgcagtctgagatt	AGAGCTGTGCAGTCTGAGATT
ADAMTS1-R3	tctgaacaaggcaatttcgca	TCTGAACAAGGCAATTTCGCA
ADAMTS1-F4	tgtcccatgtggctttctttg	TGTCCCATGTGGCTTTCTTTG
ADAMTS1-R4	GGTTGTCACATTCCCTCATCG	GGTTGTCACATTCCCTCATCG
ADAMTS1-F5	GTGGGGCGAATGTTCTAAGTC	GTGGGGCGAATGTTCTAAGTC
ADAMTS1-R5	GGGACAGACACTTCAAGCTTC	GGGACAGACACTTCAAGCTTC
ADAMTS1-F6	ttgaaaggaggagtttgtgcc	TTGAAAGGAGGAGTTTGTGCC
ADAMTS1-R6	acatgacttgctccatcttgc	ACATGACTTGCTCCATCTTGC
IGFBP3-F1	gtttcagcagtgcccagttta	GTTTCAGCAGTGCCCAGTTTA
IGFBP3-R1	agactctcacgtgttgctaca	AGACTCTCACGTGTTGCTACA
IGFBP3-F2	CTGCGCTGACTCTGCTGG	CTGCGCTGACTCTGCTGG
IGFBP3-R2	AGCGCTCGGTGTAGATGC	AGCGCTCGGTGTAGATGC
IGFBP3-F3	gccccaggtagctttctagaa	GCCCCAGGTAGCTTTCTAGAA
IGFBP3-R3	atgaacttggaggggctgtaa	ATGAACTTGGAGGGGCTGTAA
IGFBP3-F4	cctaagctttcctccattgcc	CCTAAGCTTTCCTCCATTGCC
IGFBP3-R4	tcttgactgacttctctgcca	TCTTGACTGACTTCTCTGCCA
IGFBP3-F5	CTGACTTTGTGACTTAGGCGG	CTGACTTTGTGACTTAGGCGG
IGFBP3-R5	ATAGTCCCCAAGCAGTACAGG	ATAGTCCCCAAGCAGTACAGG
IGFBP3-F6	ctgggtttgttttcctgggag	CTGGGTTTGTTTTCCTGGGAG
IGFBP3-R6	tacgctcacagtatcaccctc	TACGCTCACAGTATCACCCTC
siRNA oligo	Forward	Reverse
EZH1	GCGACUUCGACAACUUAAATT	UUUAAGUUGUCGAAGUCGCTT
SUZ12	GAUGUAAGUUGUCCAAUAATT	UUAUUGGACAACUUACAUCTT
KDM5A	GGAUGAACAUUCUGCCGAATT	UUCGGCAGAAUGUUCAUCCTT
KDM5B	GGAGACUAGUAAGCACUAUTT	AUAGUGCUUACUAGUCUCCTT
EGR3	GGUGGGAGAGAGAAUGUAATT	UUACAUUCUCUCUCCCACCTT
CTR	UUCUCCGAACGUGUCACGUTT	ACGUGACACGUUCGGAGAATT
Index primers for NGS
Index_DM1	CAAGCAGAAGACGGCATACGAGATCGTGATGTGACTGGAGTTCAGACGTGTGCTCTTCCGATCT
Index_DM2	CAAGCAGAAGACGGCATACGAGATACATCGGTGACTGGAGTTCAGACGTGTGCTCTTCCGATCT
Index_DM3	CAAGCAGAAGACGGCATACGAGATGCCTAAGTGACTGGAGTTCAGACGTGTGCTCTTCCGATCT
Index_DM4	CAAGCAGAAGACGGCATACGAGATTGGTCAGTGACTGGAGTTCAGACGTGTGCTCTTCCGATCT
Index_DM5	CAAGCAGAAGACGGCATACGAGATCACTGTGTGACTGGAGTTCAGACGTGTGCTCTTCCGATCT
Index_DM6	CAAGCAGAAGACGGCATACGAGATATTGGCGTGACTGGAGTTCAGACGTGTGCTCTTCCGATCT
Index_DM7	CAAGCAGAAGACGGCATACGAGATGATCTGGTGACTGGAGTTCAGACGTGTGCTCTTCCGATCT
Index_DM8	CAAGCAGAAGACGGCATACGAGATTCAAGTGTGACTGGAGTTCAGACGTGTGCTCTTCCGATCT
Index_DM9	CAAGCAGAAGACGGCATACGAGATCTGATCGTGACTGGAGTTCAGACGTGTGCTCTTCCGATCT
Index_DM10	CAAGCAGAAGACGGCATACGAGATAAGCTAGTGACTGGAGTTCAGACGTGTGCTCTTCCGATCT
Index_DM11	CAAGCAGAAGACGGCATACGAGATGTAGCCGTGACTGGAGTTCAGACGTGTGCTCTTCCGATCT
Index_DM12	CAAGCAGAAGACGGCATACGAGATTACAAGGTGACTGGAGTTCAGACGTGTGCTCTTCCGATCT
Index_DM13	CAAGCAGAAGACGGCATACGAGATTTCGACGTGACTGGAGTTCAGACGTGTGCTCTTCCGATCT
Index_DM14	CAAGCAGAAGACGGCATACGAGATTTAGCTGTGACTGGAGTTCAGACGTGTGCTCTTCCGATCT
Index_DM15	CAAGCAGAAGACGGCATACGAGATTTTGCAGTGACTGGAGTTCAGACGTGTGCTCTTCCGATCT
Index_DM16	CAAGCAGAAGACGGCATACGAGATGGTATTGTGACTGGAGTTCAGACGTGTGCTCTTCCGATCT
