# Supplementary material for: Two faces of bivalent domain regulate VEGFA responsiveness and angiogenesis
Source: Cell Death Dis. 2020 Jan 30;11(1):75. doi: 10.1038/s41419-020-2228-3 (PMC6992747; doi:10.1038/s41419-020-2228-3)
Supplement: Supplementary file 12 — Table4 [file 41419_2020_2228_MOESM12_ESM.xlsx]

## Sheet: Sheet1
Antibodies	Catalog#	Company	Application
H3K27me1	61015	Active Motif	CHIP
H3K27me3	17-622	Millipore	CHIP
H3K4me2	Ab32356	Abcam	CHIP
H3K27ac	Ab4729	Abcam	CHIP
H3K4me3	39159	Active Motif	CHIP
H3K36me3	ab9050	Abcam	CHIP
EZH1	ab13665	Abcam	CHIP&WB
EZH2	5246	Cell signaling	CHIP&WB
SUZ12	3737	Cell signaling	CHIP&WB
JMJD3	SC-130157	Santa Cruz	CHIP&WB
RING1b	5694	Cell signaling	CHIP&WB
UTX	AB36938	Abcam	CHIP&WB
KDM5A	AB70892	Abcam	CHIP&WB
KDM5B	ABE1370	MERCK	WB
RNAPII	05-623	Millipore	CHIP
